# Supplementary material for: Bioinformatic Analysis Reveals Genome Size Reduction and the Emergence of Tyrosine Phosphorylation Site in the Movement Protein of New World Bipartite Begomoviruses
Source: PLoS One. 2014 Nov 10;9(11):e111957. doi: 10.1371/journal.pone.0111957 (PMC4226511; doi:10.1371/journal.pone.0111957)
Supplement: Data S1 — Genomes and protein sequences used in this study. (TAR.GZ) [file pone.0111957.s002.gz]

Archive with 19 entries (19 files):
- ac4_peptides_bipartite_nodup_nw.fasta
- ac4_peptides_bipartite_nodup_ow.fasta
- cp_peptides_bipartite_nodup_nw.fasta
- cp_peptides_bipartite_nodup_ow.fasta
- dna_a_bipartite_nodup_nw.fasta
- dna_a_bipartite_nodup_ow.fasta
- dna_b_bipartite_nodup_nw.fasta
- dna_b_bipartite_nodup_ow.fasta
- mp_peptides_bipartite_nodup_nw.fasta
- mp_peptides_bipartite_nodup_ow.fasta
- nsp_peptides_bipartite_nodup_nw.fasta
- nsp_peptides_bipartite_nodup_ow.fasta
- pcp_peptides_bipartite_nodup_ow.fasta
- ren_peptides_bipartite_nodup_nw.fasta
- ren_peptides_bipartite_nodup_ow.fasta
- rep_peptides_bipartite_nodup_nw.fasta
- rep_peptides_bipartite_nodup_ow.fasta
- trap_peptides_bipartite_nodup_nw.fasta
- trap_peptides_bipartite_nodup_ow.fasta
