# Supplementary material for: Bioinformatic Analysis Reveals Genome Size Reduction and the Emergence of Tyrosine Phosphorylation Site in the Movement Protein of New World Bipartite Begomoviruses
Source: PLoS One. 2014 Nov 10;9(11):e111957. doi: 10.1371/journal.pone.0111957 (PMC4226511; doi:10.1371/journal.pone.0111957)
Supplement: Data S1 — Genomes and protein sequences used in this study. (TAR.GZ) [file pone.0111957.s002.gz › ac4_peptides_bipartite_nodup_nw.fasta]

>nNP_612598
MKLFACFKNCHGQSSNQHISESPERNIQMDSLIYTVSFNSQASPTSRMLDFSTLLTQEGLPIFTQTFRQPRTPTQSRTTSPKKVIIVNPGNIRCLAQQNQTRTTYTTTQ
>nNP_620888
MKLFRCFKPCRGQSSNPHTSESQERNIQTGSPIYTVSSNYQESRTSRMLDFSTSLTPEGLPIFTQTFRQPKTPMPSRITSPKMVIIVNPGSTRCLGVQRQIKTTSTTTPSMRDVWKRLSQL
>nNP_620749
MRMGSLISTFSSNSKGSTSARITDSSIWSPQPGQHISIRTYRELNPAPTSSPTSTRTEIQLSGENSRSTADQLEEVSNLLTTHMPRR
>nNP_671462
MGNLIFTCLFSSKENSSAQIKDYSTWYPQHGQHISIRTYRELNQVQMLKHTSTRMESPLNGANSRSTVDLQEEDNNPQTTHMQKR
>nNP_671469
MDSLISMYSFSSKANTNAQITDSSTWCPLPSQHISIRMFRELNQAPTSSPISIRTGTHWNGENSRSTVEVLEEAAKRLTTHMPRP
>nYP_001876453
MGSLISMCLSSSKENSSARITDYSTWSPHPGQHISIRTFRELNRAPTSSPISTRMESQSNGENSRSTVEVLEEAARVLTTHMPRH
>nNP_040321
MVIHNMVVHLPETPNQGLLVACILPTSDLSIESMHNLITIPKIVLHSSGTGLVVIHVKDLAKIHRRTVGSPIPNQPKHDTVGMVLQLNIFIHPDFAQNIDRLNAESFANTMGNTITTSYVGYTNNLTNMRDVMSLFKRLNLTGTFTTFRHIRSSVHTINPGLPVHWAINPS
>nYP_001655009
MGNLIYTCSYSSKENTSARITDSSTWYPQPGQHISIRTYRELNPAPTSSPTSTRTETQLNGESSKSTADQLEEVSNLLMTHTQRH
>nNP_808912
MGNLICMCLSNSKGNTNARIRDSSIWCPQPGQYISIRTYRELNQAPTSSPTSTRTATPLSGGSFKSTVGLLEEASNRLTTHMPRR
>nYP_003856012
MGSLISTCLYNSRGNMHARITDSSTWSHHPCQSHSIQTYRELNPAPMSSPTSTRTETHWNGVNSRSTGEVLEEAANRLTIHMPRR
>nNP_808897
MGNLISMCSSSSKGSTNARITDSSIWCPQPGQYISIRTFRELNQAPTSSPTSTRTAILLNGGNSKSTADLLEEASRQLTTHMPRR
>nYP_004064948
MGSLISMCPCNSRENMHARITDSSIWPPQPGQHISIQTYRELNPAPTSSPTSQRTEIHWNGENSRSTAEVLEEAASLLMIHMPRR
>nNP_620013
MGNLISTCSSSSKVNTTARTTSSSTSYPQPGQHISIRTFRELRAPQTSNHTWRKTETSLIMEFSRSMEDQQEEVSNLPTTRTPRFSTQDQSWKHSIY
>nYP_619884
MGNLISMPLSNLKEKSRSRMNDSSIWYPQPDQHISIRTFRELNLVPMSNHISTKMEIPSNGENFKSMADLLEEVSRLQTTRMPRRLTQMECKRHSKF
>nNP_066372
MILVFSSFLMVVDDMIVDLPEPLDKRLLVACVLSTCDLSIELMHDLKTITEIVFHSGGARLVVEHVKHLAKVHRGTIRSTVPDQPEHGTVRVVLQLDVLIHPYLTQNIHRLNTETLTHTVCNTVTTCHIGDAHHLTSMGDIVTLFKRLDFTWAFTTPWNIGGSIHPIYLGLPVHGPVYPVSGLVGPWPNSCTWRIINAPANLRCTSHVAPWGIALRHFELKLTTYARLIYSRYATWALSSSKYLSSSNAS
>nYP_003622545
MKLFKCFKPFHGQSSNLPISESHVRNTPMETPIYTVSYNYQGSPTSRMQDFSTLLTPDGQPVFTQTCKLPKTPLPSGTTSPKMVTIVNPDNTKCLGVPRPTRTMSSTTPSMQEVFQRLLKLSEPEIQSHSSSNTITSAPT
>nYP_004207823
MGSLIYMCCSSSKANTTAKIKDSSTWSPHIVQHSSMGTIKELGPAPTSSPTSTKTGIFLYGENSRSTGDLLEEVSKQLMTLQQRR
>nYP_004958228
MKLFKCFKPFHGQSSNLPISESHVRNTPMDTPIYTVSYNYQESPTSGMQDFSTLLTPDGQPVFTRTCKLPKTPLPSGTTSPKMVTIVNPDNTRCLGVPRPTRTMSSTTPSMQEVFQRLLKLSEPEIQRPSSSNTITSAPTWN
>nYP_001960963
MGSLISMLCCNSKGNSRARIADSSIYDIQEIPMFVMASTNHAGHPPTPNHMLRRTEITSNGVIFRSTEDLLEEVNRQLTIHTQRR
>nYP_004958243
MGSLISTCFSNSRGSSNARIKDSSTWYPRPGQHISIRTYRELSRAPTSSPTSTKTGILWNGEHSRSTGEVLEAVANRLTTHTPKSLTPSLQRKHCRF
>nYP_115512
MALRICMPWFNSRRSTDARTADCSIYPIQIHHNNTIVIYRLHAPPPTPNRTSKKMEYSANGVNSRSTADHPEEDNNPQTMHTLKHLTAEVRTKLSQ
>nYP_005352909
MKMGNLICTSLFNSKESSFAQTADYSTSHLRPGQHISIRTYRQLRAAQMSKHTWRKTETSLIMEFSRSMVDQLEEVSNLPTTRTPRSSMQDQSWKHSIY
>nYP_003828908
MKLLRCFKNWHGQLSNRNISESQERNTPTALHTYTVSYSYPESRTSRMQDFSTLLTPEGLPVFTQTFRQPKTPTPSRITSPKKVIIVNPANIRCLGVQSPIKTTCSIMPSMPELQKRLSQL
>nYP_003587822
MGNLICTSLSSSRGNTDARITDSSTWCPQVGQHISIRTFRELNPAPTSNPISTRTEIQSNGENFRSTADLLEEASNQLTIHMPRR
>nYP_002941856
MGNLTSMCSSNSKANTIAKITDSSTSSPQLGQHISIRTFRELRALQTSRPMWRKTETSLIMEFSKSTADLLEEVSNLPTTRMPRSSIQDQSWRPSIY
>nNP_957675
MGSLISTSLYSSRGNSNARITDSSTWYPQPGQHISILTYRELNPRPTLSPTSKRTEILSSGGNSRSTVEVLEAVARQLTTLPQKP
>nYP_004958223
MGSLISTSLSSSRGNSNAKITDSSIWSPQPGQHISIRTFRELNHRPTSSPTSRRTETPSNGENSKSTEEVLEEVARRLTTHMPRH
>nYP_004207828
MGSLISTSSSSSKGSSNARITDSSTWSPKPGQRISIRTFRELNHRPTSSPTSTKTAIPSNGENSRSTGEVLEEVAKQLTTLPQRL
>nYP_004207816
MKMGNLTSMCFSSSRVNSSARIRDSSIWSPQPGQHISIRTFRELNRAQMSSRTSTRTETPLNGEFSRSTAEVLEEVASRLTTHTPRF
>nYP_004901697
MGSLISMCLYNSRENTSARITDSSIWSPQPGQHISIRTYRELNLAPTSSPTSTRTEIHWNGGNSRSTVEVLEEAANRLTTRMPRH
>nYP_004564605
MGSLISMCSYNSKGNIHARITDSSTWSPQPGQHISIRTYRELNLAPTSSPTSTRTEIHCNGEISRSTAEVLEEAANLLTIHMPRR
>nYP_001960956
MLGFSTSLTPDGLPDFTQMFRQPKTPMQSRITSPKKVIIVNPDSTRCLGEQRQIKTTCTTTPSMHLLRERLSTLSGPETPRLSSSTITM
>nYP_004958250
MKMGNLISMCLFSSKESSSARISDSSTWYPQQDQHISIRTFRELNHRLTSSPTSTRTGILSNGENFRSTDEVLEEVASQLMTLPQRL
>nYP_001960949
MGSLISTSSSSSKGNSSARIIDSSTLSPQPGQHISIRTFRGLSRRPTSSPMSTRTEIQSNGEFSRSTEEVLEEVARQLTTLPQRP
>nYP_002268206
MRMGSLISMCSYSSKENTNARITDSSIWSPQPGQHISIRTYRELNPAPTSSPTSTRTEIHWNGENSRSTADLLEEASSLLMIHMPRR
>nYP_006460
MKMGNRICMCLSSSKASTSAKITDSSIWFPQPGQHISIRTFRELNPAPMSSPTLIRTETQFNGGNSRSTEDLLEEVSNLLMTHTQRH
>nYP_001974408
MGNLISTCLYSSKANSNATINDSSIWYPQPDQHISIQTFRELKARQTSRPTWRKTETSLILELSRSMEDQLEEVANLQTTLMPRFSTQIIQPRHSIY
>nYP_001974403
MKMGSLISTSSSSSRASTSARITDSSIWFPQPGQHISIQTFRELNPAPTSSPTSTRTEIHWNGESSRSTADLLEEASNLLTIHMPRR
>nYP_006905834
MKMGNHICTCLSSLRGNTTARITDSSTWYPQSGQHISIRTFRELNPAPTSSPTSARMEIQLTGENSRSTAELLEEVNIQLMMLQQRH
>nYP_007250562
MGNLISMCLYNSRVKSKYTTRNSSTSVPQADQHISIRTFRELRAAQTLNHTWRKTENSLILEFSRSMEDQVEEVYRQPMIHMQKR
>nYP_006860600
MGSLISMCLSSSKVNTNVLMKDSSTSSPQPGQHISIQTFRELNQHLMSRPTWRKTETSLILENFKSIPVPPEEVNNLPMTPMPRFSTQTLSPRPSIYSEKSSPKTSCSSSTRYVQT
>nYP_007024784
MGSLISMCSSSSKENTSARITDSSIWSPQPGQHISIQTYRELSLAPTSSPISTRTETQSNGEISRSTADLLEEASSLLMIHMPRR
