# Supplementary material for: Bioinformatic Analysis Reveals Genome Size Reduction and the Emergence of Tyrosine Phosphorylation Site in the Movement Protein of New World Bipartite Begomoviruses
Source: PLoS One. 2014 Nov 10;9(11):e111957. doi: 10.1371/journal.pone.0111957 (PMC4226511; doi:10.1371/journal.pone.0111957)
Supplement: Data S1 — Genomes and protein sequences used in this study. (TAR.GZ) [file pone.0111957.s002.gz › ac4_peptides_bipartite_nodup_ow.fasta]

>oNP_803537
MAANIRNSNFEWKSTYLHICHWGTSYILPPIPPFPWSFECPPIQNDSQYAESRSFSNKCQKLFHNLSPMLLSKGRGPFPIKSHFLPDEYQIH
>oYP_002317399
MGNLICMPSFSSRASTIVPTIDSSTSYPHPGQHISIQTFRELNQAPTSSPIWTRTETPSNGARFRSTDDLLEEDNNQPMTLTPRLLTQQISQRLLM
>oNP_808888
MGNLISTCLFSSKANSHAQISDSSTWYPQHDQHISIRTFKELNPAPTSSPTSTKMGIPLSGANSRSTPDRLEAAATMLMTHVPKH
>oNP_981939
MRMENLISMFCCNSKANSTHVTKGSSTWYPQPGQHISIRTFRQLKAAQMLSNTWRKTETSLIMEPSKSMEDRLEEVNSLQTTRMPRHSTVDPNHRPSIY
>oNP_047229
MPLPENLIAITMHVLHGSCTGLIIKHIKYFTKILRLINRPTIPYKEEHYAIRVILGLNVFIHPYLAQDVNGLNAKPLTHPMCKPNSTSDIRDAHDLTYMDHIVSRLERLDLTWAFTALRNIWASIHPIPPGLPIDGSVCPGLSFCDADSRDSRTAAVWAVEVQTATNLRAWSRNYDICWSLRHNSSP
>oNP_852651
MPFAQHLISITMHILHRCSARFIVEHIKNLPKILWRSCRTTVSNQKKYDAISMIFSLDIFVHPYFSQHVNRFHTKSLPNAMCESGSSCNIADAHHLPNMRNIVPRFEGLNLTRAFTAPGHVRTSVHPVHSRFSVHRPVCPGLSLCDAGNGDNCTGYIWAVEVQTSTYLRCGS
>oNP_803151
MKMDNLISMFCFSSKGNNKRKTKGSSTSIPDADRHITIRTFSELKAAQMLKHTWRKTETFLIMEPSKSMADQLEEVNNLPTTHTPRHSTLDQSWRPSLY
>oNP_077092
MKMENLISMFCFNSKGSSKRRTKGSSTWFPQPDQHITIRTFRQLKAHQMLSHTWTKTETSLTMEVSKSMADQLEEVNSLPTTLMPRHSTVDPSYRPSIY
>oYP_293690
MPFAHHLISITMHILHRCSARFIIEHIKNLPKILWSSCRTTVLNQKKYDAISVVFSLDIFVHPYFPQNVNRFHTKSLPNAMCESGSSCNITNTHHLTNMGDIVPRFKRLNFTRAFTAPWHVGTSIHPVHLGFSVHRPVCPGLSLCDAGNGDNCTGNIWAVEVETSAYLRRGS
>oNP_620868
MGNLTSMLCFSSKGSSRSQTIGNSIVYTQAVAPVSTPTYRALSPAQTSSPTSTRMETPSTGVSFRSMEDLQEGDSRQPTTLTPQHLTQAVSQRLLESLRS
>oNP_077738
MKMGNLTSTCLFSSRENTAAKINDSSTWYPQQGQHISIQTFRELNRLPTSRRTSTKTEILLYGENSRSTVEVLEEVAKHLTTLQQRR
>oNP_783157
MMGLLTCMCSSSSKESSNAKTIDSSTSHPQPGQHISIRTFRELRAQAMSNPTWKKTETSLIMEFSKSMDDQLEEVANLPTTHMPRQSIQGPKLRPSIY
>oNP_803225
MGLRISMFSSNSKGNSSAKITDSSTWFPQVGQHISIRTFRELNQRRTSKTTSPKMETF
>oNP_995307
MGALISMCSFNSKGNSSAKITDSSTWFPQPDQHISIQMFRELNQAPTSSPIWRRTEIQLNGENSRLMEDLLEADNNPPMTHTQRQLTAEVSRRLLQSLRN
>oNP_049919
MKMGLLTCISSSNSKENSNAKITDSSISHPQPGQHISIRTFRELKAQQMLKHTWKKTETCLIMEFSKSMEDRLEEVANLPTTHMPRQSIQGPRLRPSIY
>oNP_620298
MGNLISMCSCSSPERSQSQTIASSITYTQAVAPVSTPTYKALSPVQT
>oYP_004958234
MGSLISMCSYSSKGNTSAQIRDSSTWNPQPGQHLTIQTFRELRARQMSNHTSRREAISSTMGNSRSIHEVQEVRDNV
>oYP_005352918
MGNLISTCLFNSKANSHAQISDYSTWYPQQRQPISIQTFKEPNPAPTSSPTSTKMGIQLSGANSRSTQDLLEAAAKMLMTHVPKP
>oYP_002268199
MEALISMCLYSSKANTSAQITDCSTWSPQPDQHISIRTYRELNPAPTSSHILIRTGTHWNGGSFRSTDVLQGAVNNQQTMLTPRRLTREVSRMLLG
>oYP_001911133
MPKIIFSLIHNAHSQKKKLLPDFWQLLHQPIKNSSRFAENSTKMGALISTFLCNSRANSNARINDSSIWYPQQDQPTSILTFKGQNRVPTSSPIWIRTGTHWNGENSRSTGDLHEEVHRQLMMLTPRRLTLAVSTKLLRSLKN
>oYP_002455919
MGLCISTPSSSSKVKPSSETPDISMSLTLITPPNSIQTSRELSPVPMSNPTSRRTMITSTGVSFRSTEDLLEEVNRQLMMQQQRP
>oYP_001333681
MKMGNLTSMFCFNLKENSSAATKGSSTSYPKPGQHISIRTFRELRAAQMLKSTWRKTETS
>oYP_001936690
MKMEALTSMFLFNSRENTNARITDSSTWYPQPGQHISIQTFRELSPAPMSKNTWKKTATPPNGESFR
>oYP_004123936
MKMAFLTYMFCFNSKENSSAKTRGSSISMPKPGQHISIRTFRELKVAQMLKNTWKKTETSLIMENSKLMVDQVEEVSNLQTTLMPKQSMQEIPLRRSLY
>oYP_003622560
MGSHISMCCCNSKVNSPSKILDCSTLSRERLLMCSTQTYKELNPAPTSSPTSTKTATPCHGESFRSMEDRVVEVSNLRTTLTPQQLTRAVRLRLSSY
>oNP_077101
MSFSHTQSVLYPKNTYCHSFKHFLSNQTLSSLKSVESCIRMGNLTCMPSFNSRVKSRLRTIVSSIVYTQAVAPVSTPTFKVPNQARMSSPIWIRTATPSNGDNFKSMDDLLEAVNNQRMMLTPKRLTAAVSQKLLMSLGN
