# Supplementary material for: Bioinformatic Analysis Reveals Genome Size Reduction and the Emergence of Tyrosine Phosphorylation Site in the Movement Protein of New World Bipartite Begomoviruses
Source: PLoS One. 2014 Nov 10;9(11):e111957. doi: 10.1371/journal.pone.0111957 (PMC4226511; doi:10.1371/journal.pone.0111957)
Supplement: Data S1 — Genomes and protein sequences used in this study. (TAR.GZ) [file pone.0111957.s002.gz › cp_peptides_bipartite_nodup_nw.fasta]

>nNP_047215
MPKRDLPWRSMPGTSKTSRNANYSPRARIGPRVDKASEWVHRPMYRKPRIYRTLRTADVPRGCEGPCKVQSYEQRHDISHVGKVMCISDVTRGNGITHRVGKRFCVKSVYILGKIWMDENIKLQNHTNSVMFWLVRDRRPYGTPMDFGHVFNMFDNEPSTATVKNDLRDRYQVLHKFYGKVTGGQYASNEQAIVKRFWKVNNHVVYNHQEAGKYENHTENALLLYMACTHASNPVYATLKIRIYFYDSLMN
>nNP_612594
MPKRDAPWRNMAGTSKVTRSSNYSPRGGPKFNKADAWVNRPMYRKPRIYRTLRGPDVPRGCEGPCKVQSYEQRHDVSHVGKVMCISDITRGNGITHRVGKRFCVKSVYILGKIWMDENIKLKNHTNSVMFWLVRDRRPYGTPLDFGQVFNMFDNEPSTATVKNDLRDRFQVMHKFYGKVTGGQYASNEQALVKRFWKVNNYVVYNHQEAGKYENHTENALLLYMACTHASNPVYATLKIRIYFYDSITN
>nNP_047224
MPKRDAPWRSMAGTTKVSRNANYSPRGGIGPKMTRAAEWVNRPMYRKPRIYRTLRTPDVPRGCEGPCKVQSYEQRHDISHVGKVMCISDVTRGNGITHRVGKRFCVKSVYILGKIWMDENIKLKNHTNSVMFWLVRDRRPYGTPMDFGQLFNMFDNEPSTATVKNDLRDRFQVMHKFYGKVTGGQYASNEQAIVKRFWKVNNHVVYNHQEAGKYENHTENALLLYMACTHASNSVYATLKIRIYFYDSIMN
>nNP_660082
MPKRDAQWRHMGGTSKISRSANFSPRGGNGPKYNKAAEWVNRPMYRKPRIYRTLRGPDVPRGCEGPCKVQSYEQRHDVSHVGKVMCVSDVTRGNGITHRVGKRFCVKSVYILGKIWMDENIKLKNHTNSVMFWLVRDRRPYGTPMDFGQVFNMFDNEPSTATVKNDLRDRFQVMHKFYGKVTGGQYASNEQALVKRFWKVNNYVVYNHQEAGKYENHTENALLLYMACTHASNPVYATLKIRIYFYDSITN
>nNP_040772
MPKRDAPWRHMAGTSKVSRSGNYSPSGGMGSKSNKANAWVNRPMYRKPRIYRMYKSPDVPKGCEGPCKVQSYEQRHDISHVGKVMCISDITRGNGITHRVGKRFCVKSVYILGKIWMDENIMLKNHTNSVIFWLVRDRRPYGTPMDFGQVFNMFDNEPSTATVKNDLRDRYQVMHRFNAKVSGGQYASNEQALVRRFWKVNNHVVYNHQEAGKYENHTENALLLYMACTHASNPVYATLKIRIYFYDSITN
>nNP_620885
MPKRDAPWRSMAGTSKVSRNANYSPRAGMIHKFDKAAAWVNRPMYRKPRIYRTFRSPDVPRGCEGPCKVQSYEQRHDISHVGKVMCISDITRGNGITHRVGKRFCVKSVYILGKIWMDENIKLKNHTNSVMFWLVRDRRPYGTPMEFGQVFNMFDNEPSTATVKNDLRDRYQVMHKFYAKVTGGQYASNEQALVKRFWKVNNYVVYNHQEAGKYENHTENALLLYMACTHASNPVYATLKIRIYFYDSITN
>nNP_620745
MPKRDLPWRSIAGTSKVSRNANYSPRGGSGPRINKAAEWVNRPMYRKPRIYRTLRTPDVPRGCEGPCKVQSYEQRHDISHTGKVMCISDVTRGNGITHRVGKRFCVKSVYILGKIWMDENIKLKNHTNSVMFWLVRDRRPYGTPMDFGQVFNMFDNEPSTATVKNDLRDRFQVMHKFYGKVTGGQYASNEQAIVKRFWKVNNHVVYNHQEAGKYENHTENALLLYMACTHASNPVYATLKIRIYFYDSIMN
>nNP_795337
MPKRDAPWRLLAGTSKVSRNANYSPLRVLGPKVNKASEWVYRPMYRKPRIYRTLRTPDIPRGCEGPCKVQSYEQRHDVSHVGKVMCISDVTRGNGITHRVGKRFCVKSVYILGKIWMDENIKLKNHTNSVIFWLVRDRRPYGTPMDFGQVFNMFDNEPSTATVKNDLRDRLQVMHKFYAKVTGGQYASNEQALVKRFWKVNNHVVYNHQEAGKYENHTENALLLYMACTHASNPVYATLKIRIYFYDSIMN
>nNP_620849
MSKRDAPWRMMVGPSKVRRTLNFSPGGGMGSKSNRASSWVNRPMYRKPRIYRMYRTPDVPKGCEGPCKVQSYEQRHDISHVGKVMCVSDVTRGNGITHRVGKRFCVKSVYILGKIWMDENIKLKNHTNSVMFWLVRDRRPYGTPMDFGQVFNMFDNEPSTATVKNDLRDRYQVMHKFYAKVTGGQYASNEQALVKRFWKINNHVVYNHQEAGKYENHTENALLLYMACTHASNPVYATLKIRIYFYDSIMN
>nNP_671458
MPKRDAPWRSSAGTSKVSRNLNYSPGGGPKSNRANAWVNRPMYRKPRIYRMYRTPDVPRGCEGPCKIQSFEQRHDVSHIGKVMCISDVTRGNGITHRVGKRFCVKSVYILGKVWMDDNIKLKNHTNSVMFWLVRDRRPYGTPMEFGQVFNMFDNEPSTATIKNDLRDRFQVMHKFYSKVTGGQYASNEQSLVKRFWKVNNHVVYNHQEAAKYENHTENALLLYMACTHASNPVYATLKIRIYFYDSIMN
>nNP_671465
MPKRDAPWRLMAGTSKVSRTGNYSSNGGLGQRSNKANNWVNRPMYRKPRIYRMYRSSDVPKGCEGPCKVQSYEQRHDISHVGKVMCISDITRGNGITHRVGKRFCVKSVYILGKIWMDENIKLKNHTNSVIFWLVRDRRPIGTPMDFGQVFNMFDDEPSTATVKNDLRDRYQVMHRFHSKVTGGQYASNEQALVRRFWRVNNHVVYNHQEAGKYENHTENALLLYMACTHASNPVYATLKIRIYFYDSITN
>nYP_001876449
MPKRDAPWRLMAGTSKVSRTGNYSRNGGLGQSSNKNAWVNRPMYRKPRIYRMYRSSAVPKGCEGPCKVQSYEQRHDISHVGKVICISDITRGNGITHRVGKRFCVKSVYILGKIWMDENIKLKNHTNSVIFWLVRDRRPYGTPMDFGQVFNMFDNEPSTATVKNDLRDRFRVIHRFHAKVTGGQYASNEQALVRRFWKVNNHVVYNHQESGKYENHTENALLLYMACTHASNPVYATLKIRIYFYDSITN
>nNP_671472
MVKRDAPWRLMAGTSKVSGSANYSRGTGMGPKFDKAAAWVNRPMYRKPSIYRTYRSPDVPRXCEGPCKVQSFEQRHDISHVGKVMCISDVTRGNGITHRVGKRFCVKSAYVLGKIWMDENIKLKNHTNSVMFWLVRDRRPYGTPMDFGQVFNMYDNEPSTATVKNDLRDRFQVMHRFSAKVTGGQYASNEQALVRRFWKVNNYVVYNHQEAGKYENHTENALLLYMACTHASNPVYATLKIRIYFYDSITN
>nNP_040320
MPKRDAPWRLTAGTAKISRTGNNSRALIMGPSTSRASAWVNRPMYRKPRIYRMYRTPDVPKGCEGPCKVQSFEQRHDVSHVGKVICISDVTRGNGITHRVGKRFCVKSVYILGKIWMDENIKLKNHTNSVMFWLVRDRRPYGTPMDFGQVFNMYDNEPSTATVKNDLRDRYQVMHRFYAKVTGGQYASNEQALVRRFWKVNNHVVYNHQEAGKYENHTENALLLYMACTHASNPVYATLKIRVYFYDSIMN
>nNP_047238
MPKRDAPWRSMAGTSKVSRNANYSPRSGIGPRINKAAEWVNRPMYRKPRIYRTLRTPDVPRGCEGPCKVQSFEQRHDILHTGKVMCISDVTRGNGITHRVGKRFCVKSVYILGKIWMDENIKLKNHTNSVMFWLVRDRRPYGTPMDFGQVFNMFDNEPSTATVKNDLRDRYQVMHRFYGKVTGGQYASNEHAIVRRFWKVNNHVVYNHQEAGKYENHTENALLLYMACTHASNPVYATLKIRIYFYDSILN
>nYP_001655005
MPKRDAPWRLMAGTSKVSRSANYSPGAGTGPKSNRASAWVNRPMYRKPRIYRMYRSPDVPKGCEGPCKVQSFESRHDVTHVGKVLCISDITRGSGITHRVGKRFCVKSVYILGKVWMDENIKLKNHTNSVMFWLVRDRRPYGTPMDFGQVFNMFDNEPSTATVKNDLRDRFQVMHKFYAKVTGGQYASNEQALVKRFWKVNNYVVYNHQEAAKYENHTENALLLYMACTHASNPVYATLKIRVYFYDSIMN
>nNP_808891
MPKRDVPWRNIAGTSKVSRSSNDSPRAGSGPKFYKAARWVDRPMYRKPRIYRILRTPDVPRGCEGPCKVQSYEQRHDISHVGKVMCISDVTRGNGITHRVGKRFCVKSVYILGKIWMDENIKLKNHTNSVMFWLVRDRRPYGTPMDFGQVFNMFDNEPSTATVKNDLRDRYQVMHKFYAKVTGGQYASNEQALVKRFWKVNNHVVYNHQEAGKYENHTENALLLYMACTHASNPVYATLKIRIYFYDSIMN
>nYP_003856008
MSKRDGSWRSIAGMSKVKRTMNFSPRGGGGPKMTRAAEWVNRPMYRKPRIYRTLRTPDIPRGCEGPCKVQSYEQRHDISHVGKVMCISDVTRGNGITHRVGKRFCVKSVYILGKVWMDENIKLKNHTNSVMFWLVRDRRPYGTPMDFGQVFNMFDNEPSTATVKNDLRDRYQVMHKFYAKVTGGQYASNEQALVKRFWKVNNHVVYNHQEAGKYENHTENALLLYMACTHASNPVYATLKIRIYFYDSITN
>nNP_808894
MPKRDLPWRSIAGTSKVSRNANYSPRAGSGPKINKASEWVNRPMYRKPRIYRTLRTPGVPRGCEGPCKVQSYEQRHDISHVGKDMCISDVTRGNGITHRVGKRFCVKSVYILGKIWMDENIKLKNHTNSVMFWLVRDRRPYGTPMDFGQVFNMFDNEPSTATIKNDLRDRYQVMHKFYGKVTGGQYASNEQAIVKRFWNVYNHVVYNHQEAGKYENHTENALLLYMACTHASNPVYATLKIRIYFYDSIMN
>nYP_004064944
MTKRDSSWRSIGGTSKVRRTLNFSPRGGGGPKQTRASEWVNRPMYRKPLIYRTIRTPDVPRGCEGPCKVQSYEQRHDISHVGKVMCISDVTRGNGITHRVGKRFCVKSVYILGKIWMDENIKLKNHTNSVMFWLVRDRRPYGTPMDFGQVFNMYDNEPSTATIKNDLRDRHQVMHRFYGKVTGGQYASNEQALVRRFWKVNNHVEYNHQEAGKYENHTENALLLYMACTHASNPVYATLKIRIYFYDSITN
>nYP_980243
MPKRDLPWRAIAGTSKVSRNANYSPRAGSGPRNKASEWVNRPMYRKPRIYRMMRTPDVPRGCEGPCKVQSYEQRHDISHVGKVMCISDVTRGNGITHRVGKRFCVKSVYILGKIWMDENIKLKNHTNSVMFWLVRDRRPYGTPMDFGQVFNMFDNEPSTATVKNDLRDRYQVMHKFYGKVTGGQYASNEQAIVKRFWKVNNHVVYNHQEAGKYENHTENALLLYMACTHASNPVYATLKIRIYFYDSITN
>nNP_047244
MVKRDAPWRLMAGTSKVSRSANFSPREGMGPKFNKAAAWVNRPMYRKPRIYRTMRGPDIPKGCEGPCKVQSYEQRHDISHLGKVMCISDVTRGNGITHRVGKRFCVKSVYILGKIWMDENIKLKNHTNSVMFWLVRDRRPYGTPMDFGQVFNMFDNEPSTATIKNDLRDRYQVMHRFYAKVTGGQYASNEQALVRRFWKVNNHVVYNHQEAGKYENHTENALLLYMACTHASNPVYATLKIRIYFYDSITN
>nNP_808801
MPKRDAPSRLMAGTSKVSRSANYSPRGGMGPKFNKAAAWVNRPMYRKPRIYRTFRSPDVPKGCEGPCKVQSYEQRHDVSHVGKVMCISDVTRGNGITHRVGKRFCVKSVYILGKIWMDENIKLKNHTNSVMFWLVRDRRPYGTPMEFGQVFNMFDNEPSTATVKNDLRDRFQVMHKFYAKVTGGQYASNEQALVKRFWKVNNHVVYNHQEAGKYENHTENALLLYMACTHASNPVYATLKIRIYFYDSITN
>nNP_620009
MPKRDAPWRHMASTSKISRGVNNSPRAGVGPKSNKAADWVNRPMYRKPKIYRMYRTPDVPRGCEGPCKVQSFEQRHDISHTGKVMCVSDVTRGNGITHRVGKRFCVKSVYILGKIWMDENIKLKNHTNSAMFWLVRDRRPYGTPMDFGQVFNMFDNEPSTATVKNDLRDRFQVMHKFYAKVTGGQYASNEQALVKRFWKVNNHVVYNHQEAGKYENHTENALLLYMACTHASNPVYATLKIRIYFYDSITN
>nYP_619880
MPKRDAPWRLMGGTSKVSRSSNQSPRTGTGPKFDKAHAWVNRPMYRKPRIYRAWRTPDVPRGCEGPCKVQSFEQRHDISHVGKVMCISDVTRGNGITHRVGKRFCVKSVYILGKIWMDDNIKLKNHTNSVMFWLVRDRRPYGTPMDFGQVFNMYDNEPSTATVKNDLRDCYQVVHRFYAKVTGGQYASNEQALVRRFWKVNNHVVYNHQEAGKYENHTENALLLYMACTHAFNPVYATLKIRIYFYDSISN
>nYP_001249279
MVKRDAPWRLMAGTPKVSRSVNYSPRGGPKLDKAAAWVNRPMYRKPRIYRTVRGPDVPKGCEGPCKVQSYEQRHDVSHVGKVMCISDVTRGNGITHRVGKRFCVKSVYILGKIWMDENIKLKNHTNSVMFWLVRDRRPYGTPMDFGQVFNMFDNEPSTATVKNDLRDRFQVMHKFYAKVTGGQYASNEQALVKRFWKVNNHVVYNHQEAGKYENHTENALLLYMACTHASNPVYATLKIRIYFYDSITN
>nNP_044922
MPKRDRTWRSIAGTSKVSRNANYSPRTGSGPIGNKASEWVNRPMYRKPKIYRMMRTPDVPRGCEGPCKVQSYEQRHDISHVGKVMCVSDVTRGNGITHRVGKRFCVKSVYILGKIWMDENIKLKNHTNSVMFWLVRDRRPYGTPMDFGQVFNMYDNEPSTATVKNDLRDRYQVMHRFHTKVTGGQYASNEQALVRRFWKVNNHVVYNHQEAAKYENHTENALLLYMACTHASNPVYATLKIRIYFYDSILN
>nNP_066373
MPKRDAPWRHMASTSKISRGVNNSPRAGVGPRSNKATDWVNRPMYRKPKIYRMYRTPDVPRGCEGPCKVQSFEQRHDISHTGKVMCVSDVTRGNGITHRVGKRFCVKSVYILGKIWMDENIKLKNHTNSAMFWLVRDRRPYGTPMDFGQVFNMFDNEPSTATVKNDLRDRFQVMHKFYAKVTGGQYASNEQALVKRFWKVNNHVVYNHQEAGKYENHTENALLLYMACTHASNPVYATLKIRIYFYDSITN
>nYP_003622541
MPKRDAPWRLMAGTSKISRSSNTGPRGGSGPKFNKANEWVNRPMYRKPRIYRAFRTPDVPRGCEGPCKVQSYEQRHDISHVGKVMCISDITRGNGITHRVGKRFCVKSVYILGKVWMDENIKLKNHTNSCMFWLVRDRRPYGTPMDFGQVFNMFDNEPSTATVKNDLRDRFQVMHKFYAKVTGGQYASNEQALVKRFWKVNNHVVYNHQEAGKYENHTENALLLYMACTHASNPVYATLKIRIYFYDSITN
>nYP_004207819
MPKRDAPWRSMAGTSKVSRANNFSPRGGMVSKPNKAALWVNRPMYRKPRIYRTLRSPDVPKGCEGPCKVQSFEQRHDISHVGKVICVSDVTRGNGITHRVGKRFCVKSVYILGKIWMDENIKLKNHTNSVMFWLVRDRRPYGTPMDFGQVFNMFDNEPSTATVKNDIRDRFQVLHKFYAKVTGGQYASNEQALVRRFWRINNYVVYNHQDAAKYENHTENAVLLYMACTHASNPVYATLKIRIYFYDSLMN
>nYP_004958224
MPKRDAPWRLMAGTSKVGRLSNTAPRGGSGPRSNKANEWVNRPMYRKPRIYRAFRTPDVPRGCEGPCKVQSYEQRHDISHVGKVMCISDVTRGNGITHRVGKRFCVKSVYILGKIWMDENIKLKNHTNSVMFWLVRDRRPYGTPMDFGQVFNMFDNEPSTATVKNDLRDRYQVMHKFYAKVTGGQYASNEQALVKRFWKVNNHVVYNHQEAGKYENHTENALLLYMACTHASNPVYATLKIRIYFYDSIMN
>nYP_001960959
MPKRDAPWRHMTGTSKISRSVNFSPRSSVGPRSNKANDWVNRPMYRKPKIYRMYRNPDVPRGCEGPCKVQSYEQRHDVSHVGKVMCVSDVTRGNGITHRVGKRFCVKSVYIIGKIWMDENIKLKNHTNSVMFWLVRDRRPYGTPMDFGQVFNMFDNEPSTATVKNDLRDRFQVMHKFYGKVTGGQYASNEQALVKRFWKVNNHVVYNHQEAGKYENHTENALLLYMACTHASNPVYATLKIRIYFYDSISN
>nYP_004958239
MPKRDAPWRTVSGTTKVSRNANYSPRGGTGSRPSRAAAWVNRPMYRKPRIYRMYRSPDVPRGCEGPCKVQSYEQRHDISHVGKVMCVSDITRGNGITHRVGKRFCVKSMYILGKVWMDENIKLKNHTNTVMLWLVRDRRPYGTPMEFGQVFNLFDNEPSTATVKNDLRDRFQVLNRFHVKVTGGQYASNEQALVRRFWRVNTHVTYNHQEAAKYENHTENALLLYMACTHASNPVYATLKIRIYFYDSILN
>nYP_794162
MPKRDLPWRSIAGTSKVSRNANYSPRAGSGPRVNKAAEWVNRPMYRKPRIYRMRRTPDVPRGCEGPCKVQSYEQRHDISHVGKVMCISDVTRGNGITHRVGKRFCVKSVYILGKIWMDENIKLKNHTNSVMFWLVRDRRPYGTPMDFGQVFNMFDNEPSTATVKNDLRDRYQVMHKFYGKVTGGQYASNEQSIVQRFWKVNNHVVYNHQEAGKYENHTENALLLYMACTHASNPVYATLKIRIYFYDSITN
>nYP_115508
MPKRDAPWRLMAGTSKVSRSSNYSPRGGVSDSGSYLPRRFSRASLWANRPMYRKPRIYRTYRSPDVPKGCEGPCKVQSFEQRHDIAHTGKVICLSDVTRGNGITHRVGKRFCVKSVYILGKIWMDENIKVKNHTNSVMFWLVRDRRPFGSPMDFGQVFNMYDNEPSTATVKNDLRDRYQVMHRFSAKVTGGQYASNEQALVRRFWKVNNHVVYNHQEAAKYENHTENALLLYMACTHASNPVYATLKIRIYFYDSISN
>nYP_794168
MPKRDAPWRSMAGTSKVSRAANYSPRAGNGPKLNRASEWVNRPMYRKPRIYRTLRSPDVPRGCEGPCKVQSYEQRHDISHVGKVMCISDVTRGNGITHRVGKRFCVKSVYILGKVWMDENIKLKNHTNSVMFWLVRDRRPYGTPMDFGQVFNMFDNEPSTATVKNDLRDRYRVMHKFYAKVTGGQYASNEQAIVKRFWRINTHVVYNHQEAAKYENHTENALLLYMACTHASNLVYATLKIRIYFYDSIMN
>nYP_717927
MVKRDAPWRLSAGTFKVSRSSNYSPRGGMGPKLDKAAAWVNRPMYRKPRIYRTLRGPDVPKGCEGPCKVQSYEQRHDISHVGKVICISDVTRGNGITHRVGKRFCVKSVYILGKIWMDENIKLKNHTNSVMFWLVRDRRPYGTPMDFGQVFNMFDNEPSTATVKNDLRDRYQVMHKFYAKVTGGQYASNEQALVKRFWKVNNHVVYNHQEAGKYENHTENALLLYMACTHASNPVYATLKIRIYFYDSIMN
>nYP_002791011
MPKRDAPWRLMAGTSKVSRNVNYSPRGGPKIDKASSWVNRPMYRKPRIYRMYRGPDVPKGCEGPCKVQSYESRHDVSHVGKVICVSDVTRGNGITHRVGKRFCVKSVYILGKIWMDETIKLKNHTNSVMFWLVRDRRPYSSPMDFGQVFNMFDNEPSTATVKNDLRDRFQVMHKFYAKVTGGQYASNEQAIVKRFWKVNNYVVYNHQEAGKYENHTENALLLYMACTHASNPVYATLKIRIYFYDSITN
>nYP_005352905
MPKRDAPWRHMAGTSKISRGANYSPRAGVGPRSNKNAEWVNRPMYRKPRIYRLYRTPDVPRGCEGPCKVQSYEQRHDISHVGKVMCVSDVTRGNGITHRVGKRFCVKSVYILGKIWMDENIKLKNHTNSVMFWLVRDRRPYGTPMDFGQVFNMFDNEPSTATVKNDLRDRYQVMHKFYAKVTGGQYASNEQALVKRFWRVNNHVVYNHQEAGKYENHTENALLLYMACTHASNPVYATLKIRIYFYDSITN
>nYP_003828904
MVKRDAPWRMMAGTAKVSRSANYSPRAGLGPKFDKAHAWVNRPMYRKPRIYRTLRGADVPKGCEGPCKVQSYEQRHDISHVGKVMCISDVTRGNGITHRVGKRFCVKSVYIIGKVWMDDNIKLKNHTNSVMFWLVRDRRPYGTPMEFGQVFNMYDNEPSTATIKNDLRDRFQVMHRFYSKVTGGQYASNEQALVRRFWKVNNYVVYNHQEAAKYENHTENALLLYMACTHASNPVYATLKIRIYFYDSITN
>nYP_004429242
MPKRDAPWRSMAGTSKVSRNANYSPGGSSGPKSNRANTWVNRPMYRKPRIYRMYRTPDVPRGCEGPCKVQSFEQRHDISHVGKVMCISDVTRGNGITHRVGKRFCVKSVYILGKIWMDENIKLKNHTNSVMFWLVRDRRPYGTPMDFGQVFNMFDNEPSTATVKNDLRDRFQVMHKFYAKVTGGQYASNEQAIVKRFWKVNSHVVYNHQEAAKYENHTENALLLYMACTHASNPVYATLKIRIYFYDSIMN
>nYP_579167
MVKRDAPWRLMAGTTKVSRNANFSPRGGMGPKAAAWVNRPMYRKPRIYRTLRGPDVPKGCEGPCKVQSFEQRHDISHVGKVICISDVTRGNGITHRVGKRFCVKSVYILGKIWMDENIKLKNHTNSVMFWLIRDRRPYGTPMDFGQVFNMYDNEPSTATVKNDLRDRFQVMHRFYAKVTGGQYASNEQALVRRFWKVNNYVVYNHQEAGKYENHTENALLLYMASTHASNPVYATLKIRSYFYDSISN
>nYP_002154617
MPKRDPSWRQMAGTSKVSRTTNFSPRGGGGPKYNKASEWVHRPMYRKPRIYRMIRTPDVPRGCEGPCKVQSYEQRHDISHVGKVMCISDVTRGNGITHRVGKRFCVKSVYILGKIWMDENIKLKNHTNSVIFWLVRDRRPYGTPMEFGQVFNMFDNEPSTATVKNDLRDRYQVMHKFYAKVTGGQYASNEQALVKRFWKVNNHVVYNHQEAGKYENHTENALLLYMACTHASNPVYATLKIRIYFYDSITN
>nYP_003587818
MPKRDLPWRSIAGTSKVSRNANYSPRAGSGPRVNKASEWVNRPMYRKPRIYRTMRTPDVPRGCEGPCKVQSFEQRHDVSHVGKVICISDVTRGNGITHRVGKRFCVKSVYILGKIWMDENIKLKNHTNSVMFWLVRDRRPYGTPMDFGQVFNMFDNEPSTATVKNDLRDRYQVMHKFYGKVTGGQYASNEQAIVKRFWKVNNHVVYNHQEAGKYENHTENALLLYMACTHASNPVYATLKIRIYFYDSIMN
>nYP_002941852
MPKRDAPWRLMAGTSKVSRGVSSSPRGGMAFTSPIVRKFNRSAAWVNRPMYKKPRIYKVLRTPDVPYGCEGPCKVQSFESRHDVSHVGKVLCISDVTRGNGITHRVGKRFCVKSVYILGKVWMDDNIKLKNHTNIVMFWLVRDRRPYGTPMDFGQVFNMFDNEPTTATVKNDLRDRFQVMHKFNAKVTGGQYASNEQAAVKRFWKVNNHVVYNNQEAGKYENHTENALLLYMACTHASNPVYATLKIRIYFYDAITN
>nYP_004429236
MPKRDAPWRSTAGTSKVSRNLNYSPGGGPKTNRANAWVNRPMYRKPRIYRMYRTPDVPRGCEGPCKIQSFEQRHDVSHVGRVMCISDVTRGSGITHRVGKRFCVKSVYILGKVWMDDNIKLKNHTNSVMFWLVRDRRPYGTPMDFGQVFNMFDNEPSTATVKNDLRDRFQVMHKFYAKVTGGQYASNEQAIVKRFWKVNTHVVYNHQEAAKYENHTENALLLYMACTHASNPVYATLKIRIYFYDSIMN
>nNP_957671
MPKRDPSWRQMAGTSKVSRSSNFSPRGGGGPKYNKASEWVNRPMYRKPRIYRTLRTPDIPRGCEGPCKVQSYEQRHDISHVGKVMCISDVTRGNGIAHRVGKRFCVKSVYILGKIWMDENIKLKNHTNSVMFWLVRDRRPYGTPMDFGQVFNMFDNEPSTATVKNDLRDRYQVMHKFYAKVTGGQYASNEQALVKRFWKVNNHVVYNHQEAGKYENHTENALLLYMACTHASNPVYATLKIRIYFYDSITN
>nYP_004958219
MPKRDAPWRLMAGTSKVSRSSNTGPRGGSGPKFNKANEWVNRPMYRKPRIYRAFRTPDVPRGCEGPCKVQSYEQRHDISHVGKVMCISDVTRGNGITHRVGKRFCVKSVYILGKIWMDENIKLKNHTNSCMFWLVRDRRPYGTPMDFGQVFNMFDNEPSTATVKNDLRDRFQVMHKFYAKVTGGQYASNEQALVKRFWKVNNHVVYNHQEAGKYENHTENALLLYMACTHASNPVYATLKIRIYFYDSITN
>nYP_004207824
MSKREAPWRSMAGTSKVSRSLNFSPRGGVGSRSNKASAWVNRPMYRKPKFYRVFRSPDVPKGCEGPCKVQSYEQRHDISHTGKVMCISDVTRGSGITHRVGKRFCVKSVYILGKIWMDENIKLKNHTNSVMFWLVRDRRPTGTPMDFGHLFNMFDNEPSTATIKNDLRDRFQVLHRFHAKVTGGQYASNEQALVKRFWKVNNHVVYNNQEAARYENHTENALMLYMACTHASNPVYATLKIRIYFYDSITN
>nYP_004207812
MPKRDPSWRQMAGTSKVSRSSNFSPRGRVDPKYNKATEWVHRPMYRKPRIYRTLRTPDVPRGCEGPCKVQSYEQRHDISHVGKVMCISDVTRGNGITHRVGKRFCVKSVYILGKIWMDENIKLKNHTNSVMFWLVRDRRPYGTPMDFGQVFNMFDNEPSTATVKNDLRDRYQVMHRFYAKVTGGQYASNEQALVKRFWKVNNYVVYNHQEAGKYENHTENALLLYMACTHASNPVYATLKIRIYFYDSIMN
>nYP_004901693
MPKRDLPWRSMAGTSKVSRNANYSPRAGSGPRGNKASEWVNRPMYRKPRIYRTLRTPDVPRGCEGPCKVQSYEQRHDISHVGKVMCISDVTRGNGITHRVGKRFCVKSVYILGKIWMDENIKLKNHTNSVMFWLVRDRRPYGTPMDFGQVFNMFDNEPSTATVKNDLRDRYQVMHKFYGKVTGGQYASNEQAIVKRFWKVNNYVVYNHQEAGKYENHTENALLLYMACTHASNPVYATLKIRIYFYDSIMN
>nYP_004564601
MPKRDAPWRSMAGTSKVSRNANYSPRTAMGPKFDKAAAWVNRPMYRKPRIYRTLRSPDVPRGCEGPCKVQSYEQRHDISHVGKVMCISDVTRGNGITHRVGKRFCVKSVYILGKIWMDENIKLKNHTNSVMFWLVRDRRPYGTPQDFGQVFNMFDNEPSTATVKNDLRDRYQVMHKFYAKVTGGQYASNEQALVKRFWKVNNYVVYNHQEAGKYENHTENALLLYMACTHASNPVYATLKIRIYFYDSILN
>nYP_001960952
MPKRDAPWPHRAPSTKISRSANFSPRSGTGPGPSKAAEWVNRPMYRKPRIYRTMRTPDVPRGCEGPCKVQSYEQRHDISHTGKVMCISDVTRGNGITHRVGKRFCVKSVYILGKIWMDENIKLKNHTNSAMFWLVRDRRPYGTPMDFGQVFNMFDNEPSTATVKNDLRDRFQVMHKFYAKVTGGQYASNEQALVKRFWRVNNHVVYNHQEAGKYENHTENALLLYMACTHASNPVYATLKIRIYFYDSITN
>nYP_004958246
MPKRDAPWRLMAGTTKVSRSTNYSPGGANSKRDAWVNRPMYRKPRIYRTLRGPDVPKGCEGPCKVQSYEQRHDISHVGKVMCISDITRGNGITHRVGKRFCVKSVYILGKIWMDENIKLKNHTNSVMFWLVRDRRPYGTPMDFGQVFNMFDNEPSTATVKNDLRDRYQVLHKFYAKVTGGQYASNEQALVKRFWRVNNYVVYNHQEAGKYENHTENALFIVYGMYTCL
>nYP_001960945
MPKRDAPWRLMAGTSKVSRSVNYSPRGGPKFNKASEWVNRPMYRKPRIYRTLRSPDVPKGCEGPCKVQSFEARHDVSHVGKVICVSDVTRGNGITHRVGKRFCVKSVYILGKIWMDEAIKLKNHTNSVMFWLVRDRRPYGTPMDFGQVFNLFDNEPSTATVKSDLRDRFQVMRKFYAKVTGGQYASNEQALVKRFWKVNNHVVYNHQEAAKYENHTENAMLLYMACTHASNPVYASLKIRIYFYDSVLN
>nYP_002268202
MPKRDLPWRSIAGTSKVSRNANYSPRGGMGPKFNKAQAWVDRPMFKKPRIYRTLTSPDVPRGCEGPCKIQSFEQRHDISHVGKVMCISDVTRGNGITHRVGKRFCVKSVYILVKVWMDENIKLKNHTNSVMFWLVRDRRPYGTPMDFGQVFNMFDNEPSTATVKNDLRDRFQVLHKFYSKVTGGQYASNEQALVKRFWKVNTRVVYNHQEAAKYENHTENALLLYMACTHASNPVYATLKIRIYFYDSIMN
>nYP_006456
MPKRDAPWRLSAGTTKVSRSSNYSPRSNMGPKASAWVNRPMYRKPRIYRTLRGPDIPKGCEGPCKVQSFEQRHDISHVGKVLCVSDVTRGNGITHRVGKRFCVKSVYILGKVWMDENIKLKNHTNSVMFWLVRDRRPYGTPMDFGQVFNMFDNEPSTATVKNDLRDRFQVMHKFYAKVTGGQYASNEQALVRRFWKVNNHVVYNHQEAGKYENHTENALLLYMACTHASNPVYATLKIRIYFYDSITN
>nYP_459913
MPKRGPSWRPMVGTSKVSRTSNFSPRGGIGPKFNKASEWVNRPMYRKPRIYRTLRTPDVPRGCEGPCKVQSYEQRHDISHVGKVMCISDITRGNGITHRVGKRFCVKSVYILGKVWMDENIKLKNHTNSCMFWLVRDRRPYGTPMDFGQVFNMFDNEPSTATVKNDLRDRFQVMHKFYAKVTGGQYASNEQALVKRFWKVNNHVVYNHQEAGKYENHTENALLLYMACTHASNPVYATLKIRIYFYDSITN
>nYP_001974404
MPKRDAPWRIMAGTTKVSRSSNYSPRGGISKRDAWVNRPMYRKPRIYRTLRGPDVPKGCEGPCKVQSYEQRHDISHLGKVMCISDITRGNCITHRVGKRFCVKSVYILGKIWMDENIKLKNHTNSVIFWLVRDRRPYGTPMDFGQVFNMFDNEPSTATVKNDLRDRFQVMHRFNAKVTGGQYASNEQALVRRFWKVNNHVVYNHQEAGKYENHTENALLLYMACTHASNPLYATLKIRIYFYDSITN
>nYP_001974399
MSKRDGSWRSIAGTAKVRRILNFSPRGGGGLKPTRAQEWVNRPMYRKPKIYRTLRTPDIPRGCEGPCKVQSYEQRQDISHVGKVMCISDVTRGNGITHRVGKRFCVKSVYILGKIWMDENIKLKNHTNSVMFWLVRDRRPYGTPMDFGQVFNMFDNEPSTATVKNDLRDRYQVMHRFYGKVTGGQYASNEQAIVRRFWKVNNHVVYNHQEAGKYENHTENALLLYMACTHAFNPVYATLKIRIYFYDSVMN
>nYP_006905830
MLKRDAPWRSIAGASKVRRSLNFSPRGGMGPKSDKAYAWVNRPMYRKPRIYRTLRTPDVPRGCEGPCKVQSYESRHDVSHVGKVICISDVTRGNGITHRVGKRFCVKSVYILGKVWMDDTIKLRNHTNSVMFWLVRDRRPYGTPMDFGQVFNMFDNEPSTATVKNDLRDRFQVMHKFSTKVTGGQYAANEQSLVKRFWKVNTHVVYNHQEAAKYENHTENALLLYMACTHASNPVYATLKIRIYFYDSITN
>nYP_007250558
MPKRDAPWRLSAGTTKVSRSSNYSPNGGMGPKATSWVNRPMYRKPRIYRTLRGPDVPKGCEGPCKVQSYEQRHDVSHVGKVMCISDITRGGGITHRVGKRFCVKSVYILGKVWMDDNIKLKNHTNSVMFWLVRDRRPYGTPMDFGQVFNMYDNEPSTATVKNDLRDRFQVLHKFYAKVTGGQYASNEQALVKRFWKVNNHVVYNHQEAGKYENHTENALLLYMACTHASNPVYATLKIRIYFYDSITN
>nYP_006590061
MVKRDAPWRHMAGTSKVSRSSNFSPRGGGGPKNNRASEWVNRPMYRKPRIYRMYRTPDVPRGCEGPCKVQSFEQRHDISHVGKVICVSDVTRGNGITHRVGKRFCVKSVYILGKIWMDENIKLKNHTNSVMFWLVRDRRPYGTPMDFGQVFNMFDNEPSTATVKNDLRDRFQVMHRFYAKVTGGQYASNEQALVRRFWKVNNHVVYNHQEAGKYENHTENALLLYMACTHASNPVYATLKIRIYFYDSITN
>nYP_006860596
MPKRDIPWRSMAGTSKVSRSVNRSPRGGSGPKFDKASAWVNRPMYRKPRIYRTLRGPDVPKGCEGPCKVQSYEQRHDISHVGKVMCISDVTRGNGITHRVGKRFCVKSVYILGKIWMDENIKLKNHTNSVMFWLVRDRRPYGTPMDFGQVFNMFDNEPSTATVKNDLRDRYQVMHRFYAKVTGGQYASNEQALVRRFWKVNNYVVYNHQEAGKYENHTENALLLYMACTHASNPVYATLKIRIYFYDSITN
>nYP_007024780
MPKRDLPWRSMAGTSKVSRNVNYSPRGGGGPKSSRASEWVNRPMYRKPRIYRMIRTPDVPRGCEGPCKVQSYEQRHDISHVGKVMCISDVTRGNGITHRVGKRFCVKSVYILGKIWMDENIKLKNHTNSVMFWLVRDRRPYGTPMDFGQVFNMFDNEPSTATVKNDLRDRYQVMHKFYGKVTGGQYASNEQAIVKRFWKVNNHVVYNHQEAGKYENHTENALLLYMACTHASNPVYATLKIRIYFYDSITN
