# Supplementary material for: Bioinformatic Analysis Reveals Genome Size Reduction and the Emergence of Tyrosine Phosphorylation Site in the Movement Protein of New World Bipartite Begomoviruses
Source: PLoS One. 2014 Nov 10;9(11):e111957. doi: 10.1371/journal.pone.0111957 (PMC4226511; doi:10.1371/journal.pone.0111957)
Supplement: Data S1 — Genomes and protein sequences used in this study. (TAR.GZ) [file pone.0111957.s002.gz › cp_peptides_bipartite_nodup_ow.fasta]

>oNP_803533
MAKRPGDIIISTPVSKVRRRLNFDSPYTNRVVAPTVRVTRSKIWANRPMYRKPKMYRMYRSPDVPKGCEGPCKVQSYEQRDDVKHTGIVRCVSEVTRGSGITHRVGKRLCVKSIYILGKIWMDENIKKQNHTNHVMFFLVRDRRPYGPSPQDFGQVFNMFDNEPTTATVKNDYRDRFQVLRKFHATVVGGPSGMKEQALVKRFFRINNHIVYNHQEQAKYENHTENALLLYMACTHASNPVYATLKIRIYFYDAVTN
>oYP_002317395
MSKRPGDIIISTPVSKVRRRLNFDSPYTNRVVAPTVRVTRSKIWANRPMYRKPKMYRMYRSPDVPKGCEGPCKVQSYEQRDDVKHTGMVRCVSDVTRGSGITHRVGKRFCVKSIYILGKIWMDENVKKQNHTNHVMFFLVRDRRPYGPSPQDFGQVFNMFDNEPTTATVKNDLRDRYQVLRKFYATVVGGPSGMKEQALVKRFFRINNHVVYNHQEQAKYENHTENALLLYMACTHAANPVYATLKIRIYFYDAVTN
>oNP_808884
MSKRPGDIIISTPVSKVRRRLNFDSPYTNRVVAPTVRVTRSKIWANRPMYRKPKMYRLYRSPDVPKGCEGPCKVQSYEQRDDVKHTGMVRCVSDVTRGPGITHRVGKRFCVKSIYILGKIWMDENIKKQNHTNHVMFFLVRDRRPYGPSPQDFGQVFNMFDNEPTTATVKNDLRDRYQVLRKFYATVVGGPSGMKEQALVKRFFKINNHVVYNHQEQAKYENHTENALLLYMACTHASNPVYATLKIRIYFYDAVTN
>oNP_981935
MPKRNYDTAFSTPGSSVRRRLTYDTPLALPASAGSAPASVRRRRWTNRPMWRKPRFYRLYRSPDVPRGCEGPCKVQSFEARHDISHVGKVICVTDVTRGSGLTHRVGKRFCVKSIFITGKIWMDENIKTKNHTNTVMFRLVRDRRPFGTPQDFGQVFNMYDNEPSTATVKNDLRDRYQVVRKFHATVTGGQYACKEQAIISRFYRVNNHVVYNHQEAAKYDNHTENALLLYMACTHASNPVYATLKIRIYFYDSISN
>oNP_047230
MSKRPADIIISTPGSKVRRRLNFDSPYSSRAAVPTVRVTKRQSWTNRPINRKPRWYRMYRSPDVPKGCEGPCKVQSFESRHDVVHIGKVMCISDVTRGIGLTHRVGKRFCVKSIYILGKIWMDENIKTKNHTNSVMFFLVRDRRPVDKPQDFGEVFNMFDNEPSTATVKNMHRDRYQVLRKWHATVTGGQYASKEQALVRRFFRVNNYVVYNQQEAGKYENHTENALMLYMACTHASNPVYATLKIRIYFYDSVSN
>oNP_852650
MSKRPADIIISTPASKVRRRLNFDSPYVSRAVVPIARVTKGKAWTNRPMNRKPRMYRMYRSPDVPRGCEGPCKVQSFESRHDVSHIGKVMCISDVTRGTGLTHRVGKRFCVKSVYVLGKIWMDENIKTKNHTNSVIFFLVRDRRPTGTPQDFGEVFNMFDNEPSTATVKNMHRDRYQVLRKWHATVTGGTYASREQALVRKFVRVNNYVVYNQQEAGKYENHTENALMLYMACTHASNPVYATLKIRIYFYDSVTN
>oNP_803146
MLPASAGGVPTNMKRRRWTNRPMWRKPRFYRLYRSPDVPRGCEGPCKVQSFEAKDIAPTGKVICISDVTKSNGITPRLGKRFCCIKSVNITGKVWMDENIKSKNHTNTVMFKLCRDRRPFGTPMDFGQVFNMYDNEPSTATVKNDLRDRYQVLRKFSATVTGGQYACKEQAMVNRFFKVNNYVVYNHQEAAKYENHTENALLLYMACTHASNPVYATLKIRIYFYDSILN
>oNP_077087
MSNVRRRLIFDTPLSLPATAGSVPASAKRRRWTNRPMWRKPRYYRLYRSPDVPRGCEGPCKVQSFEAKHDISHLGKVICVTDVTRGNGITHRVGKRFCVKSIWVTGKIWMDENIKTKNHTNTVMFKLVRDRRPFGTPQDFGQVFNMYDNEPSTATVKNDLRDRYQVVRKFQATVTGGQYASKEQAIVSKFYRVNNYVVYNHQEAAKYENHTENALLLYMACTHASNPVYATLKIRIYFYDSISN
>oYP_293689
MSKRPADIIISTPASKVRRRLNFDSPYVSRAVVPIARVTKGKAWTNRPMNRKPKMYRMYRSPDVPRGCEGPCKVQSFESRHDVSHIGKVMCISDVTRGTGLTHRVGKRFCVKSVYVLGKIWMDENIKTKNHTNSVIFFLVQDRRPTGTPQDFGEVFNMFDNEPSTATVKNMHRDRYQVMRKWHATVTGGTYASREQALVRKFVRVNNYVVYNQQEAGKYENHTENALMLYMACTHASNPVYATLKIRIYFYDSVTN
>oYP_006440
MSKRPADIIISTPASKVRRRLNFDSPYVSRAVVPIARVTKGKAWTNRPMNRKPKMYRMYRSPDVPRGCEGPCKVQSFESRHDVSHIGKVMCISDVTRGTGLTHRVGKRFCVKSVYVLGKIWMDENIKTKNHTNSVIFFLVRDRRPTGTPQDFGEVFNMFDNEPSTATVKNMHRDRYQVLRKWHATVTGGAYASREQALVRKFVRVNSYIVYNQQEAGKYENHTENALMLYMACTHASNPVYATLKIRIYFYDSVTN
>oNP_620864
MSKRPADIIISTPGSKVRRRLNFDSPYSSRAAAPTVRVTKRQLWANRPMNRKPRWYRMYRSPDVPKGCEGPCKVQSFESRHDVVHIGKVMCISDVTRGIGLTHRVGKRFCVKSVYILGKIWMDENIKTKNHTNSVMFFLVRDRRPVDKPQDFGEVFNMFDNEPSTATVKNMHRDRYQVLRKWSATVTGGQYASKEQALVRRFFRVNNYVVYNQQEAGKYENHTENALMLYMACTHASNPVYATLKIRIYFYDSVSN
>oNP_041238
MPKRDAPWRLMAGTSKVSRSANYSPRGSLPKRDAWVNRPMYRKPRIYRSLRGPDVPKGCEGPCKVQSYEQRHDISLVGKVMCISDVTRGNGITHRVGKRFCVKSVYILGKIWMDENIKLKNHTNSVMFWLVRDRRPYGTPMDFGQVFNMFDNEPSTATVKNDLRDRFQVIHRFHAKVTGGQYASNEQALVRRFWKVNNNVVYNHQEAGKYENHTENALLLYMACTHASNPVYATLKIRIYFYDSITN
>oNP_783153
MSKRPADMLIFTPASKVRRRLNFDSPSVSRAAAPIVRVTKAKAWANRPMYRKPRIYRMYRSPDVPKGCEGPCKVQSFDAKNDIGHMGKVICLSDVTRGIGLTHRVGKRFCVKSLYFVGKIWMDENIKVKNHTNTVMFWIVRDRRPSGTPNDFQQVFNVYDNEPSTATVKNDQRDRFQVLRRFQATVTGGQYAAKEQAIIRRFFRVNNYVVYNHQEAGKYENHTENALLLYMACTHASNPVYATLKVRSYFYDSVTN
>oNP_803220
MAKRPADIIISTPASKVRRRLNFDSPYGARAVVPIARVTKAKAWTNRPMNRKPRMYRMYRSPDVPRGCEGPCKVQSFESRHDVSHIGKVMCVSDVTRGTGLTHRVGKRFCVKSVYVLGKIWMDENIKTKNHTNSVMFFLVRDRRPTGSPQDFGEVFNMFDNEPSTATVKNMHRDRYQVLRKWHATVTGGTYASKEQALVRKFVRVNNYVVYNQQEAGKYENHTENALMLYMACTHASNPVYATLKIRIYFYDSATN
>oNP_995303
MPKRSIDTVTSLPMSITRRRLNFGSQYSLPASAPTAPGMSYKRRAWKNRPMYTKPRFYRWRRSSDVPRGCEGPCKVQSFEQRHDITHTGKVLCVSDVTRGNGITHRIGKRFCVKSVYVMGKIWMDENIKLKNHTNTVMFWLVRDRRPVTTPYGFGELFNMYDNEPSTATIKNDLRDRVQVLHRFSASLTGGQYASKEQAVIKKFFRVNNYVVYNHQEAAKYENHTENALLLYMACTHASNPVYATLKIRIYFYDNVTN
>oNP_049915
MSKRPADILISTPVSKVRRRLNFDSPYNSRAAVPTVRVTKGQVWKNRPAYRKPRIYRMYRSPDVPKGCEGPCKVQSFDAKNDIGHMGKVICLYDVTRGIGLTHRVGKRFCVKSLYFVGKIWMDENIKVKNHTNTVLFWIVRDRSPTGTPYDFQQVFNVYDNEPSTATVKNDQRDRFQVIRRFQATVTGGQYAAKEQAIIRKFYRVNNYVVYNHQEAGKYENHTENALLLYMACTHASNPVYATLKVRSYFYDSVTN
>oNP_620294
MAKRTGDILISTPVSKVRRKLNFDSPYMSRAVAPTVLVTSKRRQWANRPMYRKPRMYRMYRSPDVPKGCEGPCKVQSYEQRDDVKHTGIVRCVSDVTRGSGITHRVGKRFCVKSIYILGKIWMDENIKKQNHTNQVMFFLVRDRRPNGSSPLDFGQVFNMFDNEPSTATVKNDLRDRFQVMRKFHATVVGGPSGMKEQVLVKRFFRVYNHVVYNHQEAAKYENHTENAMYVYGVTHFSNPVYATLKIRIYFYDSVTN
>oYP_004958230
MSKRPADIVISTPASKVRRRLNFDSPRASVPNVRVTRRRVWANRPMYRKPALYRKYTSRDVPRGCEGPCKVQSFDQRDDVKHLGVVRCLSDVTRGPGITHRVGKRFCIKSVLFTGKIWMDDNIKKQNHTNIVLFFLVRDRRPYGSPQDFGDVFNMFDNEPSTATVKNDLRDRYQVLRRFSTSVTGGPSACKEQALVRRFFTINHNVVYNHQEAAKYENHTENALLLYMACTHASNPVYASLKVRIYFYDSVGN
>oYP_005352914
MSKRPADIIIATPASKVRRKLNFDSPYSSRAVVPIVPGTSKFKSWKFRPMYRKPRMYRMFKSPDVPRGCEGPCKVQSYEQRDDVKHTGTVRCVSDVTRGPGITHRVGKRFCIKSIYVLGKIWMDENIKKQNHTNQVMFFLVRDRRPYGTSPMDFGQVFNMFDNEPSTATVKNDLRDRYQVMRKFHATVVGGPSGMKEQLWLGDFLGLIIMWCIITRRQLSMRIIQRMRYCCIWHVRMPLIQCMLRLKYASIFMMQ
>oYP_002268195
MSKRPGDIIISTPASKVRRRLNFDSPYQSRVPVLTARGTRKQLWANRPMYRKPRLYRLFRSPDVPRGCEGPCKVQSFEQRHDIAHTGKVICISDVTRGNGITHRVGKRFCVKSVYVLGKVWMDENIKTKNHTNTVMFYVVRDRRPFGTPMDFGQVFNMYDNEPSTATVKNDLRDRYQVLRKFYSTVTGGQYASKEQALVKKFMRVNNHVVYNHQEAAKYENHTENALLLYMACTHASNPVYATLKIRIYFYDSVSN
>oYP_001911129
MAKRAGDIIISTPASKVRRRLNFDSPYQNRVPVLTARGTRKQLWANRPMYRKPRIFKLYRGLDVPRGCEGPCKVQSFEQRHDVAHVGKVICISDVTRGNGITHRVGKRFCIKSVYVLGKVWMDENIKVKNHTNSVMFFVVRDRRPYGTPQEFGQVFNTYDNEPSTATVKNDLRDRFQVIRKFYATVTGGQYASREQTLVRRFIRVNNYVVYNHQEAAKYENHTENALLLYMACTHASNPVYATLKIRIYFYDSVTN
>oYP_002455915
MSKRAADIVISTPASKVRRRLNFGSPYTSRAAAPIVRVTKQQAWTNRPMNRKPRMYRMYRSPDVPKGCEGPCKVQSFESRHDVVHIGKVMCISDVTRGVGLTHRIGKRFCVKSVYVLGKIWMDENIKTKNHTNSVMFFLVRDRRPVDKPQDFGEVFNMFDNEPSTATVKNSHRDRYQVLRKWHATVTGGQYASKEQALVKKFVRVNNYVVYNQQEAGKYENHTENALMLYMACTHASNPVYATLKIRIYFYDSVTH
>oYP_001333677
MTKRNFETAFSSPISSARRRLSYGTPLALPAPAASAQGTRRRRSWTNRPMYRKPRLYRMYRSPDVPRGCEGPCKVQSFEQRHDISHVGKVLCVSDVTRGGGITHRVGKRFCIKSIYVSGKVWVDENIKLKNHTNSVLFWLTRDRRPFGTPMDFGQVFNMYDNEPSTATVKNDLRDRYQVLHRWNATVTGGQYACKEQALIRRFYKVYNHVVYNHQEAAKYENHTENALLLYMACTHASNPVYATLKIRIYFYDSISN
>oYP_717091
MPKRSIDTVSSLPMSITRRRLNYASQYSLPAAAPTAPGMSYKRRAWVNRPMNRKPRFYRGRRTSDVPRGCEGPCKVQSFEQRHDVTHTGKVLCVSDVTRGNGITHRVGKRFCVKSVYIIGKVWMDENIKSKNHTNNVMFWLVRDRRPVTTPYGFGELFNMYDNEPSTATIKNDLRDRVQVLHRFSATVTGGQYASKEQAIVKRFFRVNNYVVYNHQEAAKYENHTENALLLYMACTHASNPVYATLKIRIYFYDNVTN
>oYP_001936686
MSKRPADIVISTPASKERRRLNFDSPGISRAAAPTVLVTNRRRAWTYRPMYRKPRMYRMFKSPDVPRGCEGPCKVQSFEARHDVAHTGKVICISDVTRGGGLTHRTGKRFCVKSVYVLGKIWMDENIKVKNHTNTVMFFLVRDRRPYGTPQDFGQVFNMYDNEPSTATVKNDLRDRFQVIRRFTSTVTGGQYASKEQALVKKYMKVNAQVVYNHQEGGKYENHTENALLLYMACTHSSNPVYATLKIRIYFYDSVSN
>oYP_004123933
MPKRNYDTAFSSPLSVVRRRLNFDSPMALPAPASSAQGTTRRRRWTNRPMWRKPRFYRLYRTPDVPRGCEGPCKVQSFEQRHDIAHTGKVICISDVTRGNGITHRVGKRFCVKSVYITGKVWMDENIKSKNHTNTVMFKLCRDRRPFGTPMDFGQVFNMYDNEPSTATVKNDLRDRFQVLRRFNATVTGGQYACKEQAMVNRFYRVNNHVVYNHQEAAKYENHTENALLLYMACTHASNPVYATLKIRIYFYDSVGN
>oYP_003622555
MKRNADIVISTPLSKVRRRLNFDSPRAMPTAIPRTNKKRAWENRPMYRKPMMYRMWRSPDVPFGCEGPCKVQSYDAKHDVSHTGTVLCCSDITRGSGLTHRVGKRFTIKSILLMGKIWMDDNIKLKNHTNIVTFFLVRDRRPSDKPYSFGSVFNMFDNEPTTATVKQDNRDRSQVIRKFHATVTGGQYASKEQALVKKFFKINHKVVYNNQEGAEYKNHQENALLLYMACSHASNPVYATIKARVYFYDSVTN
>oNP_077097
MSKRPGDIIISTPGSKVRRRLNFDSPYRNRATAPTVHVTNRKRAWVNRPMYRKPTMYRMYRSPDIPRGCEGPCKVQSFEQRDDVKHLGICKVISDVTRGPGLTHRVGKRFCIKSIYILGKIWLDETIKKQNHTNNVIFYLLRDRRPYGNAPQDFGQIFNMFDNEPSTATIKNDLRDRFQVLRKFHATVVGGPYGMKEQALVKRFYRLNHHVTYNHQEAGKYENHTENALLLYMACTHASNPVYATLKIRIYFYDSIGN
