# Supplementary material for: Bioinformatic Analysis Reveals Genome Size Reduction and the Emergence of Tyrosine Phosphorylation Site in the Movement Protein of New World Bipartite Begomoviruses
Source: PLoS One. 2014 Nov 10;9(11):e111957. doi: 10.1371/journal.pone.0111957 (PMC4226511; doi:10.1371/journal.pone.0111957)
Supplement: Data S1 — Genomes and protein sequences used in this study. (TAR.GZ) [file pone.0111957.s002.gz › dna_a_bipartite_nodup_nw.fasta]

>nNC_001928
accggatggccgcgcgacccccctggtgcccgtacatcccgcgcgctttttcaacctttaatttagaattaaaggtagtccatggcgcctcgtccaataataatgcgcctgacgagtcaatataatttgaacaacttgtagcgctaagttgttgggttgtctataaatgaaagccattggcccacgagctttaacccaaaatgcctaagcgcgatctcccatggcgatcgatgcctggaacatcaaagactagtcgcaacgctaattattctcctcgtgctcgtattgggccaagagttgacaaggcctctgaatgggtgcacaggcccatgtacaggaagcccaggatctaccggacgctgaggacggccgatgtgcccagaggctgtgaagggccttgtaaggtccagtcgtatgaacagcgtcatgacatctcacatgttggcaaggtaatgtgcatctctgatgtgacacgtggtaatggcattacccaccgtgtgggtaagcgtttctgtgtcaagtctgtgtatattttagggaagatttggatggacgagaacatcaagctccagaaccacacgaacagtgtcatgttctggttggtccgagaccgtagaccgtatggcacgcccatggatttcggtcatgtgttcaacatgttcgacaacgagcccagtactgccactgtgaagaacgatctccgcgatcgttaccaggtccttcacaagttctatggcaaggtcacaggtggacagtatgccagcaatgaacaggcaatcgtcaagcgtttctggaaggtcaacaatcatgtggtctacaatcatcaagaggctggcaagtacgagaatcacacggagaacgctctactattgtatatggcatgtactcatgcttctaaccccgtttatgcaactttgaagatccgaatctatttctatgattcgctcatgaattaataaaatttgaattttattgaatgattttccagtacataatttacatacgttctgtttgtcgcaaactgaacagctctaattacattgttaatggaaatcacgcctaactgatctaagtacatgttgactaaacgcctaaatctatttaaataaattgacccagaagctgtcatcgaagtcgtccaaacttggaagttcaggtaagctttgtggagatgcaacgctctcctcaggttgtggttgaaccgtatttgtacatggtatatcctcgttctggtgtatagcgggtcctctactttgtatatcctgaaatacaggggatttgctatctcccagatatacacgccattctccgcctgatgtacagtgatgaattcccctgtgcgtgaatccatgtcctgtacagtctatgtggaagtagatggagcacccgcactgcagatcaatcctccgccgcctaatggccctcctcttggcctgcctgtgtgccttcttgatagaggggggctgtgagggtgatgaagatcgcattcttgagagtccagttgcgtagacctgtattttcctctttgtccaggtactctttatagctggaaccctcaccaggattgcaaagcacgattgctgggattcctcctttaatttgaaccggcttgccgtacttgcaatttgactgccagtctttttgggcccccagcaattctttccagtgctttagctttagatagtgcggtgcgacgtcatcaatgacgttatactccacttcgttcgaatagacgcgaccattgaagtccaggtgtccactgagatagttatgtgggcctaacgcacgtgcccacatcgtcttccctgtccttgaatcaccttcgactatgagactcaatggtctgtctggccgcgcagcggaaccactcccaaaataatcatccgcccactcctgcatctcctcgggaacggccgtgaaagaggagaggggaaaccgcggaacccatggttccggagcctttgcgaatattctttcgagattggagcggatgttatgattctgaaggacataatcttttggctgttcttccttcaaaatgtttaaggcagattgaacatctcctgcattcaacgccttggcatatgaatcattagcagtctgttggcctcccctggcagatctgccgtcgatctggaattctccccattcagctgtatctccgtccttgtcgatgtaggacttgacgtcggagctggatttagctccctgtatgtttggatggaaatgtgctgacctggttggggagaccagatcgaagaatctgttattcgtgcattggtatttgccttcgaactgtatgagcacatggagatgaggctccccattctcgtgaagctctctacagatcttgatgaacttcttgttcactggggtttctaggttttgtaattgggaaagtgcctcatctttagtaagagagcactggggatatgtgaggaaataatttttggcctgtactctaaatttctttggcggtggcatttatgtaataagaaggggtactctggatgagttactccacttgaggctcctcaaaacttgctcatgtaattggagtattggaggtctttatatactagaactctcattaacggatttgcaacacgtggcggccatccgctataatatt
>nNC_003504
accggatggccgcgatttttttggtgtcctctctctcgcttggtccacgtgtcccatacccgtacgtggaccacccatcgtccaatcataacgcgcctgctgagtttaaatatttaaaacttactcacaaagttcgatgaggataaatacgttggacgactcccgatattttcgtctttaattcgaaatgcctaagcgggatgccccatggcgtaacatggcggggacctcaaaggtaacccgttctagcaattattctcctcgcggtggtcccaaattcaacaaggccgatgcatgggttaacaggcccatgtataggaagcccagaatttatcggacattgagaggccccgatgttccaagagggtgtgaaggaccttgtaaggttcagtcttacgagcagagacatgatgtttctcatgtcgggaaggttatgtgcatttctgatattacccgtggtaacggtattacccaccgcgttggtaagcgtttttgtgttaagtccgtgtatattttaggtaagatatggatggacgaaaatatcaagttaaagaaccacacgaacagtgtcatgttctggttggttagagatcgtagaccatatggtactcctcttgattttggccaagtgttcaacatgtttgacaacgaacctagtactgctactgtgaagaatgatttgcgtgatcgttttcaagtcatgcataaattttatggtaaggttacaggtggacaatatgccagcaacgaacaagcactggtgaagcgtttttggaaggttaataattatgttgtctacaaccatcaagaagctgggaaatacgaaaatcatactgaaaatgcattattattgtatatggcatgtactcatgcttctaatcctgtgtatgctacattgaaaattcggatctatttttacgattcgataaccaattaataatatttgaattttattgaatgattttctattacataatttacatatggtttgtctgttgcgaaacgaacagctcttataacgttattaattccaacaacacctattctgtctagatacaataaaactaaatacttaaatctctgtaaataagtcgttccagaagcttgaactgacgtcgtccagatttggaaattcaggaaagctttgtgtagattcagtgacttccttaggttgtaattgaaccggatttggatgtggtatattctcgtccttgtgtacattggatcctctatcgtgtatatcttgaaatagaggggatttggaacctcccaaataaaaacggaattctctgcttgagccgcagtgatgaactcccctgtgcgtgaatccattatcagcgcagttgatgtgtagaaatatggaacagccgcagttcaaatctatccgtcgtcgtcgaatagctcttcttttagcgatcctgtgctgtgctttgatagaggggggtgttgaggaagatgaatttagcattttggattgtccaatttttaagcgatgcgttttcctctttgtcgaggaaatctttataactggccccctctcctggattgcacagcacgattgatggtatcccgcctttaatttgaaccggctttccatatttgcagttggattgccagtctctttgggccccaatcaattctttccagtgctttagctttaggtattgcggactgatgtcatcgatgacgttatactcaacctcgttagagtacactgaagaattgaaatccaggtgtccactaagataattgtgtggtcctaatgcacgagcccacatggtttttccggtacgtgaaccaccttcgacgatgatactaataggtctctccgcccgcgcagcggcaccccttccgaaatagtcgtccgcccactcttgcatctcatctggaacgaacgtgaaggaagagagttgaaacggaggaacccatggttctggagcctttttaaagaggcgttcgatgttggcctttatgttatggtagttgacgatgaatgtctttggatctccggctctaataatgtctagcgcctctttaatacttcctgcatttactgcgttgtggtatacgtcgtccttgtttgattttgttgagccagacaccttatattccccggattcacaataatcaccttctttggtgatgtagttcttgactgcgttggtgtccttggctgcctgaacgtttgggtgaaaattggcagaccttcttgggtgagtaaggtcgaaaaatctaacatccttgatgttggacttgcctgagagttgaatgagacagtgtagatgagggaatccatctgaatgttcctctcgggcgactcggatatatgttggtttgacgactgaccatggcagttcttgaagcaagcgaagagcttcatccttgtttatgtcgcactgtgggtatgttaagaagatgtttcttgcagttatacgaaaagaactggggttccgtggcatatttgtaaatatgagccaggacaccaggggggagctttctccaaaacctattgtttttggtgtcctggtgtcccatatatactacaagtctctttaggcctctttaggacaccatgggcaaaatcggccatccgaaataatatt
>nNC_001931
accggatggccgcgcttcggagtacgctctctctctccctttaatttgaattaaagcgcactgctttcgtctcagccaatcatattgcgcctgacgagcttagatatttataacaacttgggccctaagttgttggttgtacgatataaattaaaggtaacccggcccactgtctttaactcaaaatgcctaagcgcgatgccccatggcgctctatggcgggaacgacaaaggtcagtcgcaatgccaattactctccccgtgggggaattgggccaaagatgacaagggccgcagagtgggttaacaggcccatgtacaggaagcccaggatctatcgaacgctaaggacgcctgacgtcccacgaggttgtgaaggcccatgtaaggtgcagtcttatgaacagcgtcacgatatttcacatgttgggaaggtaatgtgtatctctgatgtcacacgtggtaatggcattactcaccgtgttggcaagcgtttttgtgttaagtctgtgtatattctaggaaagatttggatggatgagaatatcaagctcaagaaccacacgaacagtgttatgttctggttggtcagggaccgtagaccgtatggaacgcccatggatttcggccagttgttcaacatgtttgacaacgagcccagcactgccacggttaagaacgatcttcgcgatcgttttcaagttatgcataagttctatgggaaagtcacaggtggacagtatgcgagcaatgaacaggcaatcgtcaagcgtttttggaaggtcaacaatcatgtggtttacaatcatcaagaggctggcaagtatgagaatcatacggagaacgccttattattgtatatggcatgtacacatgcctctaattctgtgtatgcaactctgaaaattcggatctatttttacgattcgatcatgaattaataaagtttgaattttattgaatgatattctattacatgagttacatacgatctgtctgttgcgaatcgaacacctctaatgacattgttaatggatataattcctaattgatctaaatacataataactaaatgtttaaatctatttaaataagtcgacccagaagctgtcgtcgatatcgtccagacttggaagttcaggaaggctttgtggagatgcaacgctctcctcaggttgtggttgaaccgtatctgtacgctgtataccctgctgttggtgtacaacggttcctctactctgtatatcttgaaatagaggggattttctatctcccagatatacacgccattctctgcttgaagtgcagtgatgagctcccctgtgcgtgaatccatgtcccgtacaacctatgtgtatgtagatggagcaaccgcattccaggtcaatgcggcgtctcctgatcgcccgccgcttggcttgcctgtgtgccttcttgatagagggtggagtcgagagtgatgaagattgcattcttcaacgtccaattccttagcgctgtattttcctctttgtttaggaaatctttatagctggcaccctcaccaggattgcatagcacgattgatgggatccctcctttaatttgaacaggcttgccgtacttgcaatttgactgccaattcttttgggccccaatcaattccttccagtgctttaactttagataatgcggtgcgacgtcatcaatgacgttatactccacttcgtctgtgaacactttggaattgaagtctaggtgtccacttaaataattatgtgggcctagtgctcgagcccacatcgtcttccctgttctcgaatcaccttctactatgagacttactggtctttctggccgcgcagcggaacctctcccgaaataatcgtctgcccactcttgcatctcgtctggaacgttagtagacgaagagaggggaaacggaggaacccatggttccggagcctttttgaatatgctggtggcgttagcgaccaggttgtgatgctgaaggaagaaatgttgcggttgttcttcctttattatgcgcagagcttgctctgcggatcctgcatttaacgcctttgcgtatgtatcgttagcagactgctgacctcctctagcagatctgccgtcgatttgaaacactccccattcgacggtgtcgccgtctttgtcgatgtaggacttgacgtcggagctggatttagctccctgaatgttcggatggaaatgtgctgacctggttggggaaaccagatcgaagaatctgttattcgtgcattggtatttaccttcgaactggatgaggacgtgcagatgaggttccccatcttcgtgtaattccctgcaaatcttgatgaatttcttgttaactggagtttttaggttttggatttgggaaagtgcttcctctttagtaagagagcactgtggatatgtgaggaaatagttcctcgattgaactctaaatttcttaggcggtggcatttttgtaataagagctggtactccagttgagttactccaattcccccctctcaaaactatctcattctattggagtattggagttacttatatactagaaccctcaatctggtttcggaacacgtggcggccatccgtataatatt
>nNC_004042
accggatggccgcgcgattttttttaaggcccattcttgttgggccgcttgggcctttctttatttgaattaaagtaaagtcatttattgtgaccaataacttttgtgctgacgggtttagttaattttgaacttgtcgcccaagttctttactaaactataaatttaatgttgaattgaccatatgctttaattcaaaatgcctaagcgtgatgctcaatggcgccatatgggaggtacgtcaaaaattagccgttctgctaatttttctcctcgtgggggtaatgggcctaaatacaacaaggccgccgaatgggtaaataggcctatgtacaggaagcccaggatatatcgaacgttacgaggccctgacgttccacggggctgtgaaggcccgtgtaaggtacagtcctatgaacaacgacatgatgtctctcatgttgggaaggttatgtgtgtatctgatgtgacgagaggtaatggtattacccatcgtgtaggaaaacgtttttgtgttaagtctgtttatattttaggtaagatatggatggacgaaaatatcaagttgaagaatcacacgaacagtgtgatgttttggttagtgagagatcgtagaccgtatggtactcctatggactttggtcaagtttttaatatgtttgacaatgaacccagtactgctactgttaagaacgatcttcgtgatcgttttcaagttatgcataagttctatggaaaggtaacaggtggacaatatgctagcaacgagcaggcattggtcaagcgtttttggaaggtgaataactatgtagtttacaatcatcaagaagcagggaagtacgagaatcatacggagaacgctttattattgtatatggcatgtactcatgcctcaaatcccgtgtatgctactctaaaaattcggatctatttttatgattcgatcaccaattaataaaatttatattttatttcatgattctcaagtacataatttacatatgatttatctgttgcgaaacgtacagctctgattacattgttaagcgaaatgacacctattctatctaaatacaatagcactaaatatttaaatctatttaaatatgtcgtcccagaagcttgaagagatatcgtccagacttggaaattcaggaaagccttgtgtagacccagtttgttcctgaggttgtggttgaaccgtatttggaggtggtatactctggtcgttgtgtattgtagatcctctacgttgtacatcttgaaataaaggggatttgatatctcccagatatacacgccattctccgcttgacgtgcagtgatgcgttcccctgtgcgtgaatccatgtcctgagcaatttatgtgtacgtaaattgtgcagccgcactctaaatcaacgcgacgtcgtctgattgctcgtttcttcgcagctctgtgttgaactttgatagaggggggagttgaggaagatgaatttcgcattatggattgtccagtttttaagagctgcgttttcctctttgtcgaggaaacatttataactggctccttcacctggattgcaaagcacgattgatgggattccacctttaatttgaacgggtttcccgtatttgcagtttgattgccagtccttttgagctcccatcaattccttccagtgctttaactttagatagtgcggtgcgatgtcatcaatgacgttatactcagcatgatttgaaaacacctttgagttgaaatccaggtgaccacttaaataattgtgggtccctaatgcacgtgcccacattgtcttccccgttcgtgaatcaccttcgatgatgatactaataggtctctccggccgcgcagcggcacctctcccgaaataatcatctgcccattcttgcatctctctcggtacgttagtaaaagaggagaggtgatacggaggtgaccacggatccggagcttttgtgaatattctatccaggttactggataaattgtgatattggaagagaaacttttccggtagtttctctttgattatttgcatggcttcttcctttgaagaagcattcaatgcttcggatgccgcatcattagctgtctgttgacctcctctagcagatcttccgtcgacttgaaaatgaccccattcgatgtaatcaccgtctttctcgatgtaggacttgacatcagaggatgattttgcactctgtatattggcatgggagacggaagatgttgttgggtgtttgaggtcgaacactctgcaattcgtgcactggaacttgccttcgaattggataagagcatgcagatgtggttccccattctcgtgaatttctctgcaaattctgatgtatttcttgttcaccggtgtttgtaggttttgaagttgttcaattgcactctcttttgtaattgaacattgtgggtatgtgaggaaataattctttgcgtttattttaaaacgctttggtggtggcatacttgtaaataagagggtgtaccccgattgagctctcgttcaaaagtctctatgaatcggtgtaatggtgccaatatatagtaagaagttctttaaggatctgtagacacgtggcggccatccgctataatatt
>nNC_001439
accggatggccgcccgcgcccctttatatccgtactgctccacgtggtgctttaatttaaattaaagatgtctatttttgactgaccaatgcttttgcatgtgagaagcttagatatttgtgtaaaacttggcgactaagttttaccttcgtttataaatttaaattaaatgtatgcccattccatgtgtaagtccagaatgcctaagcgtgatgcgccgtggcgtcatatggcgggaacctccaaggtttcccgttctggcaattattctccaagtggtggaatgggctcaaaatccaacaaggccaatgcatgggtcaacaggcccatgtatagaaagccaaggatatatcggatgtacaaaagcccagatgtgccaaagggatgtgaaggaccttgcaaggtccaatcatatgaacaacgccatgatatatctcatgttggtaaggttatgtgtatatccgatatcacacgtgggaatggtattacccatcgtgttggtaaacgtttttgtgtgaagtctgtgtatattttaggtaagatatggatggatgaaaacatcatgcttaagaaccataccaatagtgtcattttttggttggtccgtgaccgtagaccatatggaacccctatggattttggtcaagtttttaacatgtttgacaatgaacctagtactgctacggtcaagaacgatcttcgtgatcgttatcaagttatgcataggttcaatgcaaaggtgtctggtggtcaatatgcaagcaacgagcaagccttggtaaggcgtttttggaaggtgaacaaccatgtcgtctataaccaccaggaagcaggaaaatacgagaatcatacggagaatgcgttattgttgtatatggcatgtacacatgcctctaatcctgtatatgcgacattgaaaattcggatctatttctatgattcgataaccaattaataaaatttatattttatatcatgattctcaagtacagtatttacatatgatttgtttgttgcgaactgaacagctcgaatgacattgtttattcctattacgcctaacctatgtaaatacaataaaactaagagtctaaatctatttaaatatgtcgtcccagaagcttgaatcgatgtcgtccagacttggaagttcaggaatgctttgtggagatccagtgctttcctgaggttgtgattgaacctgacttggatgtggtatatccttgtccgtgtgtatgctggatcttccacccgcatgatcttgaaataaaggggatttggtacctcccaaataaaaacggaattctctgcctgatgcgcagtgatgttctcccctgtgcgtgaatccatgatctgcgcacttgatatggtaaaatatggaacagccgcagttcaagtcaatgcgtcgtcgacgaatggctttatgtttggcaatcctgtgctgtgctttgatagaggggggctgtgagggtgacgaagatcgcattatgaatggtccagttgtgtaaagctcggttttcctctttgttgaggaagtctttataactggaaccctcacctggattgcacagcacgattgatggtattcctcctttaatttgaaccggctttccatatttacagttggattgccagtccttttgtgccccaattagctctttccagtgctttaacttcaaataattggggcttatgtcatcaatgacgttgtattccactgagttggaatagacacgtgaattaaagtccaaatgaccgctcaaataattatgtgggcctaatgcacgagcccacattgtctttccagttcgtgaatcaccttcgacgatgatactaataggtctttctggccgcgcagcggaaccccttccgaaatagtcgtcaacccagtcttgcataacaaccggaatattgacgaatgatgacaacggaaatggaggaacccatggttccggcactttgaagaagatccgttcgagattagaacggatgttgtgattttgaaggacgtaatctttcggttgttcttccttcaatattgtcaaggcagattcaattgaatctgcgtttaatgcctttgcgtatgagtcgttggcagactgctgacctcctcttgcagatctgccgtcgacttggaattgtccccattcgattgtgactccatctttgtcgatgtattctttgacgtcggaacttgatttagctccctgaatgttcggatggaaatgtgctgacctggttgtggataccaggtcgaacaatcttttatttgtgcagatgaatttaccttcgaactgaataagcgcatgaagatggggttcaccattatcgtgacgttcctcacagaccttgatgaatttcttattcgtcgttgtatgaatcttttgaagttgcgaaagagcttcttctttcggtatagtgcaacgaggataagtgaggaaatagtttttggactgaactctaaatctttgaggtggtggcatatttgtaaatatgcgagtgtctccaaatgagtttgcgagtgtctccaattgaggctcctcaaactctcgctatgcaattggagactggagtacaatatatactagaaccctcaatctcttgaattatcacatccatacacgtggcggccatccgatataatatt
>nNC_003866
accggatggccgcgatttttttggtgtcttgcgtgggaccacgcattaaatgaaatctaaccaatcacatgccgcctgacaaggttagctattaaggctaactgagtgcgctgtgggcctatataaagacatgtgatttcaatttatgctttacttcgaaatgcctaagcgggatgccccgtggcgttctatggcggggacctctaaagtgtcccgcaatgctaactattcacctcgtgcaggtatgatccataaatttgataaggccgctgcttgggttaacaggcccatgtacaggaagcccaggatttataggacgtttagaagcccagatgttcctagaggctgtgaagggccttgcaaagtccagtcttatgagcagcggcatgacatttcccatgttggtaaggtcatgtgtatttcagacataacacgtggtaatggtattacccatcgtgttgggaagcgtttttgcgtcaagtccgtgtacattttgggcaagatatggatggacgagaatatcaagctcaagaaccacaccaacagtgtcatgttttggttggttagggacagaagaccatatggcacccctatggagtttggccaagtgttcaacatgttcgacaacgagcccagtactgctactgtgaagaacgatcttcgtgatcgttatcaagtcatgcacaagttttacgcaaaggtaaccggtgggcagtatgcgagtaacgagcaggcgttggtgaagcgtttttggaaggtcaataactacgttgtgtacaaccatcaagaagcagggaaatacgagaatcatacggagaacgctctgttattgtatatggcatgtactcatgcctctaatcctgtgtatgcgacattaaaaattcggatctatttttacgattcgataacaaattaataaattttgaaatttattacatgattctcgtgaacatgagttacataagatctgtccgttgcgaaacgaacagctctaattacatgattaataccaataacacctaggttatctaaatgagacattacaaggcatttgaatctacttaaatatgtcggcccagaagctctcatcgaagtcgtccagacttggaagttgaagtaggctttgcggagatccaatgctttccgtaggttgtggttgaaccggacttggatgtggtagatcctggttctggtgtacaacgggtcctctacgcgttgtatcctgaaatataggggatttggaacctcccagataaaaacggaattctctgcctgagctacagtgatgctctccccggtgcgtgaatccattatctgcgcaattgatgtggaggaagatagaacacccgcagttcaaatcaatgcgtcttcggcgtacagctctccttttagcaatcttgtgctgtgctttgatagaggggggcttcaagagtgatgaattttgcatttttggtagtccacgctcttagtgatgcattttcctctttgttgaggaaacttatataactgctcccctctcctggattgcacagcacgattgagggtatgccacctttaatttgaactggcttgccgtacttacagtttgattgccagtccctttgggccccaataagctctttccagtgctttagctttagataatgcggagctatgtcatcaatgacgttatactccgcattatttgaaaagacctttgaattaaagtcgaggtgcccactcaaataattatgtggtcctaaagcacgcgcccacatggtcttgccggttcgtgaatcaccttcaactatgatactaataggtctttccgcccgcgcagcggcactccgaccaaaatagtcatctgcccatgaactcatctcgtccgggacgttagtaaaggaggagagttgaaacggaggagcccatggttccggagccttagtaaagagtcgctctatgttagctctaacattatgataactaacaatgaacgtctttggatctccagcccttataattgcgagagcctcttccacacatcccgcattgacggcgttgtggtagacgtcgtctttatttgcctttgtacccccagacaccttgtactgcccggattcacaataatcaccatctttggtgatgtaattcttgacggcattggtgtctttggctgcctgaatgtttgggtgaaaattggcagaccttctggggtgagtgatgtcgaaaaatctagcatccttgatgttcgactttcctgatagttggatgagacagtgtaaatgggggaacccgtctgaatgttcctctcttgcgactctgatgtatgtgggtttgacgactgaccacgacagggtttgaagcatctgaagagcttcatctttgggtatgtcgcactggggatatgttaagaatatatttcgggctgctaaacgaaacgatttagggtttcgtggcatttttgtaaataatatttaggactccaggggaggacgccaggagagctctctctaaaacctattgtttttggtgtcttggtgtccaatatatactaaaagcctctggggaacaccaggggcaaaagcggccatccgcaataatatt
>nNC_003830
accggatggccgcgcgatttttccccccttgtacgtggacggtcacgattgtctctttccgcccgcacgctcctctttaatttgaattaaagctctccgctttcgtctcgtccaatcatgtaacgcctgacgagcttagatatttttaactacttgggctcgaagtagttatcgttataaattaaagaggcttttggcccactgaattcaattcaaaatgcctaagcgcgatctaccctggcgctcgatcgcgggaacttcgaaggtgagccgcaatgccaattattcccctcgtggaggaagtgggcctcgaattaacaaggccgctgaatgggttaacaggcccatgtacaggaagcccaggatctaccggacgctgagaacgcctgacgttccaagaggatgtgaaggcccatgtaaggtccagtcctatgaacagcgccacgatatttcacatacaggtaaggttatgtgcatatccgacgtgacacgtggtaatggtatcactcaccgtgtgggtaagcgtttctgtgttaagtctgtgtacattctcggtaagatctggatggatgagaacatcaagctgaagaaccacacgaatagtgttatgttctggttggtcagggatcgtagaccgtatggcactcccatggatttcggtcaagtgttcaacatgtttgacaacgagcccagcactgctacggtgaagaacgatctacgcgatcgattccaggtcatgcacaaattctatgggaaggtgacaggtggacagtatgccagcaacgagcaggcgatagtcaagcgcttctggaaggtcaacaatcatgtggtctacaatcatcaagaggctggcaagtacgagaatcatacggagaacgctttgttattgtacatggcatgtacgcatgcctctaaccctgtatatgcaacgcttaagatccggatctacttctatgattcgatcatgaattaataaagtttgaattttattgaatgattttccagtacataactaacatacgacctgtctgttgcgaaacgaacagctctgattacattgttaatggaaataacgcctaactgatctaaatacatattaactaaatgtctaaacctagctaaataggtcgacccagaagctatcatcgatgtcgtccagacttggaagttcaggtaggctttgtggagatgcaacgctctcctcaggttgtggttgaaccgtatctgaacgtggtaaaccctggttctcgtatacggtagatcctccactttgtacatcttgaaatagaggggattttctatctcccagatatacacgccattctccgcctgaggtacagtgatgaattcccctgtgcgtgaatccatgccccgtgcagcctatgtggaagtatatggagcacccgcaccgtaaatcaatccgcctcctcctgatggcccttttcttggcttgcctgtgcgctgtcttgatagagggcggatgtgagggtgatgaagatcgcattctttatggtccaatttctcagtgatgcgttttcctctttgttgaggaaatctttatagctggcaccctcaccaggattgcaaagcacgattgctgggatccctcctttaatttgaactggcttaccgtacttgcaattggattgccagtccttctgggcccccagaagttccttccagtgctttaactttagatagtgcggtgcgacgtcatcaatgacgttatactccacttcgttcgagtagacctttgggttgaagtccagatgaccacttaggtaattatgtgggcctaatgccctagcccacatcgtcttccctgtcctcgaatcaccttccacgatgatactaataggtctttccggccgcgcagcggaacctcttccaaaataatcatccgcccactcttgcatctcgtctggaacgttagtgaacgaagagagttgaaacggaggaacccaccgttccggagcctttgcgaatattctctctaggttggagcggatgttatgattatgcaggacaaaatcttttggctgctcttcctttaaaaccgccatggcagattgaacagatcctgcattcaacgccttggcatatgagtcgttagcagattgctgacctcctctagctgatctgccgtcgatctggaattctccccactcaactgtatctccgtccttgtcgatgtaggacttgacgtcggagctggatttagctccctgtatgttcggatggaaatgtgctgaccgggttggggagaccagatcgaagaatctgttattcgtgcactggtacttcccttcgaattggatgagaacgtggagatgaggctccccattctcatgtaactctctgcaaatcttgatgtatttcttgttaactggcgtttttagggtttgtaattgggaaagtgcttcttctttgctaagagagcactggggatatgtgaggaaatagtttttggctgagactttgaaacgtttaaccgatggcatttttgtaataagatgggtgtactccgattgagctctcaaacttctgtgctatgttttggggtaaaggggacaatatatactagaactcttagtagcactttagcgacacgtggcggccatccgatataatatt
>nNC_004580
actgatggccgcgcggattttggagcccccttttgtcgttagcgcgacctttaattcaaattaaaggttgcttttttctatcgtccaatcattttgcgcctgactagcctagatattagcaacaacttcgcgactaagttgttgaccgtcaagtataaattaatgggcttatggcccaatgggtatagagcaaaatgcccaagcgtgatgccccgtggcgcttattagcgggtacgtctaaggtaagtcgaaatgccaactactctcccttgagagtattgggccctaaagttaataaggcctctgaatgggtttacaggcctatgtacaggaagcccagaatctatcgcacgttaaggacgcctgacattccgagaggctgtgaagggccatgtaaagtccagtcatatgaacagcgccacgatgtctcacacgtgggtaaggtaatgtgtatatctgatgtcacacgtggtaatggtatcacccaccgtgttggtaagcgtttctgtgttaagtctgtatatattttagggaaaatatggatggatgagaatattaagctgaagaaccacacgaacagcgtcattttttggctggttagagatcgtagaccatatggcacgcctatggactttggtcaagtgtttaatatgtttgacaacgagccaagtactgccactgtcaagaacgatctcagagataggttgcaggtcatgcacaagttttatgctaaggtaactggaggacaatacgcgagcaacgagcaagccttggtcaagagattctggaaggtcaacaatcatgtggtgtacaaccaccaagaagcagggaaatatgagaatcacacggagaatgcgttattattgtacatggcatgtactcatgcctctaatcctgtgtatgcaacgttgaaaattcggatctatttttacgattcgatcatgaattaataaaatttaaattttattgaatgattttctagtacataactgacatacgacttatcagttgcgaaacgaacagctctaattacattgttaagtgaaattacgcctaattcgtctaagtacaacataaccaactgtttaaacctaattaaataagtcgacccagaagctgtcagagatgtcgtccagacttggaagttcaggtaagctttgtggagatgcaacgctctccgtaagttgtggttgaatcggatctggacgtggtatatacgcgtcctggtgtatagcagatcctctactccgtatatcttgaaatataggggatttattatctcccagatatacacgccattctctgcctgacgtgcagtgatgatttcccctgtgcgtgaatccatgaccggtgcagcctatgtggaagtatatggtgcacccacagtttagatcaatgcgtcgtcgtctaatcgccctcctcttggcttgcctgtgtgccttcttgatagaggggggcgtcgagagtgatgaagataacattcttgagagtccaatgtttgagcgacgcattttccgctttatccaggaaatctttatagctggatccctcgcctggattgcaaagcacgattgaagggatccctcctttaatttgaactggtttcccgtacttgcaatttgactgccagtctttttgggccccaagaagctctttccaatgctttagctttaggtattgcggtgctacgtcatcaatgacgttataggcaacattattcgagtacactcgattattgaagtccaggtgtccactgaggtaattatgtgggcctaaagcacgagcccacatcgtcttgcccgttctagaatcaccttccactatgagactaactggtcttacaggccgcgcagcgggacccattccaaaataatcatccgcccattcttgcatctgttcaggaacgttagtgaaagaggaaagtggaaatggagggacccattgttcaggcgcctttttgaaaaggcgttccaagttcgctgtaatgttatggtaactcacgatgaacgcccttggatctccggcccggataattgcaagagcttccgccaaactaggtgcattgatggcgttataatagacgtcgtctttattcttctttgtacccccaggcactttgaactgtccggattcacaacaatcgccgtctttggtgatgtaattcttgacggcgttggcgtctttggctgcttgtatgtttgggtgaaaattggtcgaccttctggggtgagtaaggtcgaaaaatctcttattcttgatgttggactttccagagagttggatgagacagtgaaggtgtgggaatccgtccgagtgctcctctctggcaactcgaatatatgttggtttgacgactgaccatgataaggtttgaagcatttgaagagcttcattttttgggatatcgcacttgggataggttaagaaaatatgtctggcttgtaaacgaaaagaatcggggtttctaggcattttttaaatagtgacccaggactcaaaaactagctctcaacttctctcatatgttgtggagtctggagtcctttatatatgtttacgctatagaaggcatttggggactctcccgggcccaccataggactccataccgcggccatctatataatatt
>nNC_003856
accggatggccgcgcccccccctcccctttgccgtacactcttgtggtcccccctcactttaatttgaattaaatgtctgtggaccaatcatattgcatgtgcagagtctagatatttgtgttactacttgctgattaagtttagtgggcctataaaattcaaattaaagcccattcattttaattcaaaatgtctaagagggatgccccatggcgtatgatggtgggcccctctaaggttaggcgtactctcaatttctcccctggtggaggaatgggctcaaagtccaatagggcctctagttgggttaacaggcccatgtataggaagcccagaatatatcgtatgtacaggactcctgatgtgcccaaaggctgtgaaggcccatgtaaggtccagtcctatgagcagcgtcatgatatttcacatgttggtaaggtgatgtgtgtttctgatgtgacacgtggtaatggcattacccaccgtgtggggaaacgtttttgtgtcaagtctgtgtacattctagggaagatatggatggatgagaacatcaagctcaagaaccacactaatagtgtcatgttttggttggttcgagacaggagaccatatggcactcctatggattttggccaagtattcaacatgtttgataatgagcccagtactgctactgtgaagaacgatctacgtgatcgttatcaagtcatgcataagttttatgctaaggtgactggtggacagtatgcaagtaatgaacaggctttggtgaagcgtttttggaagatcaacaaccatgtagtgtacaaccatcaagaagctgggaaatatgagaatcacacagagaatgctctgttattgtatatggcatgtactcatgcttctaatcctgtgtatgctactttgaaaattcggatctatttttatgattcgattatgaattaataaaatttgaattttatttcatgattttctaatacatctgttacataagacttgtctgttgcataatgaacagctccaagtacattgttaattgatacaacacctatgttatttaaatatgacattacaaggaatttgaatctacttaaatatatcatcccagaagctgtcagagaagtcgtccagacttggaagttgaagtaggctttgtgaagattcaatttcttccgaaggttgtaattgaaccttatctgaaggtgatacaccctgctgcgtgtgtacattggatcctctacttggagtatcttgaaatagaggggatttggaacttcccaaataaaaacgccactcgttgcttgaactgcagtgatgggttcctctgtgcgtgaatccatgattagcacagttaatgtggatgtatattgaacagccacagttgaggtcaactcgtcgtcgcctgattgctctcttcttagctctcttgtgaattggtttgatagagggcgcctgtgagggtgatgaagatggcattatgtattgtccagttttgtaatgcctgattttcttgtttattaaggaaatctttatagctggagccctcaccaggattgcatagcacgattgatggaatgccccctttaatttgaactggctttccatacttacagtttgactgccagtctttctgggccccaattaattctttccaatgctttaatttcaaatagctagggctgacatcatcaatgacgttatattctacgtcattcgaatagaccctagaattgaaatccagatgacctgacagataattatgctttcctaatgatcttgcccacattgtcttgccggttcttgaatcaccttcgacgatgatactaataggtctctctggccgcgcagcggcactcatgccaaaataattgtctgcccattcctgcatctcttctggtacgttagtgaaagaagacagttgaaacggagggacccacggttctggagccttcatgaatatgcgttccaaatttgcccttagattatgttgttgtgtaacataatcttttagctgttcttctttcaaaatttgaagagcttgttctgcagatgaggcatttaatgccctggcgtaagagtcattagctgtctggcagcctcctctagcacttctaccgtcaacctggtattgtccccactccagtgtgtctccatccttgctgacgtaggacttgacgtcggagctggatttagctccctgaatgtttggatggaaatgtgctgacctggttggggataccagatcgaagaatctgttacttgtgcagttgtatttcccttcgaattgtataagcacatggagatgaggctgcccatcttcgtgtaattctctggcaattttaatgaatttcttatttgtgggtgtcttcaagttgatgagttgctgtaatgcttcttcttttgatagtgagcactgaggatatgtgagaaaataatttttggctttaatggagaagacacccttccttggcattgttcccccagaagtgttcccccaatttcctctggctccaaaactctatacaattgggagaactgggggaaaatatatactagaagtctaagtaaggagattgcaacacgtggcggccatccaatataatatt
>nNC_004097
accggatggccgcgctttcccttcctttccgtacatcgcatggaatgctttaatttgaattaaagatgactttgtttgcgttgtccaatcatgtgtgtgctggaaagttaaattatttaacttggtctttaagtttatgacttttggttataaattcaaattaaatgtacctgttgtgacagtgctttaattcgacatgcctaagcgggatgccccgtggcgctcttctgcgggaacctctaaggttagccgtaatttgaattattctcccgggggaggcccaaaatccaacagggccaatgcatgggttaataggcccatgtacaggaagcccaggatatatcggatgtacaggactcccgatgttcctagaggctgtgaaggaccctgtaaaatccagtcgtttgaacaacgccatgatgtgtctcatattggtaaggttatgtgtatatctgatgttacacgtggtaacggtattactcatcgcgttggcaaacgtttctgtgttaagtctgtttacattttaggcaaagtttggatggacgacaacatcaagttgaagaatcataccaacagtgtaatgttttggttggttagggatcgaagaccatatggcactcctatggaatttggtcaagtatttaatatgtttgataatgagcctagcactgctactattaagaacgatttacgagatcgtttccaggtcatgcacaagttttattcaaaggttacaggtggacaatatgcaagtaatgaacagtcgctggttaagcgattttggaaggttaacaaccatgttgtgtataatcatcaagaagctgctaagtacgagaaccatactgagaacgcattattgttgtatatggcatgtacacatgcttctaatcctgtatatgctactttgaaaattcggatatatttttacgattcgataatgaattaataaaatttgaattttatttcatgattttcaagcacgtcatttacataacttctgtccgttgcatatgagacagctttgattacattgttaattgaaataactcctaaattatctaaataagacagtacaaggtatttaaatctatttaaataaatctgcccagaagctgtcgtcaatgtcgtccagacttggaaattgaagaaggctttgtggagagccaacgctttcctcaggttgtggttggctcggatttgaatgtcgaacaccgtgctgttcgtgtacattggcttctccacgttgattattttgaaatagaggggatttataatctcccaaataaaaacgccattcgttgcttgaactgcagtgatgggttcccctgtgcgtgaatccatgatttgcgcaactaatatgaatgtatattgaacagccacactctagatctaaccttctacgtcgagtctgtctcttggcgtgacgatgacgcggtttgattgaaggtggagtagagtggttcctcaatggagacgtagatggcgtttttctgtgcccagtcattgagtgatttgtttttctcttcgctgagatactctttatatgatgaatgggggccaggattgcataggaagatagtgggaattcctcctttaatttgaattggctttccgtatttgcagtttgattgccaatcacgttgggcccccatgaactctttaaagtgtttcagataatgcggatcaacgtcatctatgacgttataccatgcatgattggagtaaattctcgggttgagatcgatatgaccacataggtaattgtgaggacccagacttcgggcccatattgtcttgcctgttcttgatggtccttcaacgatgattgatataggtctcaacggccgcgcagcggaatcggaaatattttcgttaacccagtccgacataattaaagggacattgttgaaagtggataactgaaatggaggaacccacggttccgttggtggtgtgaatattttctccagattagaacggatgttgtgatattggacaacgaaatcttttggctgttcttcttttaataccgtcattgcagcttcaatacaatctgcatttaacgcttttgcatatgagtcgtttgcggattgttgtcctcctcttgcagatctaccgtcgatctggaattggccccattcaatggtgactccatccttgtcgatgtatgctttaacatctgaacttgatttaactccctgtatgttcggatggaaatgtgttgaccgtgttggggataccaagtcgaataatctttgatttgtgcagacgaattttccttcgaactgaataagcacgtgaagatgaggttgcccatcttcgtgtaattcttcgcaaatcttgatgtacttcttatctgttggagtctgtatattaagcaattgtgagagggtttcttcttttgaaatagaacatcgaggatatgtgagaaagtagttctttgagctcactctaaatctctttggtggtggcatttttgtaaataaggcgatgtcaccaatcgagctctctcaactctctctattgtattggtgactggtgtacaatatatactagagggctctatagaacttattatcctcttcgtacacgtgtaggccatccgttataatatt
>nNC_004099
accggatggccgcgccccgcccccccactttccgtacacacccacgtgacgctttaatttaaattaaagataaggatttttgactgaccaatcaatttgttcgtgcattgtctatttaatttgtcgcaacttggtcaccaagttgccaaatttcctatataagtttaatttaaattcgaaacccatgtgcccaaaccacgtgtaagtccaggatgcctaagagggatgccccatggcgtttgatggcgggaacctcaaaggtttcccgcactggcaattattcgtctaatggtggtttgggccaaagatccaacaaggccaacaactgggtcaacagacccatgtacaggaagcccaggatatatcggatgtacagatcatccgacgtgccgaaaggatgtgaagggccttgtaaggtgcaatcctatgaacagcgacatgatatctctcatgtcggtaaggtaatgtgtatatctgatattacacgtggtaatggtattactcatcgtgtagggaagcgtttttgtgtgaagtctgtgtatattttagggaagatatggatggatgaaaacatcaagctcaagaaccacacaaatagcgttattttttggttggtgcgtgaccgtcgacccattggaacacccatggactttggacaggtgttcaacatgtttgatgatgagcccagtacagctaccgtgaagaacgatcttcgtgatcgttatcaagtcatgcaccggttccattctaaggtgactggtggtcaatatgcgagcaacgagcaggcattggtgaggagattttggagggtcaacaatcatgtggtgtacaaccaccaagaagcagggaaatacgagaatcatacggagaacgccttgttattgtatatggcatgtactcatgcctcaaaccctgtatatgcgacattgaaaattcggatctatttctatgattcgataacaaattaataaaatttgaattttatttcatgattttcgagtacataatttacatatgatctgtctgttgcaaaacgaacagcgcgtataatattgtttattccaacaagccctacttggtcaagatacattaaaacaagatatttaaatctatttaaatatgtcgttccagaagctgtcgttgatgtcgtccagatttggaagttgaagaaggctttgtggagagccaacgctttcctcacgttgtggttggctcggacttgtatgtggtaaatccttgttcgagtgaatggtggatcctccaccatgattatcttgaaatagaggggatttggaacctcccagataaaaacggaattctctgcctgatgcgcagtgatgttctcccctgtgcgtgaatccatggtcccggcagttgatgtgcatgaagatggaacacccgcagttcaagtctatgcgtttacgacggattgctcttttcttcgcaatcctatggagtgctttgatagaggggggctgtgagggtgacgaagagcgcattcttaatggtccagttgtgtaaagctcggttttcttctttgtcgaggaactctttataactggaaccctcacctggattgcaaagcacgattgaggggatacctcctttaatttgaactggctttccgtatttgcaatttgactgccagtctttttgagccccaattagctctttccagtgctttaatttcaaataattggggttaatgtcatcaatgacgttgtactccacctcgttggagtacacttgagaattgaaatcgaggtgaccactcagataattatgtgggcctaaggcacgtgcccacatggtcttgccggttcttgaatcaccctcgacgatgatactcatatatctctccgaccgcgcagcggcactccttccaaaatattgatcagcccagtcttgcatctcagccggaacgttagtaaaggaagaaagttgaaacgtaggaacccatggttccggaggcttttggaatattttggaagcgttaacgaccaagttgtgatgttggaggaagaaatgtgccggttgttcttcccttatgatctttaacgcctcctcggcagaggaggcatttaaggccttggcatatgagtcgttaaccgtttggcagcctcctctagcacttcgaccgtcgacctggaattctccccattccagtgtgtccccgtccttatcgatataggacttgacgtcggagcttgatttagctccctgaacattcggatggaaatatgctgactgggaaggggacaccaggtcgaagaatctgtaatttgtgcattggtatttgccttcgaactgaatgagtacatggatatgaggctgtccattttcgtgaagttctcttgcaattttgatatattttttggacgttggtgtgttcaaggctttaatttgagaaagagtctcctctttggacaaggagcactgcggataggtgagaaagaaattcttagcgtttatcttaaaacgctttggacgcgatggcattttggaaaatatgagagtgtaccccgaatgagctctctcaaacttgctctatcaattggtgtaaaggggtactataaatactagaaccctcaatagaaccctcaatctcgttcgcacacgtggcggccatccgaaataatatt
>nNC_010647
accggatggccgcgccccccccccttcttttccgtacgccaaccacgtgcgcctttaatttaaattaaagataactatttttgactgaccaatcatattgcttgtgtgtggtctttttaatgcgttacaacttggtccccaagttgttcgcctataagtttaatttaaattaagaattgttgtgcccaaaccacgtgtaagtccaggatgcccaagagggatgccccgtggcgtttgatggcgggaacctcaaaggtttcccgcactggcaattattctcgaaatggtggtttgggccaatcctccaacaaaaacgcttgggtgaacaggcccatgtacaggaagcccaggatttatcggatgtacagatcatccgctgtgcccaagggatgtgaaggaccttgcaaggtccaatcctatgaacaacgacatgatatatctcatgttggtaaggtgatatgtatttctgacattactcgtggtaatggtattactcatcgtgtagggaagcgtttttgtgtgaaatctgtgtatattttagggaagatatggatggatgagaacatcaagctcaagaaccacacaaacagcgttattttttggttggtgcgtgatcgtcgtccctatggaacacctatggactttggacaggtgttcaacatgtttgataatgagcccagtacagctactgtgaagaacgatcttcgtgatcgtttccgagtgatacacagatttcatgctaaggtgactggtggccaatatgcaagtaatgaacaggcattggtaaggcgattttggaaggtgaacaaccatgtcgtgtacaaccaccaggaatccggaaaatacgagaatcatacggagaacgccttattattgtatatggcatgtacacatgcctcaaaccctgtatatgcaacattgaaaattcggatctatttctatgattcgataacaaattaataaaatttgaattttatttcatgactttcgagcacataatttacatatgatttgtccgtggcaaaacgaacagctctaattacattgtttattccgacaagccctatttgatcaggatacatatgaacaagatatttaaatctatttaaatatgtcgtcccagaagctgtcgttaatgtcgtccagacttggaagttgaagaaggctttgtggagacccaacactttccgcacgttgtggttggctctgacttgtatgtggtagatccttgttcgagtgaatggtggatcctccaccatgatgatcttgaaataggggggatttggaacctcccagataaaaacggaattctctgcctgacgcgcagtgatgttctcccctgtgcgtgaatccatggtcgtggcaattgatatggagaaatatggaacagccgcagttcaagtctaagcgtcgtcgacggatggccctacgtttggcaaggcgatgctgtgctttgatagaggggggctgtgaaggtgatgaatagcgcattatgaatggtccagttgtgtaaagctcggttttcttctttaccgaggaagtctttataactggcaccctcaccaggattgcacagcacgattgaagggatacctcctttaatttgaaccggctttccatatttacagtttgactgccagtccctttgagccccaattaactctttccaatgctttaatttcaaataattggggcttatgtcatcaatgacgttgtactcagcggcattggaatagacacgcgaattgaagtcgaggtgacccatgagataattgtgtggtcccaatgaacgagcccacattgttttgcctgttcttgagtcaccctcgacgatgatactcatatatctctccggccgcgcagcggcaccccttccgaaataaccatcgacccacgcttgcatctcagccggaacgtgagtaaaggaggagaggtgaaatggaggaacccatggttccggaaccttggtaaagatccgttctaggttagaacggatgttatgatgttggagaagataatccttgggctgctcctcctttaatatttgaagtgcctgttcgactgatgaggcattcaatgccttggcatatgagtcgttagcactctggcagcctcctctagcacttcgaccgtcgacctggaattctccccattcgactgtgactccatccttgtcgagataggacttgacgtcggagctcgatttagctccctgaatgttcggatggaaatgtgctgaccgggatggggagaccaggtcgaataatctgttattcgtgcggacgaattttccttcgaactggataagcacatggagatgaggctgcccatcctcgtgtaattcctcacatatcttgatgaacttcttgttggtggcagtgaaaatattttgtaattgggaaagagcctcttcttttgaaagagaacactgaggatatgtgaggaaatagttttttgcgctcactctaaatctctttggtggtggcatatttgtaaataagagagtgtcaccgcttcgagctctctcaaacttgctctatgaattggtgataagtgtacaatatatactacaaccctcaatctcgtgaataacgagattcacacacgtggcggccatccgatataatatt
>nNC_004101
accggatggccgcgattttttggagtctttaggggaccactcacaatagagggctgagattaaatagacagagtgaggggaccaccaattatttgattttgactgaccaatcacatcccgcctgtcaagtctagatatttgtgccttggtgaccaaggtgtgggcctataaatgcacgtgcatctgcatttatcgctttaattcaaaatggttaagcgggatgccccatggcgtttaatggcggggacctctaaggtttccggctctgcgaattattcacgtggcacgggtatggggcctaaattcgataaggccgctgcttgggttaacaggcccatgtacaggaagcccagtatatatcgtacgtatagaagcccagatgtgcctagassatgtgaagggccatgtaaggtccagtccttcgagcagcggcatgatatctcgcatgttggcaaggtcatgtgcatttctgacgtgacacgtggtaatggtattacccatcgtgtaggcaagcgtttctgcgtcaagtctgcatacgttctgggtaagatatggatggacgagaatatcaagctcaagaaccacaccaacagcgtcatgttctggctcgtgagagataggagaccatatggtacccctatggactttggtcaggtgttcaacatgtatgacaacgagcccagtacagctactgtgaagaacgatttgcgtgatcgtttccaagtcatgcacaggttctcggctaaggtcacaggtggacagtatgccagcaacgagcaggcattggttaggcgtttctggaaggtgaacaactacgtcgtgtacaaccatcaggaagctggcaaatacgagaatcatactgagaacgccctgctattgtatatggcatgtacacatgcctctaaccctgtgtacgcgacattgaaaattcgaatctatttttatgattcgataacaaattaataaagtttgcattttatttcatgattctcaagtacataatttacataggatttgtccgtcgcaaaacgaacagctctgattacattgtttatgcctatggcccctagcgtatgtaaatacaacatgacgcgaaatttgaatctacttaaatatgtcgtcccagaagctgtcatcgaagtcgtccagacttggaaatggaggaatgccttgtggagagctaatgctcgacgtaggttgtggttgaaccggactacgatgtggtatatcctggttctggtgaacaacgggtcctccacgtgctgtatcctgaaaaataggggatttggaacctcccaaataaaaacggaattctctgcctgatgcacagtgatgctctcccctgtgcgtgaatccattattagcgcagttgatgtggagaaagatagagcagccgcagtttaggtctatgcgtcgtctgcgaataggtcgcttcttagctatcctgtgctgtgcttttatagaggggagcgtggaggatgacgaattgagcattttttaatgtccacgctcttaattctgcattttcctctttgttgaggaaagctatatagctgctaccttcccctggattgcacagcacgattgatggtatcccgcctttaatttgaactggctttccgtatttacagttggactgccagtctttttgggccccaataagctctttccagtgtttcatctttagatattggggcgtgatatcatcaatgacgttatactccacatagtttgaatagacctttgcattgaaatcaagatgaccgctcaaataattatgtgggcctagtgcacgtgcccacattgtcttgccgcatcgcgaatcaccctcaatgacaatactaatcggtctatctggccgcgcacaactccgaccaaaatattcagcaacccaatgttgcatatcctcaggaacgttgttaaacgaggataatggataaggaggagtccatggcataggaggagttgtaaataggcgctcgatgttagcctttatgttatgataactaacaatgaacgttttcggatcaccagctttgattatgtcgagcgcctcccccgcacttgcagcatttacagcgttatggtagacgtcgtctttatttgcttttgaccccccggaaactttgtactgcccagattcacaataatcaccatcttttgttatgtaatttttaacggcatttgcgtccttggatgcctgaacgtttggatgaaactgggcagatctccgggggtgagtaatgtcgaagaaccgggcatctttgatgttgcattttccagtcaactggattagacagtgcaagtgcgggaacccatcggaatgctcctctcgtgatacccggagatagatgggttttaccactgcccattttaaattacggagcatttcgagagcttcatcctttgggatatcgcattgtggatatgttaagaaaatgtttttacattgtaaacgaaaggattttggtggtagtggcatttttgcaaatatggtgtaggactccagcagagtccctcaacttctgtcatatgttgtggagtcctggagtcccttatatacataaagcctcttggggactccaagggcaaaagcggccatcctataatatt
>nNC_001359
accggatggccgaccgcttaccttatctatccgtactgctttatttgaattaaagatgttacttttatgctatccaatgaagcgtagcgtctgggaagcttagttatcagttccagacgtggggaccaagtagtgtatgaccactttattgactgtcagctttataaattgaaattaaaacataagtggtccatgtacctttaattcaaaatgcctaagcgtgatgctccttggcgattaacggcggggaccgccaagattagccgaactggcaataattcacgggctcttatcatgggcccgagtactagcagggcctcagcttgggttaatcgcccaatgtacaggaagccccggatttatcgtatgtacagaactccggatgtgccgaaaggttgtgaaggtccctgtaaggttcaatcgtttgaacaacgacatgacgtctctcatgttggtaaggttatttgtatatccgacgtaactcgtggtaatggtattacccatcgtgttggcaaacgattctgcgttaagtctgtctatattctgggcaaaatctggatggatgaaaatattaagttgaagaaccataccaacagtgtcatgttttggttggttagggataggagaccctacggtacgcctatggattttggccaagtctttaacatgtatgacaacgagcccagtaccgctactgtgaagaacgatcttcgggatcgttatcaagttatgcatagattctatgctaaggtcactggtgggcaatatgcaagcaacgagcaagccttggttaggcgtttctggaaggtgaacaaccatgttgtgtataaccatcaagaagctgggaaatatgagaaccacacggagaatgcgctgttattgtatatggcatgtactcatgcatctaatcccgtgtatgcaacactcaaaattcgggtctatttttatgactcgataatgaattaataaagtttgtatattatttcatgattctcaagtacagcattgacataacgtttgtctgtagcaaacgaaacagccctaattacattgttaactgaaataagacctaagttatctagataaaacatgacaagcaatttaaatctatttaagtaaatctgcccagaaatcgtcgtcaacgtcgtccagacttggaagttgaagtaggctttgtggagacccaacgctgtcctcatgttgtggtttgctctgacttgaatgtgaaatacccggctgcgtgtgtacattggcgtctccactagccgtattttgaaatataggggatttcgaagctcccagataaaaacgccattcgctgcttgagctgcagtgatgggtaccccggtgcgtaaatccattgttaacacagttaatatgtatataaattgaacagccgcaagcgagatcaatccttctacgtcgtatctgtctctttgcaaatctatggcgaagtttgacttccggtggtgaagatagcttcttcgatggtgacgtagatggcgtttttttggacccagtcattgaggctcctatttttctcttcgctgaggtagtctttataggaagactgggggcccggattgcaaagaaagatagtgggtatcccacctttaatttgaattggtttgccgtatttgcagtttgattgccaatcccgttgggcccccataaactctttaaagtgcttaacataatgcggagggatgtcatcaatgacgttataccatgcattattggagtagatttttgggctgagatccatatgaccacatatgtaattgtgtgggccgagacttcgggcccataatgttttgcctgtccgtgaaggaccctcgaccactaatgacaatggtctcattggccgcgcagcggcatcacatacattatcagacacccattgtgtcattattgcaggcacattattaaaggacgcctgttgaaatggaggaacccacggttccgggggagtttggaatatccgattagcgtttgacacaatgttatgaaattggaggaagaaatgctgaggttgttcttcctttatgatctgcagagcttcttctgcagatgctgaatttaacgccttagcatatgtgtcattagcagactgctgtcctcctctagcagatctgccgtctatttggaattctccccattctacggtatcgccgtctttgtcgatgtacgtcttgacgtcggagcttgatttagctccctgaatgttcggatggaaatgtgctgatctggtagaggatacgaggtcaaagaatcggttgttcgtgcattggtattttccttcgaactgaataagcacgtgcagatgaggttgcccatcttcatgagattctttgcaaattttgatgtacttcttgtttaccggcgtcgagaggttttgtagttgagcgagacgctcttctttggaaatggaacattgtggataggtgaggaaataattcttggcatttaaacgaaatcgtttaggtaatggcatatttgtaataagagaggtgtacaccgattggagctctttaacctgggcttattgtatcggtgtattggtagccaatatatagtatatgggagttatctaggatcttcgtacacgtgagggccatccgttataatatt
>nNC_001934
accggatggccgcgttttttttttaatgggccttatttgtaatgggctttaatttggcccaatcaacgttagtctgacacacctagataagtggaattactttgtcgctaagttgtgattttgtctataaattaaagcctcttggcccactatctttaactcaaaatgcctaagcgcgatgccccatggcgttcaatggcgggaacctcaaaggttagccgcaacgctaattactctcctcgttcaggaattgggccaagaataaacaaggccgctgaatgggttaataggcccatgtaccggaagcccaggatctatcggacgctgaggacgcctgatgttcctagaggctgtgaagggccttgtaaggtccagtctttcgagcagcgacacgatatcttacacactggcaaggtaatgtgcatatctgacgttactcgcggtaacggtattactcaccgtgtcgggaagcggttctgtgttaagtccgtttacatattaggtaagatatggatggacgagaatatcaagctgaagaaccacaccaacagcgtcatgttctggctggtcagagaccgaagaccgtatggaacgcctatggatttcggacaagtgttcaacatgttcgacaatgagcctagcaccgccactgttaagaacgatcttcgtgatcgttatcaggtcatgcataggttctatggcaaggtgacaggtggacagtatgccagcaacgagcatgctattgtgaggcgtttctggaaggtcaacaaccacgttgtttacaaccaccaggaagctggcaaatacgagaatcatactgagaacgccctattattgtacatggcatgtactcatgcctcaaatcctgtatatgcaacacttaagattcggatctatttttatgattcgatcttaaattaataaaatttatattttattgaatgattttccagtacataatttacatatgatctatctgttgcaaaacgaacagatctaattacattgttaattgaaatgacacctaaccggtctaagtacagaagaactaattgtctaaatctagctaaataattcgacccagaagctgtcatcgatgtcgtccagacttggaagttcaggtatgctttgtggagatccaatgctctcctgaggttgtggttgaaccggatttggacgctgtatatcctggtcctggtgtattgcatgtcctctacttggtttatcttgaaatagaggggattttctatctcccagataaacacgccattctctgcctgacgtgcagtgatgagctcccctgtgcgtgaatccatgtcctgcgcagtctatgtggaagtatatggagcaaccgcagtctaagtcaatgcgtctcctcctgattgccctcttctttgcttgcctgtgtgccttcttgatagaggggggctgtgatggtgatgaagaccgcattctttagagtccagtttttgagagacgcattttcgtctttgtcgaggaaagctttatagctggaaccctcaccaggattgcagagcacgattgatgggataccgcctttaatttgaacaggctttccgtacttacaatttgattgccaatccctttgggccccaagcagttctttccagtgctttagctttagatattgcggtgcgacgtcatcaatgacgttatactccacttcattcgaatagaccctgggattgaaatcaagatgaccgctcaagtaattatgtgggcctaagactcgcgcccacatcgtcttgcctcttcgagaatcaccttcaattataatactaataggtctttctgggcgcgccgcactactctttccgaaataaccatctgcccactcttgcatctcgtcgggaacgttagtgaaagaggagagtggaaacggaggagcccatgtctctggagccttcatgaaaatcctatcgaggttacaggataggttatgatactgaaaaagaaacttttccggcaacttctctttaatgattttcatggctgcttcctttgttccagagtttagtgcctcggcagctgcgtcgttaactgtctgctggccccctcgagcacttcttccgtcaatctggaacaaaccccattcgatggtgtctccgtctttctcgacatacgacttgacatcggagctcgatttagctccctgaatgttcggatggaaatgtgttgacctggttggggacaccagatcgaacagtctgttatttgtgcagttgtatttgccttcgaactggataagaacgtggagatgaggttccccattctcgtgaagttctctgcaaatcttgatgaatttcttgttgactgggatagttaggttttgaagttgggaaagtgcttcttctttgctaatagagcattgaggatacgtaaggaaataatttttggctttaatagagaacgaaccctttcgtggcatttttgtaaatatgaatgttctcccaatatgttccccctattgctctggctctcaaaactcttatgaattgggggaactgggggaacttatatagtagaagttcctaaaggcagatcaacacgtgcggccatccgttataatatt
>nNC_010294
accggatggccgaccgctgccattgcccctgccgtacaactttattttgaattaaagatatttcttttgcgttgtccaatgatattgcgcctggcgagtctagttatccgctccaacttagtgcgcaagttgttgactgtctgctatttaaattcaaaatgtggagcctgcttctttaattcaaaatgcctaagcgggatgcaccgtggcgtttgatggcggggacctcaaaggtgtcccgttctgccaattattcacctggtgcgggaacgggcccaaaatccaatagggcctccgcttgggtgaataggcccatgtataggaagcccaggatttatcggatgtacagatcccccgatgttccgaaagggtgtgaagggccttgtaaggttcagtcgtttgaatcacgccatgatgttacccatgttggtaaggtcctttgtatatccgatattacacgtgggagcggtattacccaccgcgttggtaaacgtttttgtgtgaagtctgtgtatattctaggcaaagtatggatggacgagaacatcaagttgaagaaccacaccaacagcgtcatgttttggttggtgagggataggagaccatatggtacgcctatggattttgggcaggtgtttaacatgtttgacaatgaacccagtaccgcgactgttaagaacgatttgcgtgaccgttttcaagttatgcataagttctacgccaaggttaccggtggacagtatgcgagcaacgagcaagcgctggttaagcgtttttggaaggttaacaactatgtggtctacaatcatcaggaagcggcaaagtacgagaatcacacggagaacgctttgttattgtatatggcatgtacacatgcctctaatcctgtgtatgcaacccttaaaattcgggtctatttttatgactcgattatgaattaataaagtttgtattttatttcatgattctcaagtacatcatttacataatttttgtctgtcacgaatgcaacagctctaattacattgttaactgaaataacccctaagttgtctaaataagacattacaagtaatttgaatctacttaaataaatctgcccagaagctgtcgtcaaagtcgtccagacttggaaattgaagaaggctttgtggagacccaacgctctccgcaggttgtggttggctctgatttgtatgtggaagaccttgctgcgtgtgtatactgggacctccaccctgactatcttgaaaaataggggattttgaacctcccagataaaaacgccattcgttgcttgaacagcagtgatgggttcccctgtgcgtgaatccatgattggcgcaattaatgtggacgtatattgaacagccgcactgcagatcaattcttttacgcctcgtttgtctcttggcgtatctgtgttgaaccttgatcgacagtggtgaagaacggttcctcaatggtgatgaagatggcgttttgttgtgcccagtcattgaggcttttgtttttctcctcgctgagatactccttatatgatgaatgggggccaggattgcagaggaagatagcgggaattcctcctttaatttgaattggctttccgtatttgcagtttgattgccaatccctttgggcccccatgaattctttaaagtgctttagataatgcggattgacgtcatcgattacgttataccacgcatcattggagtagatttttggattgagatcgagatgaccacataggtaattgtgaggaccgagactccgggcccattgtgttttgcccgttcttgattgtccctcaataacgatcgatataggtctcaatggccgcgcagcggtatcacaaacgttttgatgaacccattgcgtaattattggaggaacattattgaacgatgattgactaaatggagggacccatggttccggtggtttctgaaaaatccttgttgcgtttgtgactaggttgtgaaattgaaggaagaaatgttggggttgttcttcctttatgatctgcagagcctcttctgcagatgttgcgtttaatgcctttgcgtatgtgtcattagcagattgctgacctcctctagctgatctgccgtcgatttggaactctccccattcagttgtgtctccgtccttgtcgatgtaggacttgacgtcggagctggatttagctccctgtatgttcggatggaaatgtgctgacctggttggggataccaggtcgaagaatctgttattcgagcactggtattttccttcgaactgtatgagcacgtgtagatgaggttgcccatcttgatgtgtttctctacatattttgatgtatttcttgttgaccggagttgcaagacgctgtaattgtgataacgcttcttctttagaaatggagcattgcggatatgtgaggaagtagttcttggcatttatgcgaaagcgtctcggttgtggcatttttgtaataagaagggtgtaccccgattgaggctctctcaaactggctgattatatcggtgtattggtatcctatatatagttcttattcctttctatcccttttgacacgtggaggccatccgttataatatt
>nNC_004657
accggatggccgcgctttggagtatgctctttaatttgaaaagaggcgctccgctttcgtctggtccaatgaggtagcgcctgacgagcttatttattttaaacaacttgggcgctaagttgttgtatgtcgttataaattaaagattggcccggcccactgtctttatttcaaaatgcctaagcgcgatgtcccatggcgcaatatagcgggcacctcaaaggttagccgctcgtcgaatgactcccctcgtgcaggcagtgggccaaaattttataaggccgcgagatgggttgacaggcccatgtataggaagcccaggatttatcggatcctccgcacgcccgacgttcccagaggatgtgaaggcccttgcaaggtccaatcctatgagcagcgtcatgatatctcacacgtgggtaaggtaatgtgtatatctgatgtcacacgcggtaatggtatcacccaccgtgtcggtaagcgtttctgtgttaagtctgtgtatattctagggaagatctggatggatgagaatattaagctgaagaaccacacgaatagtgttatgttctggttggtcagggaccgtagaccctatggcacgcctatggactttggccaggtgttcaacatgttcgataatgagcccagtactgccactgtgaagaacgatctaagggatcgttaccaggtcatgcacaagttctacgccaaggttactggtggacagtacgcgagtaacgagcaagccttggtgaagagattctggaaggtcaacaatcatgtggtctacaaccaccaggaagctggaaagtacgagaatcacaccgagaacgctttgttattgtatatggcatgtactcatgcctctaatccagtgtatgcgacattgaaaattcggatctatttttatgattcgataatgaattaataaattatgaattttattgaatgatcttggagtacataatttacatatgatcggtctgttgcgaaacgaacagctctaattacattgttaagtgaaatcacacctaattgatctaaatacatatgaactaaacgtctaaacctacttaaataagtcgacccagaagctgtcagggatgtcgtccagacttggaagttcaggtacgctttgtggagatgcaacgctctcctcaggttgtggttgaaccggatttggatactgtatatcctggtgttcgtgaacggtggatcctctaccttgtatatcttgaaatagaggggattttctatctcccagatataaacgccattctctgaatgaggtgcagtgatgagttcccctgtgcgtgaatccatggcccgtacagccgatatggaagtatatggagcacccgcactctaaatcaatgcggcgtcgcctgaccgacctcttcttggcttgcctgtgtgtcttcttgatagaggggggagtcgatggtgatgaagaccgcattcttgagggtccagtttttgagtgctgtgttctcctctttgtccaggaaatctttataactggcaccctcaccaggattgcaaagcacgattgatgggattcctcctttaatttgaactggcttgccgtatttgcaatttgactgccagtccctttgggacccgattaattctttccagtgctttaactttagatagtgcggtgcgacgtcatcaatgacgttatattccacttcgtttgagaacactctggaattgaagtctaggtgtccactaagataattatgtgggcctaatgcccgagcccacatcgtcttccctgttcttgaatcaccttctactatgagacttactggtctatctgggcgcgcagcggaacctcttccaaaataatgatctgcccatacttgcatctgctctggaacgttagtgaacgaggagaggggaaacggaggagcccacggtgacggagccttttgaaatattctggttgcgtttgcaaccaggttgtgatgttgaaggaagaaatgttggggttgttcttccttgattatccgtagagcttcctccgccgacgatgcatttaacgccttggcatatgagtcgttagccgattgctggcctcctctagcagacctaccgtcgatttgaaactcccaccactcaacggtgtcgccgtccttgtcgatgtaggacttgacgtcggagcttgatttagctccctgtatgttcggatggaaatgtactgacctggttggggacaccagatcgaagaatctctgattcgtgcattggtatttcccttcgaattggataagcacatgcagatgaggttgcccatcttcgtgcaattctctgcagatcttgatgaatttcttgttaactggtgttgctaggttttgtaattgggaaagtgcttcttctttagtaagagagcactggggataagtgaggaaatggttcttcgattgaactctaaatttcttaggcggtggcatttttctaataagaggaagtactctctttggttactccagttgagccctctcaaacttgctgattctattggagtattagagtatccatatatactactagtctcaatcttggttttgatacacgtggcggccatccgtataatatt
>nNC_014446
accggatggccgcgctttggtgcccgctcccctgcgctttaatttgaattaaagcttgccgcttttcctttgtccaatgatattgcgcctggcgagcctaaataattcaaacaacttgggctctaagttgttttgggcctattaaaggaaaagcttgttgggccacccataacagtccattatgtctaagcgcgatggttcctggcgctctatcgcgggaatgtcaaaagtgaaacgcactatgaatttctctcctcgtggaggtggtggcccaaaaatgacaagggccgctgaatgggttaacaggcctatgtacaggaagcctaggatttatcggactctgaggacgcctgatattccgagaggctgtgaaggcccttgcaaggtgcagtcttatgaacaacggcatgatatctcacatgtcgggaaggtcatgtgtatttcagatgtgacacgtggtaacggcattactcatcgtgttggtaagcgattctgtgttaagtctgtgtatattttaggtaaggtatggatggatgagaacatcaagctcaagaaccacacgaacagtgttatgttctggttggtcagggaccgtcgaccgtatggcactccgatggatttcggtcaggtgttcaacatgttcgataacgagcctagcactgcgactgtgaagaacgatctccgtgatcgttatcaagtcatgcacaagttctatgccaaggtcactggtggtcaatatgccagcaacgagcaagctctcgtcaagaggttctggaaggtcaacaatcatgtggtctacaatcaccaggaagctggcaagtacgagaatcatacggagaatgcgttactattgtatatggcatgtactcatgcctctaaccctgtatatgcgacattgaaaattcggatctatttttatgattcgataacaaattaataacatttatattttattatatgattctcaagcacataatttacatatggtttggctgttgcaaatctaacagctctaattacattgtttatcccaattacacctaattggtacaagtacatgttaactaaatgtctaaatctagctaaataagttaacccagaaactgtcatcgatgtcgtccagacttggaagttcaggtaggctttgtggagacccaacgctttcctcaggttgtggttgaatcttatctgtatgtggtacactctggttctggtgtatagctggtcctctgcgctgtatatcttgaaatagaggggattttctatctcccagatatacacgccattctctgcctgacgtgcagtgatgagttcccctgtgcgtgaatccatggcccgtgcagccgatgtggaagtaaatggagcacccgcaatctagatcaatcctgcgtctcctgattgcccgcctcttggcttgcctgtgtgccttcttgatagaggggggctgtgagggtgatgaatatggcattcttgttggtccaattctttagacctgtgttttcctctttggctaggaaatctttatagctagcaccctcaccaggattgcaaagcacgattgctgggatcccgcctttaatttgaactggcttgccgtacttgcaatttgattgccagtccttctgggcccccagaagttctttccagtgctttaactttagatattgcggtgcgacgtcatcaatgacgttatactccacgtcatttgaaaatactcgagggttgaagtccagatgtccactaagataattatgtgggcctaacgaacgagcccacatcgtcttccctgtcctcgagtcaccttctactatgatactcataggtctctccggccgcgcagcggcacctcttccaaaattctcatcggcccattcttgcatctcgtcgggaacggctgtgaaagaagagaggggaaacggaggagcccatggctcaggagccttactgaaaatccgatgagcattggcaaccagattgtgatgctgaagaaagaaatgttgaggctgttcctccttgattatttgcagagcctcttctgcagaagaggcattcaacgccttggcatatgtatcgttaaccgattggcagcctcctctagcacttctcccgtcgatctggaattcaccccattccagtgtgtctccgtccttgttgatgtaggacttgacatcggagctggatttagctccctgtatgtttggatggaatgggactgacatggatggtgagaccaggtcgaagaatctgtaattcgtgcatgcatatttcccctcgaattgtataagcacgtggagatgaggcttcccattctgatggaactctctgcagatcttgatgaacttcttgttcacaggagtggacaggttttgtaattgagaaagtgcttcttctttgctcagggagcagtcgggatatgtgatgaaatagtttttggcatttattttaaaacgtttaactgatggcatttttgtaataatgagagtgttccccaattgagactctctcaaactttctcatacaattggggaatggggaacaatatatactagaaccctcaatagaactttggatctcgttcacacacgtggcggccatccgctataatatt
>nNC_004659
accggatggccgcgattttttcccccctacgcgcgcacgctcctctttaattgaattaaagcctccgctttcgtctcgtccaatcatgtagcgtctgacgagcttagatattttaaacaacttgggcgctaagttgttctgtggttataaattaaagaggctttggcccaccttatttaattcaaaatgcctaagcgcgatctcccatggcgctcgatcgcgggcacttcaaaggttagtcgcaatgctaattattctccacgtgcaggaagtgggcctaagatcaacaaggcctcagaatgggttaacaggcccatgtacaggaagcccaggatttaccggacgctgagaacgcctggtgttccaagaggatgtgaaggcccgtgcaaggtccagtcttatgaacagcgacatgatatctcacatgtgggtaaggatatgtgtatatctgatgtgacacgtggtaatggtatcacccaccgtgtcggtaagcgtttctgtgttaagtccgtgtatattctcggtaagatctggatggatgagaacatcaagctgaagaaccacacgaacagtgttatgttctggttggtcagggaccgtagaccttatggcaccccaatggattttgggcaagtgttcaacatgttcgacaacgagcctagtaccgccacgattaagaacgatctacgcgatcgttaccaggtcatgcacaagttctatgggaaggtgacaggtggacaatatgccagcaacgagcaggctatagtcaagcgcttctggaatgtctacaatcatgtggtctacaatcatcaagaggctggcaagtatgagaatcacacggagaacgctttgttattgtatatggcatgtactcatgcctctaaccctgtgtatgcgacattgaaaattcggatctacttctacgattcgataatgaattaataaattttgaattttattgaatgattttccaatacacgagttacatagaatctgtctgtcgcgaaacgaacagctctaattacattgttaatgcaaataacacctaattgatctaaatacatgttaactaaacgtctaaacctagctaaataagtcgacccagaagccgttatcgatatcgtccagacttggaagttcaggaaggctttgtggagatgcaatgctttcctcaggttgtggttgaaccgtatctggatattgtataccctgctgttggtgtagattggatcctctactaggaacatcgtgaaatagaggggattttctatctcccaggtataaacgccattctctgcctgatgtacagtgatgagttcccctgtgcgtgaatccatgtcctgtgcagcctatgtggaagtatatggagcaaccgcactccagatcaatccgcctcctcctgatggacctcttcttggcttgcctgtgtgctgtcttgatagagggcggatgtgagggtgatgaagatcgcattcttgatggtccagtttctgagtgatgcgttttcctctttgtcgaggaaatctttatagctggcaccctcaccaggattgcaaagcacgattgatgggatccctccttttatctgaacgggcttgccgtatttgcaatttgactgccagtccttctgggcccccagaagttctttccagtgttttagctttagatagtgcggtgcgacgtcatcaatgacgttatattccacttcgttcgagtagactcgtgggttgaagtccagatgtccactaagatagttatgtgggcctaaggcacgagcccacatcgtcttccctgttctcgaatcaccttccactatgagactcattggtctatctggccgcgcagcagaacctctcccaaaatattcatcggcccactcttgcatatcgtctggcacgttagtgaacgaggataggggaaacggaggagcccatggttccggagccttttggaatattttggtggcgtttgcaactaagttatgatgttgaaggaagaaatgctgtggttgttcttccctgattattcgcagagcttcctctgcacatgttgcatttaacgccttggcatatgtgtcgttagctgtctgctggcctcctctagcagatctgccgtcgatttggaattgcccccattcaatagtatcgccgtccttgtcgatgtaggacttgacgtcggagcttgatttagctccctgaatgttcggatggaaatgtactgacctggttggggacaccagatcgaagaatctgttattcgtgcattggtacttcccttcgaactggatgagcacatgctgatgaggttccccattttcgtgcttatctctggaaatcttgatgaacttcttgttgactggagttgttagggtttggaattgggaaagtgcttcctctttagttaaagagcactggggatatgtgaggaaatagtttttggagttcactctaaatctcttaggcggtggcatttttgtaataataggtgtgtaccccgattgagctctctcaaacttgctgattcaattggtgtattggggtgcaatatatagtataactctcattaacggattctcaacacgtggcggccatccgtataatatt
>nNC_004635
accggatggccgcgcgattttttcgccctttactttccacgcgcgctccgcttttctcactcgcgctatcgtccaatcatattgcgcctgccgcgcttaattaattcaaacaacttgggccctaagttgttgtctgggcctataaaggaaaagcggatttgggccacattctttaattcaaaatgactaagcgcgattcatcttggcgctcgattggtggaacctcaaaggttcgtcgcacgttgaatttctccccacgtggaggtggtggcccaaaacagacacgggcctcagaatgggttaacaggcctatgtacaggaagcccttgatctatcggactatacgaacgcccgacgttcccagaggttgtgaaggcccgtgcaaggtccagtcctatgaacagcgtcatgatatctctcacgtcgggaaggtgatgtgtatttctgatgtcactcgtggtaatggtattacccaccgtgtgggtaagcgtttttgtgttaagtctgtctatattttagggaagatatggatggatgagaacatcaagcttaagaaccacacgaacagtgtcatgttctggttggtcagggaccgtcgaccctatggcactcctatggatttcggtcaggtgttcaacatgtatgacaatgagcctagtacagctacgatcaagaacgatctccgtgatcgtcatcaggttatgcacaggttctatggtaaggtcacaggtggtcaatatgccagcaacgagcaagctttggttaggcgattctggaaggtcaacaatcatgtagagtacaaccatcaagaagctgggaaatacgagaatcatacggagaacgccttattattgtatatggcatgtactcatgcctctaaccccgtgtatgcgacattgaaaattcggatctatttttatgattcgataacaaattaataaaatttaaattttatttcatgattttcaagcacatgagttacatatggtttggctgttgcaaaacgaacagctctaattacattgtttattccaattacacctaattggtacaagtactcatttactaattgtccaaatctagctaaataagttgacccagaagctgtcatcgatgtcgtccaaacttggaagttcaggtaggctttgtggagacccaacgctctcctcaggttgtggttgaatcgtatctgtatgtggtacactctggttctggtgtatatctggtcctctacccagtatatcttgaaatagaggggattttctatctcccagatatacacgccattctctgcctgacgtgcagtgatgagttcccctgtgcgtgaaaccatgtcccgtgcagttgatgtggaagtaaatggagcacccgcaatttagatcaatcctgcgcctcctgattgcccgcctcttggattgcctgtgtgccttcttgatagaggggggctgtgagggtgatgaatttggcattcttgatggtccagttcctgagacctgtgttttcctctttgttcaggaaatctttatagctggcaccctcaccaggattgcaaagcacgattgatgggatccctcctttaatttgaactggcttgccgtatttgcaatttgactgccagtccttctgggcccccagaagttctttccagtgctttagctttagatattgcggtgcgacgtcatcaatgacgttatattccacttcatttgaaaagacccgggaattgaagtctaagtgtccactgagataattgtgtgggcctaaggcacgagcccacatcgtcttccctgtcctcgagtcgccttcaattatgatactcacaggcctctccggccgcgcagcggcatctgttccaaaataaccgtctgaccatgcttgcatctcgtctggaacggcattgaaagaggagaggggaaacggaggagaccatggctccggagccttagcgaatatcctttctaagttggcacggatgttatgattctgcaaaacgaaatcttttggctgttcttcttttaaaaccgccatggcagattcaacggaatctgcatttaacgccttggcatatgaatcattagcagactggcagcctcctctagcacttctgccgtcgatctggaattctccccattccagtgtatctccgtcctttgcgatgtaggacttgacgtcggagctggatttagctccctgtatgtttggatggaaatgtgctgacctggttggggaggccagatcgaagaatctgttattcttgcatgcatattttccctcgaattgcatgggcacatggagatgaggcttcccattttgatggagctctctgcaaattttgatgaacttcttattcactggcgtggagaggtttagcaattgggaaagtgcctcttctttggtgagggagcagcctggataagtgataaaatagtttttggcatttattttgaaacgtttaatcgatggcatttttgtaataataagggggtcaccgattgaggctctctcaaacttgctctagcaattggggaacggggtctcatttatacaagaagcctcaatagaactctcaatctcgttcgcacacgtggcggccatccgcaataatatt
>nNC_008779
accggatggccgcgctttggggtatgctcccccccccccgcgcgcgatttttaatttgaattaaagatggtccagacgctctcgtccaatcatgtcgcgtctgacaagcttatatatttttgaacaacttgggccctaagttgttgggtgtccgttataaatttaaaattatttggcccactgcctttaactcaaaatgcctaagcgcgatctcccatggcgcgcgatagcgggaacctcaaaggttagccgcaatgctaactattctcctcgtgcaggaagtgggccaagaaacaaggcctctgaatgggtgaacaggcccatgtacaggaagcccaggatctaccggatgatgaggacccccgatgtgcccagaggatgtgaggggccttgtaaggtccagtcgtatgaacagcgccacgacatttcacatgtcggcaaggtcatgtgcatatctgacgtgacacgtggtaatggtatcacccaccgtgtgggtaagcgtttctgtgtgaaatctgtgtatatccttggtaagatctggatggacgagaacatcaagctcaagaaccacacgaacagtgtcatgttctggttggtcagggatcgtagaccgtatggcacgcctatggattttggacaagtgttcaacatgttcgacaacgagcccagcactgctacggtgaagaacgacctacgcgatcgttaccaagtcatgcacaagttttatggtaaggtgacaggtggacagtatgccagcaacgagcaggctatagtcaagagattctggaaggtcaacaatcatgtggtctacaaccaccaggaggctggcaagtatgagaatcacacggagaacgcgctgttattgtatatggcatgtactcatgcatctaaccctgtgtatgcaacgcttaagattcgaatctatttctacgattcgatcacgaattaataaaatttgaattttattgaatgattttccagtacataatttacatacgatctgtctgttgcgaatcgaacagctctgattacattgttaatggaaataacgcctaactgatctaagtacatgttaactaattgtttaaacctagctaaataagtcgacccagaagctgtcatcgatgtcgtccaaacttggaagttcaggtaagctttgtggagatgcaacgctctcctcaggttgtggttgaaccgtatttgtacgctgtacaccctgctcctcgtgtacagcgggtcctctactcggaatatcttgaaataaaggggattttctatctcccagatatagacgccattctctgcctgacgtgcagtgatgggttcccctgtgcgtgaatccatgcccggtacagcctatgtggaagtatatggagcaaccgcactccagatcaatccgccgtctcctgatggccctcctcttggcctgtctgtgtgctgtcttgatagagggcggatgtgagggtgatgaagatcgcattcttgatcgtccagtttctgagtgcagcgttttcctctttgtcgaggaaatctttatagcttgcaccctcacctggattgcaaagcacgattgctgggatacctccttttatttgaactggcttgccgtacttgcaatttgactgccagtctttctgggcccccagcaattctttccagtgctttagctttagatagtgcggtgcgacgtcatcaatgacgttatactccacgtcatttgagtatacccggtgattgaagtccagatgtccactgaggtaattatgtgggcctaacgcacgagcccacatcgtcttccctgtccttgaatcaccttcaactatgagacttactggtctctcaggccgcgcagcggcacctctcccaaaataatcatctgcccactcttgcatctcttctggaacggatgtgaatgaggagaggggaaacggcgggacccacggttccggattcttctgaaatattttggttgcattagcaaccaggttgtgatgttgaaggaagaaatgttgcggttgttcttcctttatgatttgcagagctgcctctgcggaaccggcgttcaacgccttggcatatgaatcgttagctgtctgctgacctcctcgagcagatctgccgtcgatctggaattctccccattcgatggtgtctccgtctttctcgacgtaggacttgacgtcggagctggatttagctccctgtatgttcggatggaaatgtattgacctggttggggacaccagatcgaagaatctgttattcgtgcactggtacttcccttcgaactggaggagaatgtggaggtgaggctccccattttcgtgtaattctctgcagatcttgatgaacttcttgttcaccggagtgtttaggttttgtaattgggaaagtgcttcttctttagtaagagagcacttaggatatgtgaggaaatagtttttcgctgagactttggagcgcttaaccggtggcatttttgtaataagaagagtgtaccccggatgagctctcaaacttctgtgttatgaattggggtaatgggttacaatatatactataaccctcatttacggatttgcaacacgtggcggccatccgctataatatt
>nNC_001936
accggatggccgcccgtttttggtgtcctctactttagcccacggggcaggcccaggcccaaatcaaccacaacctttttttattttatgggaccactttaattattccaaccaaccacgttccgcctgacgagtctaataataatgccttggtgactaagtgtggtccctataaataaagctgacatatcccatacctctttaattcaaaatggttaagagagatgccccatggcgtttaatggcggggacctcaaaggtctcacgctctgctaacttttcgcctcgtgaaggtatgggcccaaaattcaacaaggccgctgcatgggttaacaggcccatgtacaggaagcccaggatctatcgcacaatgagaggcccagacatccccaagggatgtgaggggccatgcaaggttcagtcttacgagcagcggcatgatatctctcatcttggcaaggtaatgtgtatttctgacgtgacgcgtggtaatggcattactcaccgcgtcggcaagcgcttttgtgttaagtctgtatatattttaggcaagatatggatggacgaaaatatcaagttgaagaatcacacgaacagtgtgatgttttggttagttcgagaccgtagaccatatggcactcctatggatttcggccaggtgttcaatatgttcgacaacgagcccagtacggcaactatcaagaacgatctacgtgatcgttatcaagtcatgcacaggttctacgcgaaggtcactggtggtcagtatgcgagcaacgaacaagccttggttaggcgtttctggaaggtcaacaaccatgttgtgtataaccaccaggaagccgggaaatacgagaatcatacggagaacgctctgttattgtatatggcatgtactcatgcctctaaccctgtatatgcgacattgaaaattcggatctatttttatgattcgataacaaattaataaattttgaattttatttcatgattctcgagtacataatttacatatgaacggtctgttgcccaagatacagctcgtataacgttattgagaccaataactcctaacctatctaagtacaacataactaaatgcctaaatctattcaaatatgtcgtcccagaagctcgaatcgattccgtccagacttggaagttcaggaacgctttgtgaagatttagtgctctcctcaggttgtggttgaaccggatttgtatgtggtatatccttgtgtgcgtgtagagtggatcctccacnttgtacatcttgaaatagaggggatttggaacctcccaaataaaaacggaattctctgcctgatgcacagtgatgtcgtcccatgtgcgtaaatccattaccatctttggcgcagttgatatgaatgtatatggaacagccacagtctaagtcgattcttcgacgacgaacagctctctttttagcaatcctgtgctgtgctttgatagaggggaccttcgaggaagatgaatttggcatttttttcagtccactctcttagagccgagttctcggctttgtcgaggaaatctttataactggacccctctccaggattgcacagcacgattgatgggattccacctttaatttgaaccggctttccatatttacagttggactgccagtccctttgggccccaatcaattccttccagtgctttagctttaggtaatgcggagcgacgtcatcaatgacgttatacttgacgtcatttgagaaaaccctagaattgaaatcaagatggccgctcaagtaattatgtgggcctaacgacctagcccacattgtcttgcccgttcttgaaccaccttctatgattatactagttggccttgccgcagcggaacactcattaaaataatcatcagcccaatcttgtaactcttctggaactgacgtgaacgaagagagctcaaacggaggaacccacggttccggaggtttctgaaataatctctcgacgttagctaataaattgtgataattaacgataaacgtctttggatcaccagcttttataatgtcgagagcttctcccgcactacctgcattaacggcattgtgatatacgtcgtctttgtttgactttgaacccccagacactttatattgcccggattcacaataatcaccttctttggtgatgtagttcttgacggcgttggtgtctttggcagcctgaatgtttgggtgaaatcgggcagaccgtctggggtgagtgaggtcgaaaaatccagcatccttgatgttggattttccagataattgaatgaggcagtgtaagtgcggagacccgtcggaatgttcctctctggcgactctaacgtaattcggtttgacgaccgaccacgagagatgcagaagcatctcaagaacttcttctttgggaacatcgcaccttggataagttaagaatatgtttctggcagttaaacgaaaggaattagggtttcgtggcatatttcgtaaatatgcatcgggacaccaggaggtgtcctctcaactttctcatattgctggtgtcctggtgtcctatatatacctcaagacacataaagcctctaggggacaccaaggggcaaaatcggccatccgcaataatatt
>nNC_004645
accggatggccgcaaattttttggtgtcctacttttccaaggcccaagcccaactcaaccacaaccttttactttaattgggaccactacaagtatttcgaccaatcacatgttttctgtggtgactagttattatagcttggtgcataagtgtggtccctataaattaaagctgataccgcccatacgtctttaacttaaaatgcctaagcgtgatgccccatcgcgtttaatggcggggacctcgaaagtctcccgctctgctaactattcgcctcgtggaggtatgggccctaaattcaataaggccgctgcgtgggtgaacaggcccatgtataggaagcccaggatctatcggacgttcagaagtcccgatgttcccaaggggtgtgaaggaccttgtaaggtccagtcttacgagcagcggcatgatgtctctcatgttggcaaggtaatgtgtatatctgacgtgacccgtggtaacggtattacacaccgtgtcgggaaacgtttttgtgtcaagtctgtatatatattagggaagatatggatggacgagaacatcaagctgaagaaccacactaacagcgttatgttttggttggtacgagaccgtagaccgtatgggactcctatggagttcggccaagtgttcaacatgttcgacaatgagcccagtacggcgactgttaagaacgatctccgtgatcgttttcaagttatgcacaagttctatgctaaggtcactggtggtcaatatgctagcaacgagcaagcgttggttaaaagattttggaaggtcaacaaccatgtcgtctataaccaccaggaagctgggaagtacgagaatcatacagagaatgctttgttattgtatatggcatgtactcatgcctctaaccccgtgtatgcgacattgaaaatacggatctatttttatgattcaataacaaattaataaagattaaattttatttcatgcttctcgtgtacataatatacataagaacgatcagttgcccaggaaacagctctaacaacgttattgagaccaataactcctaacctatctaagtacaatagcactaaatgtttaaatctatttaaataagtcgtcccagaagctcgaatcgactccgtccagacttggtagttcaggaacgctttgtgaagatttagtgctctcctcaggttgtggttgaaccggatttggatatgatatatccgcatgtgagagtggacggtatcctccacttctgttatcttgaaatacaggggatttggaacctcccagataaaaacggaattctctgcctgatacacagtgatgctctccccggtgcgtaaatccatggttcgtgcagttgatatggaaaaatatggaacagccgcagtttagatcgattcgtcgtcgacgtacagcccttcttttagcaatcttgtgctgtgctttgatagagggggctctcgaggaagatgaatttagcattttttaatgtccaggcctttagtgcggtattttccgctttgtccaggaaatctttatagctggccccctcgcctggattgcacagcacgattgacgggatcccacctttaatttgaaccggctttccatatttacagttggattgccagtctctctgggccccaatcaattctttccaatgctttagctttaggtattgcggagcgacgtcatcgatgacgttatactcggcatcgttcgagaaaaccctagaattgaaatcaaggtgcccactgatatagttatgacgccctagggcacgagcccacattgtcttgccggttctagaatcaccctctactattatacttatatttctatatggccgcgcagcggaacccttattaaaataatcatcagcccattcctgtaactcttctggaactagtgtgaacgacgagagtggaaacggagggacccatggttcaggaggctgatgaaagaggcgctcgatgttagccttcaaattgtgataactaacaagaaatgttttaggatctccggcctttataatgtcgagagcctctcccgcacttcctgcattgacggcgttgtgatatacgtcgtctttgctagattttgtacccccagacactttatatttcccggactcacaataatcaccttctttggtgatgtaattcttgacggcgttggtgtctttggctgcctgaatgttcgggtgaaaacaggcagcccttctggggtgagtaaggtcgaaaaatctagcattcttgatgttagtcttaccggataactgtatgaggcagtgtaagtgcgggaacccgtcggaatgttcctctcgtgcgactctgatatatgttggtttgacgaccgaccattgcagatgctcaagcatctgaatagcttcatctttggggatgtcgcactgaggatatgttaagaaaatgttcctggctgtaaaacgaaatgaattagggttccgtggcattttcgtaataaaaacccaggacaccagggagagctctctctaaaacctattattgctggtgtcctggtgtcccatttatacaactctctggggaggacaccaggggcaaaatcggccatccgcaataatatt
>nNC_003664
accggatggccgcggggtttttttaaaggcccattcatttgggccgattcttttgggccttcacatttaatttaaatgagtgtaaaattggcccaatcagattacgtttgacgagctaagatatttacgactacttagtgcccaagttgtataacggctataaattaaacgtgcatatgtcgataactttaattcaaaatgcctaagcgcgatgccccatggcgccacatggcaagtacgtctaagattagccggggtgttaataattctcctcgggcaggagttgggccaaaatccaataaggccgctgattgggtaaacaggcccatgtacaggaagcccaagatatacaggatgtacagaacccccgatgttccaaggggctgtgaaggcccatgtaaagtccaatcgtttgaacagcgtcacgacatctcccatactgggaaggtgatgtgcgtctctgatgtgacacgtggtaacggtattacacaccgtgtgggtaagcgtttctgtgttaagtctgtgtatatacttggtaagatatggatggatgagaacatcaagttgaagaaccacacaaacagtgctatgttttggttggtcagggatcgtagaccgtatggtaccccaatggattttggtcaggtgttcaacatgttcgacaacgagcccagtactgccaccgtgaagaacgatcttcgtgatcgttttcaagttatgcacaagttttacgccaaggttacgggtggacaatacgcaagtaacgaacaggcgctggtcaagcggttctggaaggtcaacaatcacgtcgtttacaaccatcaagaagccgggaagtacgagaatcatactgagaacgcactattactgtatatggcatgtactcatgcctctaacccagtgtatgcaactttaaaaattcggatctatttttatgattcgataacaaattaataaagtttgtattttattgaatgatcttcgagtacagcatttacatattgtctgtctgttgcgaatcgaacagctctaattacattattaattgaaataacgcctaactgatcaatatacaacactactaaatatttaaatctatttaaatatgtcatcccagaagctctcagggatgtcgtccagatttggaagttgagataagccttgtgaagacccagtactctcctcaggttgtgattgaaccggatctgtacgtggtacactctggtcctcgtgtacagtatgtcctcgacattgtacatcttgaaataaaggggatttgatatttcccagatatacacgccattctctgcctgatgtgcagtgatgagttcccctgtgcgtgaatccatgtcctgcgcagtcaatgtgtacgaaaatggagcacccgcactgcaaatcaattcgtcttcttcggatagctctctttttagcagcccgatgttgaactttgatagaggggggagttgagaaagatgaattgcgcattgtgctttgtccaactatctaatgctgagttttcctgtttgtttaggaaacatttatagctggccccctcgccaggattgcaaagcacgatgcatgggataccacctttaatttgaaccggctttccgtacttgcagtttgattgccaatccctttgggccccaatcaattctttccagtgctttagttttagataatgcggtgcgacatcatcaatgacgttatactgcacatcgtttgagtagacctttgaattgaaatcgaggtgaccactcaagtaattatgggaccccaatgtacgtgcccacattgccttccccgtccttgaatcaccctcgattattatactgataggtctctccggccgcgcagcggcatctctcccgaaataatcattgacccagtcttgcatctcgacaggaacgttagtgaacgatgagaggggaaacggaggaacccaaggttctggagccttaacgaaaatacgctctagattagatttaatattatgatgttgaagcacgaaatctttgggttgttcctctcttaatatattgagtgcttccatgactgatcctgcgttgagaaccttggcgtacgtgtcgttggcagattgctgacctcctcttgctgatcttccatcgatctggaaaactccatgatcaacgaagtctccgtctttctccacgtatgatttgacgtctgaggagctcttagctccctgaatgttcggatggaaatgtgctgacctggttggggatacgaggtcgaagaacttgttgttcttgcagttgtatttaccttcgaactggatgagcacgtggagatgaggttccccattttcgtgtagttctcttgatacacgaatgaataatttgtttgttggtgtgttcagagctagtaattgggaaagtgcttcttctttggaaagagagcagtgaggatatgttagaaaataatttttggaatttactcggaaatgtctggggagtggcatatttgtaataatagctgggcaccgattggggactctctaaaactctaaagcaattggggactggggtcctatatatactagaaccctctatagaactttcaatctcgttcacacacgtggcggccatccgttataatatt
>nNC_008058
accggatggccgcgcgatttttacccgacccgggcccattaatgaaatattctcgggttatgcaatgatgataaatatggctgtccaatcacatgacgtctgctgggtctaattagtggtccttggtagacaagaatggacccggatatctataaatattaaagtgaatcccactattgtatatctttaatttgaaatgccaaagcgcgatgctccgtggcgattgatgggggggacctcaaaagtgagccggtcctccaaccagtctcccaggactggtactgggcctaaatttgacaaggcccatgcatgggttaacaggcctatgtacaggaagcccaggatatatcgggcttggagaacacccgacgttcctagaggctgtgaaggcccatgtaaggtccagtcatttgaacaacgtcatgatatctcccatgttggtaaggtgatgtgcatatcggacgtcacccgtggtaacggtatcactcaccgcgttggtaagcgtttttgtgttaagtccgtgtatatattaggcaagatctggatggatgacaacatcaaattgaagaaccacacgaacagtgtcatgttctggttggtcagggataggagaccatatggtactcctatggattttggccaagtgttcaatatgtacgacaatgagcctagtactgctactgtgaagaacgatcttcgtgattgttatcaggtagtccacagattttatgctaaggtcactggtggtcagtatgccagcaatgagcaggctcttgtcagacgattctggaaggtgaacaaccatgtggtgtacaaccatcaggaagccgggaagtatgagaaccacacagagaatgctctgttattgtatatggcgtgtactcatgcttttaatcctgtatatgcaactttgaaaattcggatctatttttatgattcgataagtaattaataaattttgaattttattgaatgtctttctaatacatgatttacatatggtttatctgttgcgaagcgaacagcacgaatgacattattaagtgaaataacacctaatctatctaagtacaataaaactaaactcctaaaccgattcaaataagtcgtcccagaagccgtcagggatgtcgtccagacttggaaatttaggtatgccttgtgtagatccaaagctttcctcacgttgtggttgaacctgatctgcacgtggtatatcctgatgttcgtgtataggagatcctctacgttgtatatcttgaaatagaggggatttggaacatcccaaataaaaacgccattccctgcttgacgagcagtgatgggttcccctgtgcgtgaatccattgttggcgcagttgatgtgcacgtatattgtacggccgcagtccaagtctatacgttttcgacgtattccctttcgttttgcaatcctgtgtttaggtttgatagaggggggcgtcgaggaagacgaattctgcattgtgatgtgtccacgccttgagatgtgagttttcctgtttgtcgaggtagtatttatagctagccccctcaccaggattgcatagcacgattgatggaatgccacctttaatttgaatgggtttcccgtatttacagttggtctgccagtctgtctgggccccaatgagctctttccagtgtttcatctttagatagtgcggtggtacgtcatcaatgacgttgtacataacatcgtttgagtaaactctagaattgaaatctagatgaccactcaaataattatgaattcctaatgaacgagcccacatcgtctttcccgttcttgaatcaccttcgatgatgatactgataggtcttaatgtccgcgcagcgcaaccatttccaaaataatcatcagcccatgactgtaactcctcaggcacgttgttaaatgaggagagtgaaaatggaggaacccatggttctggagcttttgtaaatatcttctcaaggttacccttgagattgtgaaaatctttaacaaaatccctaggttgttcttcctttaaaatttggagtgcctcttgcactccatttgcgttaagcgccttggcatacgagtcgtttgcagtctgctgacctcctctagcagatctgccatcgatttgaaattctccccattcgagggtatctccatctttgtcgatatatgatttgacatcggaactagatttagctccctgaatgttcggatggaaatgtgctgatctggttggggataccagatcgaactgtcgttcattcgtgatctggacttttccttcaagttggacaagggcatggagatgaggtttcccattctcgtgaagctctctgcaaatcttgatatatcgtttattcgaagttagttgtattgattgtaattgctctaatgcttcatctttagtaagagagcataatgggtatgttaggaatatattttttgcttgaagtctgaaacgtcttggtggtggcatatttgtaattaaagggtgtactccaattgagctcctctcaacttggcgaaacaaattggagtattggagtacaatttatactaaaacctaagatagcgcttggagacacgtggcggccatccgtttataatatt
>nNC_009490
accggatggccgcgatttttttggagtcctccgttctcggcccaggcccaaacgcatttcttttgatatgggaccactttaacaaagctgaccaatcatattgcgtctgacgagtctagatattttaacttattcgttaagttgtggtccctatatatttaggaccattattgacagagttataactttaatttgaaatggttaagagagatgccccatggcgattaatggcggggacccccaaggtttcgcgctctgtcaattattccccccgtggtggtcctaaattagacaaggccgctgcgtgggttaataggcccatgtacagaaagcccaggatatatcgaacagtgagagggcccgatgttccgaagggctgtgaaggcccatgcaaagtccagtcttatgagcagcggcacgacgtttcccatgttggtaaggtgatgtgtatatccgacgtgactcgtggtaacggtataacccatcgtgtggggaaacgtttttgcgtcaaatctgtgtacatattagggaagatttggatggacgaaaacatcaagctgaagaaccacacgaacagtgtcatgttctggttggtccgagaccgtagaccgtatgggacgcctatggattttgggcaggtgttcaacatgttcgacaacgagcctagtacagctactgtcaagaacgatctccgcgatcgttttcaagtcatgcacaagttctatgctaaggtcacgggtggacagtacgccagcaacgagcaggcattggtcaagcgattttggaaggtcaacaaccatgtagtgtacaaccatcaggaagcagggaaatacgagaatcatacggagaacgcgttgttattgtatatggcatgtactcatgcttctaatcctgtatatgcgacattgaaaattcggatctatttttatgattcgataacaaattaataaaaattgaattttatttcatgagattcgagtacatcagttacatagcatttgtctgttgcataacgaacagctctaattacattattaagaccaactacgcctaacctatctaagtacaataagaccaaatgcctgaatctacttaaataagtcgtcccagaagctcgaactgatgtcgtccaaacttggaagttcaggaatgctttgcgtagattcagcgccttcctgatgttgtaattgaaccggatttgtatgtgatagaccctgctcgttgtgtataatgggtcctctactcggcacatcttgaaatagaggggatttggaacctcccaaataaaaacggaattctctgcctgagacgcagtgatgttctcccctgtgagtgaatccatgatcggcgcagttgatgtgaaggaatatggaacagccgcagttcaagtcgatccgcctacgacgaatagctctcttcttggctagcctgtgctgtggttttatagaggggggcgtcgaggaagacgaatttagcattttttaatgtccaagctctcagtgcagcattttcctctttgtcgaggaaatctttatagctgcccccctctcctggattgcacagcacgattgatgggataccacctttaatttgaaccggctttccatatttacagttggactgccaatccttttgggccccaatcaattctttccagtgctttagctttaggtagtgcggtgcgacatcatcaatgacgttatactccacatgattggagtaaaccctagaattgaaatctaaatgaccgctcaagtagttatgtgggcctaaagcacgagcccacattgtcttgcccgttcgtgattccccttcgacgataatactaataggtctctctggccgcgcagcggaacccctcccgaaataatgatcagcccactcttgcaaatcaaccgggacgttaacaaacgacgagagtctgaacggcggaacccaaggttcgggaggcttttgaaagaggcgatcgatgttagcctttacgttatggtaactgacgatgaacgttctaggatcgccagcttttataatgtcgagagcctctcccgcacttcctgcattgacggcgttatggtagacgtcgtctttatttgattttgaccccccaaacaccttatatttcccggattcacaataatcaccctctttggtgatgtaattcttgacggcgttggtgtctttggcagcctgaatgtttgggtgaaaacaggctgaccgtctggggtgagtaatgtcgaaaaatctagcatccttgatgttggacttgccagataattgtatgaggcagtgtaagtgcgggaacccatcgcgatgttcctctctggcgactcggatgtacgacggtttaacgatcgaccacggtaggttgtgaagcaactgaagaaattcatctttgggaacatcgcattgaggatatgtcaagaaaatatttttagcctgtaaacgaaaggaattagggttccgtggcatatttgtaaatatgagccaggactccaggagagctctctcaaaaagtctattgttgctggagtcctggagtcccatttatactaaaagcctctaggactccaagggacacgtggtgcacatcggccatccgcaataatatt
>nNC_001828
accggatggccgcgcgaaatttcccccctttttcgggtttgggctctctttaatttgcacgaccaatcataatgcgtcttctaggcttagttatgtacaacaacttgggcctgaagttgttgggcctttataaattaaagagtattcggcccactatctttaattcaaaatgcctaagcgcgatcgtacatggcgttctatcgcgggaacctcaaaggttagccgcaatgctaactactcgcctcgtacaggaagtgggccgataggtaacaaggcatccgaatgggttaataggcccatgtacaggaagcccaagatctaccggatgatgaggacccccgatgtgcccagaggatgtgaaggcccatgtaaggtccagtcctacgaacagcgccatgatatttcacatgtcgggaaggtcatgtgtgtctctgacgtgacacgtggtaatggcattacccatcgtgtgggcaagcgcttctgtgttaagtctgtgtatattctaggcaagatatggatggatgagaacatcaaactgaagaaccacacgaacagcgtcatgttttggctagtacgagaccggagaccttatggaactcccatggatttcggacaggtgttcaacatgtacgacaacgagcccagtactgccactgtgaagaacgacctccgggatcgttaccaagttatgcacaggttccatactaaggtgactggtggtcagtatgcgagcaacgagcaggctctggttcgacggttctggaaagtgaacaaccacgtggtgtacaatcaccaggaagccgcgaagtacgagaatcatacggagaacgccctattattgtatatggcatgtactcatgcctctaatcctgtatatgcaacgcttaagatccggatctatttttatgattcgatcttgaattaataaaatttgaattttattgaatgattctccagtacataatttacatatgctctgtttgttgcgaatcgaacagctctaattacattgttaattgaaatgacgcctatctgatctaaatacatattaactaaaaatctaaacctagctaaatatgttgatccagaagctgtcgtcgatgtcgtccagacttggaagttcaggtaggctttgtggagatgcaacgctctcctcaggttgtggttgaatcgtatttgtgcgtggtataccctggttctggtgaacagcaagtcctctactctgtacatcttgaaataaaggggattttgtatttcccagatatacacgccattctccgcctgatgtgcagtgatgagttcccctgtgcgtgaatccatgtcccgcacagtttaagtggaagtatatggagcacccgcactgcagatcaacacgccgtctcctgattgccctcttcttgccttgcctgtgtgctatcttgatagaggggggttgtgagggtgatgaacatcgcattcttgatagtccagtctctgagagatgtgttctcgtctttgctgaggaagtctttatagctggcaccctcaccaggattgcaaagcacgattgctgggattccgcctttaatttgaactggcttaccgtacttgcagtttgattgccaatctctctgggcccccagcaattctttccagtgctttagctttagataatgcggtgcgatgtcatcaatgacgttatactgcacgtcgtttgaatagaccctggtattgaagtccaaatgtccactcagataattatgtgggcctaacgcacgcgcccacatcgtcttccctgtccttgaatcaccttctatgacaatactcatgggtctatttggccgcgcagcggaaccagctccaaaataaacatccgcccactcttgcatctcatcgggaacgttagtgaaagacgagaggggaaacggaggaacccatggttccggagccttggcgaatattctttctagatttgagcggatgttatgattatgcaggacaaaatcttttggctgttcttcttttaaaactgccatggcagactgaacatttcctgcatttaacgcctttgcatatgaatcgttagctgattgttgacctcccctagcagacctaccgtcgatctggaattctccccattccagtgtgtctccgtccttggtaatgtatgttttgacgtcggagctggatttagctccctgtatgttcggatggaaatgtgctgacctggttggggagaccacatcgaagaatctgttattcgtgcagttgtatttgccttcgaattggacaagcacgtggagatgaggttccccattttcatgcaactctctgcagatcttgatgaatttcttgtctactggtgtgtttaggttttgtatttgggaaagtgcttcttctttactaagggaacactgtggatacgtgaggaaataatttttggctttaactgagaaagaacccttccgtggcatatttgtaaatatatgatgttcccccaattgctctctctcacaaaactcatatcaattgggggaactgggggaacatttatactacaaccctctatagaacttttaatctcattcatacacgtggcggccatccgctataatatt
>nNC_002555
accggatggccgcgcgatttttataaggcccatttagcatcgggcctctgttgggggcctctcacctttaattttattgaaaataattttggcccaatcatgatgcatttgacgagctaagatatttagaactacttaacgcccaagttgcataacggctataaattaaacgtgcatatgtcgttaactttaattcaaaatgcctaagcgcgatgccccatggcgccacatggctagtacatctaagattagccggggcgttaataattctccacgtgcaggagttgggccacggtccaacaaggccactgactgggtaaacaggcccatgtacaggaagcccaagatatatcggatgtatagaacccccgatgttccaaggggttgtgaaggcccatgtaaagtccagtcgtttgaacagcgtcacgatatctcccatactggtaaggtgatgtgcgtctccgatgtgacacgtggtaacggtattacacaccgtgtgggtaagcgtttctgtgttaagtctgtgtatattctgggtaagatatggatggatgagaacatcaagttgaagaaccacacgaacagtgccatgttctggttggtcagggaccgtagaccgtatggtacccctatggactttggccaggtgtttaacatgttcgacaacgagcctagcaccgccactgtgaaaaacgatctccgtgatcgttttcaagtcatgcataagttctatgctaaggtcacaggtggacaatacgcaagcaacgagcaggcgcttgtcaagcggttctggaaggtcaacaatcatgtcgtctacaaccatcaagaagctggaaaatacgagaatcatacggagaacgccctattattgtatatggcatgtactcatgcctcaaaccccgtgtacgcaactttaaaaattcggatctatttttatgattcgataacaaattaataaattttgacttttattgaatgattctcgagtacagcatttacatattgtctgtctgttgcgaagcgaacagctctaattacattattaactgaaataacgcctagctgatctatgtacaacataagtaaatatttaaatctatttaaatatgtcatcccagaagctctcagggatgtcgtccagatttggaagttgagataagccttgtggagacccagtactctcctcaggttgtggttgaaccgtatttggacgtggtagactctggtcctcgtgtatagtatgtcctcgacgttgtacatcttgaaataaaggggatttgatatttcccaagtatacacgccattctctgcctgatgtgcagtgatgagttcccctgtgcgtgaatccatgtcctgcgcaatctatgtgtacgaaaatggagcagccgcactgtaaatcaattcgtcttcttcgtatagctctcctcttagcagcccgatgttgaactttgatagaggggggagttgaggaagatgaattgtgcattgtgctttgtccaactacttaatgctgagttctcttctttgtcgaggaaacatttatagctggccccctcgccaggattgcaaagcacgatgcatgggataccacctttaatttgaactggctttccgtatttacagtttgattgccaatccctttgggccccaatcaattctttccagtgctttaactttagatagtgcggtgcgatgtcatcgatgacgttatattcaacatgatttgaataaaccctaggattgaaatcgaggtgaccactcaaataattatgggcccctaatgcacgtgcccacatcgtctttcccgttcgagaatcaccttcaatgatgatactaataggtcgttccggccgcgcagcggcacctctcccaaaatagtcatctgcccaatcttgcatctctctcggtacgttagtgaaagaggagaggggaaacgtaggggcccatggctccggagcccttgcaaatatcctatctaaattactatttagattgtgaaactgaaataagaacttttccggcatcttctcccggattatctgcaaggcgatgtctttggaaggtgcgttcaaggcttctgcggcagcgtcgttagctgtctggcaaccgcctctagcacttctgccgtcgatttggaattccccccattcgatagtatctccgtccttgtcgacataggacttgacgtcggacgatgatttagctctctgaatgttcggatggaaatgtgttgaccttgttggggagaccaggtcgaagaatcgttgattttggcagcagtagttgccttcgaattgaagaagcacatggagatgaggctccccattttcatggagctctctgcaaactttgatgaacttcttatttgtaggagtgtttaggtttttcaattgggaaagtgcttcttctttcgatattgagcatttgggatatgttaggaaataattcttggcttttatttgaaagcgccttgtagctgatggcatatttgtaaatatgacccttactaccaattggtagctgctctaaaactcatatgaattggtagttatggtagctcttatatactagaagttcctttaaggagattgctacacgtggccggccatccgatataatatt
>nNC_014138
accggatggccgcgcgatttttttaaccccccacgtggcgcattcctggtcgcgcgatccccctcccccgcgcgcttctctcctttaattttaattaaagtgcctaactttctactgagccaatcatattgcgcctgacgagtctagatatgtgggaaagacttgggccctaagttgttgattaacggctataaattaaaggaagactggtcacagtctttaattcaagatgcctaagcgggatgccccttggcgccttatggcgggaacttcgaagattagccgttcctctaataccggccctcgtggaggttctgggcctaaattcaataaggccaatgagtgggtcaacaggccaatgtacaggaagcccaggatataccgggccttcagaactccagatgtccctcgagggtgtgaagggccttgcaaggtccagtcgtacgaacagcgacacgacatctcacatgtcggcaaggtcatgtgtatatctgatatcacccgaggtaacggtattactcaccgtgtgggtaagcgcttctgtgttaagtctgtgtatattttaggtaaggtatggatggacgagaatatcaagctcaagaaccacacgaacagttgcatgttctggctagtcagggaccgtagaccgtatggtacacccatggactttggccaggtgttcaacatgttcgacaacgagcccagtactgcaaccgtgaagaacgatctccgcgatcgtttccaggtcatgcacaagttctatgccaaggttactggtggtcagtatgccagcaacgagcaggctctggtcaagagattctggaaggtcaacaatcatgtggtctacaatcaccaagaggccgggaagtacgagaatcatacggagaacgcactattactgtatatggcatgtacccatgcctctaaccccgtgtatgcaacgctcaagattcggatctatttttatgattcgatcacaaattaataaaatttgaattttattgaatgattttccagtacatgattgacatacgacttgtctgttgcgaaacgaacagctctaattacattattaagcgcaattacacctaattgctctaagtacagcatgactaagtgcttaaatctagctaaataagtcttcccagaagctgtcagagaagtcgtccagacttggaagttcaggaatgccttgtggagacccaatgctctcctgaggttgtggttgaaccttatctggatgtggtacactcttgtccgagtgtacggtggatcctctaccctgtacatcttgaaatacaggggatttgttatctcccagatatagacgccattctctacctgacgtgcagtgatgagttcccctgtgcgtgaatccatggcctgtgcagttgagatgctggtaaatggagcagccgcagtccagatcaattcgtcgtcgtctgattgctctcttcttcgcaatcctgtgtcgtggtttgatagaggggggagttgaggaagatgaatttagcattgtgtattgtccaggcttttagtgatgagttttcctgcttgtccaggaaatctttatagctggccccctctccaggattgcagagcacgattgatgggataccccctttaatttgaacaggcttgccgtacttgcaattggactgccaatctttttgagcaccaatcaattccttccagtgctttagctttaggtattgcgggctgacatcatcgatgacgttatactcaacttgatttgagtagacccgggaattgaaatctaaatggccactcaagtaattatgtgggcctaacgcacgagcccacatcgtcttaccagttcgagaatcaccttctacaatcaaactgatgggcctgataggccgcgcagcggaacctctcccaaaataatcatccgcccattcctgcatctcttccggaacgttagtgaacgatgagaggggaaacggtggagcccacggttccggagcctttgtaaagatcttttctaggttggagcggatgttatggtgttggacgatgaatgactttggatctccggctctgataatttcaagagcctctgaaacacctcctgcattgacggcgttgtggaagacatcgtccttgttggccttggtacccccagacactttgtattgtccggattcacaatagtcaccatctttggtgatgtagttcctgacggcaacggtgtctttggcagcttgcacgtttgggtgaaaactggctgaccgtctggggtgagtaaagtcgaaaaatcttgcatccttgatgttggacttccctgataattgtatgagacagtgtagatgggggtttccatcggagtgttcctcacgtgcgactctgatataggtaggttggacgactgcccatggaagggcttgaagcatttgaagagcttcatctttgggtatgtcgcatcgcggatatgtgaggaatatgtttctggcttgtaatctaaaagaatggggaagtcggggcatatttgtaaatttatgttcaggactccagcccaggactccaggggagctctcaacttctgtcatatttgctggagtcctggagtcccatttatactacaactctctaaggctcttagggggcacgtggcggccatccgtataatatt
>nNC_015045
accggatggccgcgcgcccgcccccacgtggagccctggtgaccgttcgatcccccccctttggtgcgctggtgcccgtacaataccaattgagcgcatttttggagtccgcgaatttagttgagcgtaattttgagatccgccccgcggacccgttcgaactttaatttgaattaaagtattaccgttgggaagcgtccaatcacttttgtcctgtcgcgcttagatatgcgttaaagtccttggtgcacaagtttagccgttatataaagtttaacctatgtttaaccgtcttgctttaattcgaaatgcctaagcgcgatgccccgtggcgctctatggcgggaacctcaaaggttagccgcgctaacaatttttcccctcgtggaggtatggtgtccaagcccaacaaggccgctctatgggttaataggcccatgtacaggaagcccagaatatatcgtactctaagatcgcccgacgttcccaaaggctgtgaagggccttgtaaggtccaatccttcgagcagcgccacgatatctcccatgtcggcaaggtaatatgcgtgtccgacgttacccgtggtaacggtattacccaccgtgttgggaaacgtttttgcgttaagtccgtgtacattctagggaagatatggatggacgagaatatcaagttgaagaaccacacgaacagcgtcatgttttggttagttagggaccgtagaccgtatggaacgccaatggactttggccaggtgttcaacatgttcgacaacgagcccagtactgctactgtcaagaacgatattcgcgatcgttttcaagttttgcacaagttctacgccaaggttacaggtggacaatatgcaagcaatgaacaggctctcgtacggcgtttttggaggatcaacaactacgtggtgtataaccatcaagatgcagcgaagtatgagaatcacaccgagaacgccgtattactttacatggcatgtacgcatgcatctaaccccgtgtacgcaacgcttaagatacgaatctatttttatgattcgttaatgaattaataaagtttaaattttattgcatgatcttcaagtacatagtttacataacgtctggccgttgcgtaacgcacagctctaattacattgttaatggtaataactcctaattcgtctaagtacatggtaactatggatttaaacctacttaaataagtcgtcccagaaggttgaatcgatgtcgtccagacttggaagttcaggaagcatttgtggagatccaatgctttcctcaggttgtggttgaaccgtatttgtatgtggtataccctgttgttggtgtacagctggtcctctactctgtacatcttgaaataaaggggattgtctacctcccagatatagacgccattctctgcctgaggcgcagtgatgagttccccggtgcgtgaatccatgattgctgcagttaaggtggacgtatatggagcagccgcagttaagatcaattcgtctacggcgagttacccgtctcttcgccgccctgtgatgaggcttgatagaggggggagttgaggaagacgaatttcgcattatgtagagtccaggctttgagagctgagttttcagctttgtcgaggaaatctttataactagatccctcgcctggattgcagagcacgattgatggaagcccgcctttaatttgaactggctttccgtatttgcaatttgattgccagtccttttgagccccaatcaattctttccagtgctttagctttagataatgcgggcttacatcatcaatgacgttgtactccactaagtttgaataaaccctagaattgaaatctaggtgcccgctaagataattatgtgggcctaacgcacgagcccacattgtcttccccgtccgactatcgccctcgatgatcaaacttatgggcctaacaggccgcgcagcggcacctctcccgaaatactcgtcagcccattcttgcatctcgtcaggaacattagtgaaggaggagaggtgaaacggagaagcccaaggctccggagccttagagaatatcctgtccaggttactggacagattgtgatactgaaataagaacttttccggtaacttctcctttattatttgcatcgctgcttctttggtcgatgcatttaacgcctctgctgcagcgtcattagctgtttgcttacctcctctagcagatctcccgtcgatctggaattctccccatacaagaatatccccgtctttgtcgacgtaggacttgacgtcggagctggacctagctccttgatagttcccatggaactgtgttgaactatgtggggagaccaagtcgaagaatcttttattttggcagttgtatttgccttcgaactggagcaacacatgtaaatgaggctgcccatcttcgtggagctctcgacagatcttgacgtatttcttatttgttggggtttgaaggtttagtagttgggaaagtacctcctctttggatagtgagcatttgggataagtgaggaaataattcttggcatttatttgaaaaggcttgacccgtggcattattgtaaataagaggctcactaccggtagtagctcttctcaaaactctatatgaatcggtagtaaggtagtgtatttatagaagttctctcaaggacacgtggcggccatccgactataatatt
>nNC_016574
accggatggccgcgcgattttcccccccccacgtggcgctctcgtatccgcgcgatctcctttcgcttccccccccgcgcgcgtctatctcctttaatttgaattaaaggaattaactttcgttccgaccaatgataatgcgcctgactagcttagataactgtgaaagacttggtccctaagttgttgattaacggctataaattaaaggaagaccgggtagggtcttcaattcaagatgcctaagcgggatgccccgtggcgcctgatggcgggaacttccaaggttggccgtttatccaacaccgctcctcgtggaggttctgggcctaggtccaacaaggccaatgagtgggtcaacagacccatgtacaggaagcccaggatataccgggccttcagaactccagatgtccctcgagggtgtgaagggccatgcaaggtccagtcctatgaacagcgacatgatatctctcatgtcggtaaggttatgtgtatatctgatgtcacccgaggtaatggtattactcaccgtgtcggtaagcgtttctgcgttaagtctgtgtatattttagggaagatatggatggacgagaatatcaagctcaagaaccacacgaacagtgttatgttctggttggtcagggaccgtagaccgtatggcacaccaatggactttggccaggtcttcaacatgtttgacaacgagcccagcactgctacggttaagaacgatctacgcgatcgttatcaggtcatgcacaagttctatgccaaggtcactggcggtcagtatgccagcaatgaacaggctctggtcaagaggttctggaaggtcaacaatcatgtggtgtataatcaccaggaggctgggaagtacgagaatcacacggagaacgcactcctattgtacatggcatgtactcatgcctctaaccctgtgtatgcaacgcttaagattcggatctacttttacgattcgatcatgaattaataaaatttgaattttattacgtggttttcaagtacatagctgacataagatttgtctgttgcgaaacgcacagctctgattacattgttaagcgtaattactcctaatcggtctaagtaaagcatgactaagtgtctaaacctagtcaaataagttgacccagaagctgtcagagaagtcgtccagacttggaagttcaggaatgccttgtggagacccaatgctctcctgaggttgtggttgaaccttatctggatgtggtacactcttgtccgagtgtacggtggatcctctaccctgattatcttgaaatacaggggatttgttatctcccagatatagacgccattctctgcctgacgtgcagtgatgagttcccctgtgcgtgaatccatggcccgtgcagttgagatgctggtaaatggagcagccgcagtccagatcaattcgtcgtcgcctgattgctctcttcttcgcaatcctgtgtcgtggtttgatagaggggggagttgaggaagatgaatttagcattgttgattgtccaggctttaagtgatgagttttcctgcttctccaggaaatctttatagctggccccctctccaggattgcatagcacgattgatgggataccccctttaatttgaacaggcttgccgtacttgcaattggactgccaatctttttgagcaccaatcaattccttccagtgctttagctttaggtattgcgggctgacatcatcgatgacgttatactcaacttgatttgagtagacccgggaattgaaatctaaatggccactcaagtaattatgtgggcctaatgctctagcccacatcgtcttaccagttcgagaatcaccttcaactattatacttatgggcctaacaggccgcgcagcggaacttcttccaaaataatcatccgcccactcttgcatctcttcaggaacgttagtgaacgatgagaggggaaacggaggagcccatggttccggagccctcttaaagatcaattccaggttggagcggatgttatggtgttggacgatgaaggtctttggatctccggctctgataatttcaagagcctctgaaacacctcctgcattgacggcgttgtggaagacatcgtccttgttggccttggtacccccagacaccttgtattgtccggattcacaatagtcaccatctttggtgatgtagttcctgacggcaacggtgtctttggcagcttgcacgttcgggtgaaaactggctgaccgtctggggtgagtaaggtcgaaaaatcttgcatccctgatgttggactttcctgataattgtatgagacagtgtagatgggggtgtccatcggagtgttcctcacgtgcgactctgatataggtaggttggacgactgtccatgaaagggcttgaagcatttgaagagcttcatctttgggtatgtcgcaacggggatatgtgaggaatatgtttctggcttgtaatctaaaagaatgggaaagtcggggcatttttgtaaatttctgttagtggctccaggggagctctcaacttctgtgctatttgctggagtcttggagcctcatttatactagaagtctctaatgctcctagggggcacgtggcggccatccgtataatatt
>nNC_010837
acctgagggccgcccccgcctggagactccccttttgacgtggcgccctgatgtccattggattatattatgttggagattgggccggtgtcttttgccccacctgctttatttaaagttgtctaggcccaatcattatgcgtttcccgagcttagatattattaaagacgtgggcgccaagttcgataaaggctataaatggtgtggtgaccacttggtcactttaattcaaaatgcctaagcgcgatgccccatggcgccatatgacagggacgtccaaaattagccggtccgttaatttctcacctcgttcgagtgttgggccaagatccaacaaggccaatgattgggttaacaggcctatgtacaggaagcccaagatatatcgaatgtacaggaaccccgatgttccaaggggttgtgaagggccttgtaaagtccagtcttatgagcaacggcatgatgtatctcatgttggcaaggtgatgtgtgtgtcggacgtgacacgcggcaatggtatcacccatcgtgttgggaaacgtttttgtgttaagtccgtatatattataggtaagatatggatggacgagaatatcaagctgaagaaccacaccaacagtgttatgttttggctggtgagagaccgtagaccctatggaacccctatggactttggccaagtgtttaatatgtttgacaatgagcccagtacggctactgttaagaacgatcttcgtgatcgttttcaagtcatgcacaagttttatggcaaagtcactggtggacagtatgcaagtaatgaacaggcgctcgttaagcgcttttggaaggtgaacaaccatgtggtgtacaatcatcaggaagctgggaagtatgagaatcacacggagaacgcattattgttgtatatggcatgtactcatgcctctaatcctgtgtatgctacgttaaagatacggatctatttttacgattcgatatcaaattaataaattctgaattttattgaatgttgttcaagtacatgatggatatatgctttgtctgttgcaaagcgaactgctctaattacattgttaatcgaaattacacctgaacggttaagatacaacataactaaatactggaatctatttaagtatgtcgtcccagaagctgtcagggaagtcgtccagacttggaagttcagatacgccttgtggagatccaacgctttccgcacgttgtggttgaaccggatctgtatgtgatacactcgagtcgttgtgtatctgatgtcctctacttggtacgtcttgaaatagaggggatttggtgtctcccagatatagacgccattctccgcctgaggtgcagtgatgagttcccctgtgcgtgaatccatgtcctctgcagttaatatggagaaatatggaacagccacaaactaaatcaattcgtcttctcctaatcgcacgttgacgttgtttcgctgctcggtgttgcgctttgatagagggtggtgttgagaaagacgaatttcgcattgtgctttgtccagttatttaatcctgagttttcctctctgtctaggaaccttttatagctggccccctcgccaggattgcaaagcacgatgcatgggatgccccctttaatttgaactggtttaccgtatttacaatttgactgccagtccttctgggccccaattaactctttccagtgtttcatctttaaatatttggggtccacgtcatcaataatattgtagtgtgcttcgttggaatagcacttagggttaaagtctaggtgaccacttaaataattgtggacccctaaagcaccggcccacatcgtcttccctgttcgagaatcaccttcaattattatactaataggtctctccggccgcgcagcggcacttcttccgaaataatcgtccgcccaagcttgcatctcttctggcacgttagtgaatgatgacagtggaaacggaggaacccatggctctggaattgatttaaatatccgttgagcatttgcaactaggttgtgatattggaggaagaagtgttgtggctgttcctcctttattatatcaagagcctgttccacggacgatgtgtttaacgcctttgagtatgaatcgttagctgtctgtttacctcctcgagcagatcttccgtcgatctgaaaattaccccattcgatgtaatctccgtccttctcaacatatgatttggcgtcggaggatgacctgcatgattcgtacttgccatgacaaacattggaatttcttggatgtcgtatatcgaagaatctgcaattcgtgcacgtgaatttcccttcgaattgcagcaaagcatggagatgaggctccccattttcgtgtaactctctacatacacgaatatatttcttgttcgtcggtgtatctaatgcgagaagctgagtgagagcttcttctttgggtatggaacactttggatatgtgaggaaataatttttagactgaattctaaaacgcccaggcttgctcatatttgactccaaatgagtgtctctcaaacccccccttgaaactgggcttatagtattggagattggggacaatatatatgcgagaagatatttgggttagattgtggtccctacacccttgcggccctcagtatataatatt
>nNC_016578
accggatggccgcttgatctgttttatgttcggcccgcgcaagcggaagagttggcacgatgacaaaaaaactcggcccatgatgagaggagatgataaggggaccacgtcccaaaaaaggaacgtatgatgggaccacataaagacagtgattacgcccaataaggattgggcaacaaagccaagatattcaaatatacttggtcgataagttgataaagttgtataaatgggaccatcacccttcgtggtctagtcagccccgaataggactcgacgttctgtggtgcaggatgcccaagcgtgatgccccatggcgaacggtttcagggaccacgaaggttagccgcaacgccaactactcccctcgtggaggcacgggctcaagaccaagcagggccgctgcttgggttaatcggcccatgtacaggaagcccaggatatatcggatgtataggtcacccgatgtgcccagagggtgtgaaggcccgtgcaaggtgcagtcttacgagcagcgccacgacatatctcatgtcggcaaggtgatgtgcgtgtctgacattacccgcggtaatggtattactcaccgcgttggtaagcgattttgcgtcaagtctatgtacatcctaggcaaggtctggatggacgagaacatcaagttgaagaaccacacgaacacggtgatgttgtggttagttagggacaggagaccttacgggacgcccatggagttcggacaggtttttaacctgtttgacaacgagccaagcaccgctacggtgaagaacgatcttcgtgatcgttttcaggtgctgaacaggttccacgtgaaggtcactggtggacagtacgcgagcaacgagcaggcgctggttaggcgcttttggagggtgaacacccacgtgacgtacaaccaccaggaggcggcgaagtacgagaaccatacggagaacgccctgttattgtatatggcatgtactcatgcctctaaccctgtatacgcgacgctcaagattcgaatctatttctacgattcgatattgaattaataaagtttgaattgtattgaatggttctcgcgtacacgtcttacatacggtctgtccgttgcgaaggtgacagcgcgaattacattgttaaggctaataacgcccacgttatttagatacatgaggaccaaatgtttaaacctatttaaataggtctgcccagaagctgtcaccgatactgtccagacttggaagttgaggaacgccttgtggagatccaacgctttcctcaggttgtggttgaaccggatttgtacgtggtagaccctcgtcgttctggacaggatctccaccgcgtcgtatatcttgaaatacaggggatttgttatctcccatgtatacacgccattctccgcttgaggcgcagtgatgagttcccctgtgcgtgaatccattattcgcgcagtttaggtggatgtatattgtacatccacagttcaggtcgatacgtctacggcgaatggctctccgtttcgccactctgtgttgcactttgatagaggggagattcgaggaagacgaacctcgcattgtgaagggtccacgaccggagtgctgagttttcctctttctcgaggaagtctttatagctggacccttcccctggattgcaaagcacgattgatgggataccgcctttaatttgaacgggtttcccgtatttgcagttactttgccagtctcgttgggccccaacgagttctttccagtgctttagctttaggtagtgcggggcaacgtcatcgatgacgttgtatgcgacctcgtttgagtagaccctcgagttgaagtcgaggtgtccactgagataattgtggggacctaaagcacgcgcccacatcgtcttccccgtcctcgaatctccctcgacgatcagacttatcggtctgtttggccgcgcttcggcggataaggcgaaatactcatcggcccacgactgcatttcgtccggaacgttagtgaatgaggacaacgggaacggagggacccatggttccggagccttagcgaagattttctggacatgtgcttgcaccttgtctaaatggaggacgaaatctcgcggttgctcttcccttagaatctgcagtgcttgcgctgcagactcggcgttaaggactttggcgtatgtgtcgttagccgattggcaaccgcctctagcacttctcccgtcgatctggaatgttccccattccagagtatccccgtctttgtcgacgtaggacttgacgtcggagctcgacttagctccctgtacgttcggatggaaatgtgctgaccgggacggggataccaggtcgaagaatctttgattctggcatttgaacttcccctcgaattggagaagcacgtggagatgaggctccccattatcgtggagctctctggcgaccttgatgaacttcttgttcgtcggcgttgctagggcttgcaattgggaaagtgcttcctctttggtcagggagcactttggataagtgaggaaataatttctggcgtttattaggaaacgctttggcgccgatggcattttggtaaataaagggatgagacccaatagagaggacccgatagctctcgtttcaacttggtgaaatgaatcggggaatgggtccttatttatagcagagtccgttagggtatatttgccacgtgtcggccatccgtataatatt
>nNC_008492
accggatggccgcgcgatttttcccccccctcgcgcgcacgctcctctttaatttgaattaaagcgcccacttgcgctatcgtccaatcattttgcgcctgacgagtctagatatttgcaacaacttgggccctaagttgttgattggttataaattaaagaggctttggcccactgtctttaactcaaaatgcctaagcgcgatctcccatggcgctcgatcgcgggaacttcaaaggttagccgcaatgctaattattctcctcgtgcaggaagtgggccaagagtaaacaaggccgctgaatgggttaacaggcccatgtacagaaagcccaggatctaccggatgaggaggactcctgatgtgcccagaggctgtgaagggccttgtaaggtccagtcctatgaacagcgtcacgatatctcacatgtcggtaaggttatgtgcatctccgatgtgacacgtggtaatgggatcacccatcgtgttggtaagcgtttctgtgttaagtctgtgtatatcctcggtaagatctggatggatgagaacatcaagctcaagaaccacacgaacagtgttatgttctggttggtcagggaccgtagaccgtatggcacgccaatggatttcggtcaggtgttcaacatgttcgacaacgagcccagcactgctacggtgaagaacgatctacgagatcgttaccaggtcatgcacaagttctatggcaaagtgacaggtggacagtatgccagcaatgaacagtctatagtgcagagattctggaaggtcaacaatcatgtggtgtacaaccaccaagaggctggcaagtacgagaatcacacggagaacgctctgttattgtatatggcatgtactcatgcctctaaccctgtgtatgcaacgcttaagattcgaatctacttctacgattcgataacgaattaataaaatttaaattttattgaatgattttccagtacatagttgacatacgatctgtccgttgcgaatcgaacagctctaattacattgttaagactaatgacgcctaattgatctaagtacatatgcactaagtgcttaagtctagctaaatagatcggcccagaagctgtcatcgatgtcgtccagacttggaaattcaggtaagctttgtggagatgcaacgctctcctcaggttgtggttgaaccttatctgtacgtggtagaccctggtcctcgtgtataacggttcctctactcggtacatcttgaaatagaggggattttcgatctcccagatatagacgccattctctgcctgacgtgcagtgatgagttcccctgtgcgtgaatccatgcccggtacagcctatgtgaaagtatatggagcacccgcactccagatcaatccgcctcctcctgatggccctcttcttggcttgcctgtgtgctgycttgatagagggcggatgtgagggtgatgaagaccgcattcttgagagtccagttcctgagagctgagttttcctctttgtccaggaaatctttatagctggcaccctcacctggattgcaaagcacgattgatgggatccctcctttaatttgaactggcttgccgtatttgcaatttgactgccagtccttctgggcccccagaagttctttccagtgctttagctttagatagtgcggtgcgacgtcatcaatgacgttatactccacttcgttcgaatagcaccgggcattgaaatccaggtgtccactaagataattatgtgggcctaacgcacgagcccacatcgtcttccctgtcctcgagtcaccctctactatgagactaacaggtctttccggccgcgcagcggaacctctcccaaaataatcgtccgcccactcttgcatctcgtccggcacgttagtgaaagaggagaggggaaacggaggttcccaaagctttggaggcttactgaaaatcctatcgaggttactggataggttgtgaaactgaaagagatacttctccggcagcttctctttgatgattttcatagcctcctcctttgttccagagttcaacgcctcggcggctgcatcgttagatgtctgctgacctcctcgagcacttctaccgtcgatctggaacaccccccattcgatggtgtcgccgtctttctcgacgtaggacttgacgtcggagctggatttagctccctgaatgttcggatggaaatgtattgacctggttggggacaccagatcgaagaatctgttattcgtgcagttgtatttcccttcgaactgtatgagcacgtggagatgaggctccccattctcatgaagttctctgcagatcttgatgaacttcttgttcactggagtatttaggttttgtaattgggaaagtgcttcttctttagtaagagagcactgggggtatgtgaggaaatagtttttggctttgattgagaaagaaccctttcgtggcatatttgtaaataagggtgttcccccgatagctctctcgctcaaacttcctatgaattgggggaactgggggaacttatatagtagaagttcctaaaggcaatgcaacacgtggcggccatccgttataatatt
>nNC_006358
accgtgcagcagccccgcttttgccgtacgctttacacgtgggtgacgattttattggaatttgcaaaagtaaagttatttgttttattcagccaatcattgaatgattggcgcgcctaattgttagtgccggtacttgctgcgtaagtttcaagagaatattaactgctttgcgctattataaattgaatttgaattggattgtactgctgtgggtccttattcgataaggataatgcctaagcgcgatgccccatggcgcttgatggcgggaaccagtaaggttagccgctcatctaattattcgcctcgtggaggcgtttccgactcaggttcttatcttccacgtagatttagcagggcctcactatgggcaaacaggcccatgtataggaagcccaggatctatcggacctataggtcccctgacgttcctaaaggttgtgaagggccttgtaaggtccagtcatttgaacagcgtcacgatattgctcatacagggaaggtcatatgtttatcagatgttacacgtggtaatggtattacccaccgtgttggtaaacgtttctgtgttaagtctgtatatattttaggtaaaatatggatggatgagaatattaaagttaagaatcacactaacagtgttatgttctggttagttagggatagaaggccgtttggttcaccgatggattttggacaggtgttcaacatgtatgataatgagccaagtacagcgacagttaagaacgatctccgtgatcgttatcaggtcatgcatcggttttctgcaaaggttactggtggacagtatgctagcaatgagcaggctctcgtgaggcgtttttggaaggtcaataaccatgtggtttataaccatcaagaagccgctaagtacgagaatcacacggagaatgcgttgttattgtatatggcatgtactcatgcctctaatcctgtgtatgcaactttgaagatacggatctacttttatgattcgatatctaattaataaagattgaattttattatatgctgttgttcattacattcaacataaggcagtgaatccacggcatattgaatcgctctaattacattattaatgcctataacacctatattatataaataacgattaatccttgaacaaaaaacttgaaaaaaactcctgatcagccaactggatgtcgtccagatgcggaaattcaggaaacacttgtgaagatgaagacgcctccgcaagttgtggttgaaccggatctggaacattagtatgttcctccggttgtattcccaggcgtcgattatcctgaaatagaggggatttggaacctcccagataaaagcggaattctctgcctgagacgcagtgatgggttccgcggtgcgtaaatccatcttcacggcagcttatgctgacgtagatggtgcagccacactccagatcaatacgtctccgacgaaccactttcttggcgtgacgatgtcgaggcttgatcgacggtgctgtagagaggctccgtgatggtgatgtagatggagttcttcttggcccagtcattgattgctttgttcttttcctcttcgaagaactccttatatgaagattgtggaccaggattgcagaggaagattgttgggattcctcctttaatttgaataggtttcccgtacttgcagttcgattgccagtctctctgggcccccataaattccttcatatgtttgaggaagtgcggatctacgtcatcaatgacgttataccacgcattattagagtatacttttgggctaagatccaaatgcccacacagataattgtgagggcctaaactcctggcccataatgttttacctgttctggatgggccttcgattattatggatataggtctgaaaggccgcgcagcggaatcggccacatttgttgtgacccaatctgttaatgcttccggtacattgttaaacgtcgtcgtttggaatggcggcatgtatactgttgttggtggagcgaatattcgctctagattagcgttaagattatgatactgtaaaacataatcttttggaagtaattccttaattattgtgagagcttcgtccttacctccgctgttaagtgctttagcgtatgcatcgtttgcggattgttgtcctcctctggatgatcggccgtcgatcttgaattcaccccattcgcagaatactccatctttttcgatgtacgatttggcgtcggaggaggagcgtgcagtctgtatattacaatggtattgttgtgatgaatttggattggatagatcgaacaatctgcagttcgtgcatctgtacttcttctggaattgaaccagggcatgcagatgcggagagccatcttgatgtttttcttcgcaaaccctaatatagacgatattagttggaagggaaagtgttttaatttgctctaaggctgactctttgttgattgggcatctaggccaagttaaaaaaaaagaagatgctgttttaacaaaacgacttcccatcttgcgttttatatcggtacacaccaaagtctctgtgtaccgatatatcggtacacaatatatactagtggcctctataatgctactaggcgtgcagcgccttgatattccggacgcgaggggtattcatggtcatttgccactcagtttagcgctatttttgggttccgatccgctgctgcacgcctataatatt
>nNC_008494
actggatggccgcgcgattttggtgtctttactttttctggtccaatgaaattgcgcctggcgagcctagatatttgaaacaacttagtgcgcaagttgtgagcgtctttataaattaaagacatatagggccaccttctttagttcaaaatgcctaagcgcgatgccccgtggcgctctatggctgggacctcaaaggttagtcgggctgctaactattctcctcgtgcaggtaatggcccaaagttgaacagggcctcagaatgggttaacaggcccatgtataggaagcccaggatctaccggactttgaggtcccctgatgtgcccagaggctgtgaaggtccttgtaaggtccagtcctatgaacagcgccacgacatatcacacgtcgggaaggtcatgtgcatatctgatgtgacacgtggtaatggcattacccaccgtgtgggtaagcgtttttgtgttaagtctgtgtatattctaggtaaggtctggatggatgagaacatcaagttgaagaatcacacgaacagtgtgatgttctggttagtcagggaccgtagaccctacggtactccaatggatttcgggcaggtgttcaacatgttcgataacgagcctagcactgccactgttaagaacgatctccgtgatcgttaccgggtgatgcacaagttctatgccaaggtgacaggtggacagtacgccagcaatgaacaggcgatagtcaagaggttctggaggatcaacactcatgtggtctataatcatcaggaggctgccaagtatgagaatcatacggagaacgccctattattgtatatggcatgtactcatgcctctaaccttgtatatgcaactctgaagattcgaatctatttttatgattcgataatgaattaataaaatttgaattttatttcatgattttcaagtacatcatggacataacttctggctgttgcgaaacgaacagccctaattacattgtttaagccaattatccctaattggtccaaatacatattaactaactgtctaaacctagttaaataggtcaacccagaagctgtcgtccaagtcgtccagacttggaagttcaggtaggctttgtggagatgcaacgctctcctcaggttgtggttgaaccgtatttgtacggtgtatatcctggtgttggtgtacaaggggtcctctactttgcacatcttgaaatagaggggattttctatctcccagatatacacgccattctctgcctgatgtgcagtgatgatttcccctgtgcgtgaatccatgcccggtgcagtctatgtggaagtagatggagcaaccgcaatctaaatcaatccggcgtcgtctgaccgccctcttcttggcttgcctgtgggccttcttgatagagggcggatgtgagggtgatgaagatcgcattcttcagagtccagttcctgagtgatgcgttttcagctttgtcgaggaaatctttatagctggcaccctcacccggattgcaaagcacgattgaggggatccctcctttaatttgaactggctttccgtatttgcaatttgactgccagttcttttgggcccctatgagttctttccagtgctttaactttagatattgcggtgcgacgtcatcaatgacgttatactccacttcattcgagtagaccctgttattgaagtccaaatgtccactgagataattatgtgggcctaaagaacgagcccacattgttttgcctgtccttgattcaccttccactattatactaataggtctctccggccgcgcagcggaactccgaccaaaatagtcatctgcccactcttgcatctcgtccggcacgttagtgaaagatgatagtctatagggaggagtccatggctccggaggctttgcaaagaggcgttctatattagccttgatgttatggtagcttacaatgaacgtccttggatctccggccctgataatgtcaagagcctctgcaacaccaggtgcattgacggcgttatggaagacgtcgtccttatttgcctttgttccgccaggcaccttgtattgtccggattcacaataatcaccctctttggtgatgtaattccggacggcgttggagtctttggcagcctggacatttgggtgaaagttggcagaccttctcgggtgagtgaggtcgaaaaatctagcatccttgatgtttgacttgccggagagctggagaagacagtggaggtgagggaacccgtctgaatgttcctctcttgcgactctgatgtatactggtttgacgactgaccatgacaggttttgaagcatctgaagagcttcatcttttgggatatcacactggggatatgttaagaatatatttctggcagctaaacgaaaggttttaggtttcagtggcatatttgtaataataggaagagacaccagggggagctctaaacttctctccattattttggtgtcttggtgtcatatatatacataaaggcttatggaggaatctttagacaccaggggtaaaagcggccatcctataatatt
>nNC_008304
accggatggccgcgatttttttggtgtcctcttagcccggcccaggcccaaccgcaaagctattctcgtccttttatgggaccactacaattatttttgaccaatcatagtgcgcctgacaagcctatataattatgacttacccaccaagctgtggtccctataaataaagatgattaaccccatacctctttaattcaaaatggttaagagggatgccccatggcgactatcggcggggacctttaaggtttcccgctcttctaactattcgcctcgtggaggtatgggccctaaattggataaggccgctgcgtgggttaataggcccatgtacagaaagcccaggatctatcggacgctgagagggcccgacgttcccaaaggctgtgaagggccctgcaaggttcagtcttacgagcagcggcacgacatttctcacgttggtaaggtgatttgcatatctgacgtgacccgtggtaacggtataacacatcgtgtaggcaaacgtttctgcgtcaagtctgtatatattttagggaagatatggatggacgagaatatcaagttgaagaaccacaccaacagcgtcatgttttggctggttagagatcgtagaccgtatggaacgcctatggattttggtcaagtgttcaacatgttcgataacgagcccagtacagctacggtcaagaacgatctccgcgatcgctaccaggtgatgcacaagttttacgcgaaggttaccggtggacaatacgcgagcaacgagcaggcgttggtgaagagattctggaaggtcaacaaccatgtggtgtacaaccatcaggaagcagggaaatatgagaatcatacggagaacgcgttgttattgtatatggcatgtactcatgcatctaaccccgtgtatgcgacattgaaaattcggatctatttttatgattcgataatgaattaataaatattaaactttatttcatgatcttcgagtacataatttacatatgaacggtctgttgcgaaacgcacagctctaatgacattattaattccaatcacaccaagccgatctaaatacaacataactaaatgcctaaagcgacttaaatagctcgtcccagaagctcgaactgatgtcgtccagacttggaagttcaggtaggcttggtgtagattcaacgccttcctgaggttgtagttgaaccggatttggacgtggtatactctgacccacgtatgaactggatcctctactctgattatcttgaaatagaggggatttggaacctcccagataaaaacggaattctctgcctgagacgcagtgatgttctccccggtgcgtgaatccattatccgcgcagttgatgtggaggaatatggaacagccgcagttcaagtcaatccgtcgtcgacgtatggctctcttcttggcaatcctgtgctgtggtttgatagaggggggagttgaggaagatgaatttagcattttttaatgtccaggctctcagtggtgcattttcctctttctcgaggaaatctttatatgaccccccctctcctggattgcacagcacgattgatgggatacctcctttaatttgaaccggctttccatatttacagttggactgccagtccttttgggccccaatcaattccttccagtgctttagctttaagtattgcggattgacatcatctatgacgttatactccacttgattggagtataccctagaattgaaatcaagatgaccgctcagataattatgtgggcctaaagcacgagcccacattgtcttgcccgttcgtgaatccccttcgactatcaaactaatcggtctctctggccgcgcagcggcacccctcccaaaataatcatccgcccactcttgcatctcttctggcacattgacgaacgacgaaagactaaaaggaggggtccacggttctggggccttacgaaagaggcgatcgatgttagctttcaaattatgataactaacgataaacgttttaggatcgccagcttttataatgtcgagagcctctcccgcacttgctgcattgacggcgttgtgatatacgtcgtctttattggactttgtacccccagacactctatattgcccggattcacaataatcaccttctttggtgatgtaattcttgacggcgttggcgtccttggctgcttgcacatttgggtgaaaacgggcagaccgtctggggtgagataggtcgaaaaatctagcatccttgatgttggacttgccggataattgtatgaggcagtgtaagtgcgggaacccatcgcgatgttcctctctagcgactcggatgtacgtcggtttgacgactgaccaaggcagatgttgaagcatctgaagaacttcatctttgggaacatcgcactgaggatatgttaagaaaatgcttttggcagcaagacgaaatgaattagggttccgtggcatttttgtaaatataagccaggacaccagggtgactctctcataaaacctattattgctggtgtcctggtgtcccatttatactaaaagtctctgggggacactaggggcaaaagcggccatccgcaataatatt
>nNC_012553
accggatggccgcgattttttggtgtcctctatcccggcccaggcccaaacgcatttagttttatccgggaccacacacatcaactactgttgaccaatcacatcattgctgacgaggctatataactttggggcctacttggctgataagttgtggtccctatatatttaaagtaattgacattattcgatatctttaatttgaaatgcctaagcgagatgccccatggcgattaatggcggggacctccaaggtcagtcgtaatgtcaattattcgccccgtggtggtcctaaaatagacaaggcctcttcatgggtgaacaggcccatgtacaggaagcccaggatctatcgcatgtatagaggcccagatgttccgaagggatgtgaagggccttgtaaggtccagtcatacgagtctcgacatgacgtttcccatgttgggaaagtgatatgtgtatccgacgtgacacggggcaatggtattacgcatcgtgtgggcaagcgtttctgcgtcaagtctgtgtacattctagggaagatctggatggatgagaccatcaagttgaagaaccacacgaatagcgtcatgttctggttggtgcgagatcgtcgaccatatagctctcctatggattttggccaagtgttcaacatgttcgacaacgaacccagtacagctaccgtgaagaacgatctccgcgatcgcttccaagtgatgcacaagttttacgcgaaggtcactggtggacaatatgcgagcaacgagcaggcgatcgtcaaacgtttttggaaggtcaacaactatgtggtgtataaccaccaagaggcagggaaatacgagaatcatacggagaacgcgttactattatatatggcatgtactcatgcctctaatcctgtatatgcgacgttgaaaattcggatctatttttatgattcgataacaaattaataaaaattgaattttatttcatgattctcgagtacatcatttacatatgagcgatcagttgcgaaacgaacagccctaattacatgattaagaccgacgacacccaattgatctaaatacattaaaactaaatgcctgaatctacttaaataagtcatcccagaagctcgaatcgatgtcgtccagacttggaagttcaggaaagctttgcgtagattcagtgccctcctgaggttgtaattgaaccggatctggatgtggtatatccggagtgacgtgtatatcgggtcctccaccccgatgatcttgaaatagaggggatttggaacctcccaaataaaaacggaattctctgcctgagacacagtgatgaattccccggtgcttaaatccataatctgcacagtcgatgtggagaaatatggaacagccgcagttcaagtcaatccgtcgtcgacgtatagctctcctcttggctactcggtgctgtgctttgatagaggggggcgtggaggaagatgaatttagcattcttgcgtgtccaagctctcaacgatgcattctcctctttgttgaggaagtctttataactagccccctcgcctggattgcacagcacgattgatggtatcccgcctttaatttgaaccggctttccatatttacagttggactgccagtccctttgggccccaatcaactctttccaatgctttaactttagataatgcggagcgacatcatcaatgacgttatactcaacgtcatttgagtaaaccctagaattgaaatcgagatgcccactaagataattatgtgggcctaaagctctagcccacatggtctttcccgttcgactatccccctcgactacaatactaataggtctctctggccgcgcagcggcaccccttccaaaataaacatcagcccactcttgcaaatcgtccgggacattgttaaacgacgacaattgaaatggaggaacccaaggaaggggtggcttcagaaagaggcgctcgacgttagctttgacgttatgataattcacgatgaacgtcctcggatcaccagcccttattatgtcgagagcctctcctgcagttgctgcattgacagcgttgtggtagacgtcatctttattggacttggaacccccagacaccttatattggccggattcacaataatcaccctctttggtgatgtaatttttgacggcgttggcgtccttggccgattgcgcatttgggtgaaattcggcagaccgtctggggtgagtaaggttgaaaaacctagcgtccttgatgttggacttgccggagagttgaataagacagtggagatgggggaacccatcggcgtggagctctcgagcgactcggatgtacgtcggcttgacgacagaccatggcaagtcccgaagcaactgcagaacttcatctttcggaatatcgcaccggggataagtgaggaatatatttttggccgttaggcgaaatgaattagggttccgtggcataattgtaaatataagccaggacaccagggggagtcctctctaaaacctatttttcgtggtgtcctggtgtcccatttatactaaaagcctcagggggacaccaggggcaaaagcggccatcctataatatt
>nNC_017001
accggatggccgcgaaaaaatttggacctgggccgctttatttgggcccgcttaatgaaagtaatgtgtggcccaaccatgttacgtctgacgagctaagatatttgtaacgacttagcgcccaagtttaacaacggctataaattgaacgtggatttgtcgataactttaattcaaaatgcctaagcgcgatgccccatggcgccacatggcaggtacgtctaagattagtcggggcgctaattattctcctcgtgcaggagttgggccacgatccaacaaaaacgctgaatgggttaacaggcctatgtacaggaagcccaggatatatcggctgtatagaacccccgatgttccaagaggctgtgaaggcccatgtaaagtccagtcctacgagcagcgtcatgatatctcccatgttggtaaggtgatgtgcgtctcggacgtgacaagaggtaatggtattacccaccgtgtaggaaagcgtttttgtgttaagtctgtttacattttaggcaagatatggatggacgagaacatcaagttgaagaaccacaccaacagtgttatgttctggctggtcagagaccgtagaccctatggtactcctatggactttggccaagtttttaacatgtttgacaacgagcccagtactgccacggtcaagaacgatcttcgtgatcgttaccaagttatgcataagttctatgctaaggtgacaggtggacaatacgcaagcaatgaacaagcgctggtcaagcgtttttggagggtcaacaatcacgtggtgtacaaccatcaagaagctgggaaatacgagaaccatacggagaacgcattattattgtacatggcatgtactcatgcctcgaaccctgtgtatgcaactttaaaaattcggatctatttctacgattcgataaccaattaataaagtttgaattttattgaatgattctcgagtacatcataaacatatgatttgtctgttgcgaaacgaacagctctaattacattattaactgaaataactcctaattgatcaagatacaactgaacaagaaatttaaatctacttaaatatgtcatcccagaagctctcagggatgtcgtccagacttggaagttcagataagccttgtggagagccaacgctttcctcaggttgtggttgaaccgtatctggacgtggtacactctggtcgaggtgtagagtaggtcctcgacattgtatatcttgaaatataggggatttgatatctcccagatatacacgccattctccgcctgatgtgcagtgatgagttcccctgtgcgtgaatccatgccctgcgcagtggatgtgtacgtatatggagcacccgcactgtaaatcaattcgtcttcttcgtgtagcccttttctttgctgacctcttcttagcttcccgatgttgcactttgatagaggggggagttgagaaagacgaattgcgcattgtgctttgtccaactattcaaagctgagttttcctctttgtcgaggaaagatttataactggccccctcgccaggattgcaaagcacgatgcatgggataccacctttaatttgaactggcttaccgtatttgcagtttgattgccagtccctttgggccccgataagttctttccagtgctttaactttagatagtgcggtgcgacatcatcaattacgttatactgcacatcgtttgagtagacccttgaattgaaatcgaggtgaccactcaagtaattgtgggaccctaatgtacgagcccacatggtcttgccggttcttgaatcaccctcgattattatactgataggcctctccggccgcgcagcggcatcccttccgaaataatcatctgcccaagcttgcatctcgacaggcacgttagtgaacgacgagaggggaaacggaggaacccaaggttctggagccttagcgaaaatacgctctaaatttgaccgaatattatgatgttgaagcacgaaatctttcggttgttcttcctttaatatattgagtgcttccatgactgatcctgcattgaggaccttggcgtacgtgtcgttggcagattgctgacctcctctagctgatctaccatcgatctggaaaactccatgatcaatgaagtctccgtctttctccacgtatgctttgacatctgagcagctcttagctgcctgtatgttcggatggaaatgtgctgacctggtcggagatgtgaggtcgaataatctgctgtttgtgcaaacgaactttccttcgaattgaataaggacgtgcagatgaggttgcccatcttcatgtaattctctggcaacccgcaagaacaatttattaactggtgtttgtatggctaataattgggaaagtgcctcttctttggataaggagtactgcggatatgtaacgaaataattcttcgcacttaaacgaaaacgctttggcggtggcattctcgtaaataagacggtgtcaccaattggggtctcgctcaaactgcgctagtcaattggtgactggtgtacaatatatactagaggcctctatagaactttcaatcacattcgaacacgtggcggccatccgtaataatatt
>nNC_014380
actggatggccgaccgttttttggagtcctgcctttacgcatggggcgctcctttcctggtcattacattagggaccaccaaatgttgataacgacatcagaccaatcagattgtttctggcgcgtctatttaccaatgacttgttaaccaagtggctataaaggaaggcgagttgtcatgtcatgtcagctttaattcaaaatggtgaagcgcgatgctccatggcggatgatggcggggaccgcaaaggtatctcgatctgcgaattattctccgcgtgcaggtttgggccccaaatttgacaaggcccatgcctgggtaaaccggcctatgtacagaaagcccaggatctaccggacgttgagaggtgccgacgttcccaaaggatgtgaaggcccttgtaaggttcagtcttacgaacagcgtcatgatatttctcatgttgggaaggttatgtgcatttctgacgttactcgtggtaacggtattactcatcgtgttggtaaacgtttttgtgttaagtctgtatatattataggtaaggtttggatggacgataacatcaagttgaagaaccacaccaatagcgttatgttttggttagtcagagatcggcgaccgtatggcacccccatggaatttgggcaagtgttcaacatgtacgataacgagcctagtactgcaacgatcaagaacgatctgcgtgatcgttttcaagtcatgcatcggttttattctaaggtgaccgggggacaatatgcgagcaacgagcaagctctcgtccggcgtttttggaaggttaacaactacgtcgtctacaatcatcaggaagccgctaaatacgagaatcataccgagaatgctttgttattgtatatggcatgtactcatgcttctaaccctgtgtatgcgacattgaaaattcggatctatttttacgattcgataacaaattaataaaacttgaattttattacatgattctcaagtacatctgttacatattttctgtttgtggcgaaacgaacagcccttacaacattattcagaccgataacccctaacatgttcaagtaatgcattacaacatgtttaaacctatttaaataagtcgtcccagaagctgtcagtgaagtcgtccagatttggaagttgagaaaagcttggtgtagatccagtgccttcctcaagttgtggttgaacctgatttgtatgtggtaaattctggttcttgtgtatatcggttgttcgacgtggtatattttgaaaaacaggggatttggaaccgtccagataaaaacggaattctctgcctgatagacagtgatgctctcccccgtgcgtgaatccattttctgcgcaggcaatatgtacgaaaattgaacagccgcagtttaggtcaatgcgccttctacgaacgcccttcttcttggctattctgtgcttcgtcttgatagaggggggcgttgaggaagacgaagttagcattttttaacgtccacgctcttagagatgcattttcctctttgtcaagaaatgctttataactggccccatcccctggattgcacagcacgattgatgggatgccgcctttaattttaaccggctttccgtacttacagttggattgccagtctctttgggccccaatcaattctttccaatgctttaactttagatattgcggtccaacgtcatcgatgacgttatacatcacattattagagtaaaccctagcattgaagtcgagatgaccacttaaataattatgcggacctatagcacgagcccacattgtcttgcccgtacgactatcaccctctatgattatacttctaggtcttaccggccccgcaggggtcatacaagcggcccgcgcagcggttacattctcatcgacccagtctttcatctcttgtggaacgttgttgaacgacgacaactgaaatggaggaacccatggatcctcatccttttggaagaggcgctcgatgttggctttaacattatgataatttacaacaaatgtttttggatcacccgcttttataattgcgagagcctcttctgcagttccggcattgatggcattatggaacacgtcgtctttattggactttgtacccccagacaccttatattcgccggattcacaataatcaccttctttggtgatgtaattcttgacggcgttggagtctttggctgcctgaatgtttgggtgaaaacaggcagaccttctggggtgagtaaggtcgaaaaatcttgcattcttgatgttcgactttccggataactgtatgagacagtgtaggtgtggagagccgtcggagtgttcctctcttgcgactctgatatatttcggtttgacaactgtccatgccagttcttgaagcatcttaagagcttcatcctttgggatgtcgcactgaggatatgttaagaaaatgttttttgctgcgacccgaaatgatttaggacttctaggcatatttgaagaataagtggagacaccagcggagtccgcttctaaaacctattgtttatggtgtcttggtgtctcatatatactataactcataaagggtcttataggggtaaaatcggccatccacaataatatt
>nNC_015490
accggatggccgaccgctgcccttggtgtccctctctctcccacgtggtgctttagtttgaattaaagatatgttttatgctttgtccaatcagatttggtctggcgagtctaggtattcgtgttcaaacttagtgaccaagtattaccgcatataagtacgagttatcttatgtggagccagacatctttaattcaaaatgcctaagcgggatgccccgtggcgttctatggcgggaacctccaaggttagtcgaaacgccaattattctcctggtggatcatctggcccaaaatccaacagggccaatacttgggttaataggcccatgtacaggaagcccaggatatatcggatgtataggacccccgatgttccaagaggctgtgaaggcccatgtaaggtgcaatcctttgagcaacgccatgatatctcacatgttggcaaggtgatgtgtatatccgacgtgacacgtgggaacggtataactcaccgtgttggtaagcgtttttgtgttaagtccgtgtacatactaggcaagatatggatggacgagaacatcaagttgaagaaccacaccaatagtgttatgttttggttagttagggataggagaccatatggcactcccatggattttgggcaagtgtttaatatgtttgacaatgagcctagtactgctacggtcaagaatgatctccgtgatcgttttcaagtcatgcacaaattttatgccaaggttacaggtggacaatatgctagtaatgagcaggcgattgttaagcgtttctggaaggtgaacagtcatgttgtttataaccaccaggaagccgctaagtacgaaaatcatacggagaatgctctattattgtacatggcatgtactcatgcctctaaccctgtgtatgctactttgaaaattcggatctatttttatgattcgataatgaattaataaaatttgaattttatttcatgttgttcaagtacatcatttacatattgtctgtccgttgcatatgagacagctctaattacattattaactgaaataacccctaaattgtctaagaatttcataacaagaaatttgaatctacttaaataaatctgcccagaagctgtcgtcaaagtcgtccagacttggaaattgaagtaggctttgtggagatccaacgctttcctgaggttgtggttggcgcgaatttgtatgtggaacactctgctgtgggtgaacattggacggtccaccctgattattttgaaatagaggggatttggaacctcccagataaaaacgccactcgttgcttgagctgcagtgatgggttcccctgtgcgtgaatccatggttgctgcagttaatgtgtaggtaatatgaacaaccgcactgcagatcaattcttttacgtctcgtctgcctctttgcgaatctatgacgaggtttgattgacggtggagtagagtggttcctcaatggtgacgaagacggcgtttttctttgcccagtcattgagtgttttgtttttttcctctccgagatactccttatatgatgaatgggggccaggattgcagaggaagatagtgggaattccacctttaatttgaattggctttccgtatttgcagtttgatggccaatccctctgggcccccatgaattctttaaagtgcttgagataatgcggatctacgtcatcgatgacgttataccatgcatcattggagtatatcctcgggttgagatctatatgtccacatagataattgtgagggcccaggctacgggcccatattgttttgcccgttcttgatggtccttcaacaatgattgatataggtctcaacggccgcgcagcggcatcggaaatattatcgtcgacccacttcatcattatttccggtacattaatgaacgtggacatttgaaatggaggaacccatggttccggaggtttatggaatattttcgttatatttgaaaccagattgtgatattggaggacgaaatgttgtggttgttgttccttaatgatctgcatcgcctcttctgcagaagatgaattcaacgccgtcgcatatgtgtcgttagcagattgctgacctcctctagcagatctgccgtcgatttgaaattgtccccattcgattgtatctccgtctttgtcgatgtaggacttgacgtcggagctagacttagctccctgtatgttcggatggaaatgtgctgacctggttggggaaaccaagtcgaagaatctgttattcttgcactggtatttcccttcgaactggatgagcacgtgaagatgaggttccccattttcgtggagttctctgcatattttgatgaacttcttgttgacaggagtgtttaggttttgtaattgggaaagtgcctcttctttggttagagagcacttggggtatgtaatgaaataattcttggcatttattctaaaacgctgaactgatggcattctcgtaataaaaaggctggacaccaattgaatgtacggagagacaccaattgagctcttcaactccccccccttgtattggtgtctggggtcttatttatagtataccttctattctttaattttttgacacgtggaggccatccgttataatatt
>nNC_007965
accggatggccgcccgccgcgccccccctgggcccacatattaaagccgtccaatcacaaagcgtcctggaagtctaattgtttaaaataagcctataaatacattggagtccgtctataccccaccaactttaatttaaaatggttaagagggacgccccatggcgtttaatggcggggaccactaaagttagtcgcaacgccaatttctcgccacgtggaggtatgggccctaaggccgctgcttgggttaacaggcccatgtacaggaagcccagaatttatcgcactttgagagggcctgatgttcctaaaggttgtgaaggcccatgtaaggtacagtctttcgagcagcgtcatgatatttctcatgttggtaaggtaatctgtatatccgatgtaactcgtggtaacggtattacccaccgtgttggcaagcgtttttgtgtgaagtctgtgtatattctaggtaaaatatggatggatgagaacataaagctgaagaaccacacgaacagcgtcatgttttggttgattcgtgacaggagaccctatggtacccctatggattttggtcaggtgtttaacatgtatgacaatgagccgagtactgctaccgtcaagaacgatcttcgcgatcgatttcaagtcatgcataggttctatgccaaagtaactggtggtcagtatgccagtaacgagcaggcattggttcggcgattttggaaggttaacaactacgtcgtgtataaccatcaggaagcaggaaaatacgagaatcacacggagaatgctctgttattgtatatggcatctactcatgcttctaatcctgtgtatgctaccttgaaaattcgtagttatttttatgactccatttcgaattaataaagattaaattttattgaatgtctttcgagcacacaatttacatatggtttatccgttgcgaaacgaacagctctaatgacattgttaagcgaaacaacacctaattgatctaaatacattaaaactaaatctttaaatctatttaaatatgtcgtcccagaagcttgaactgatgtcgtccagatttggaagttcaggtatgctttgtgtagactcaacgccttcctcaggttgtagttgaaccgtatttggatggtgtatattctggttgtggtgtatattggctcctccacttggattatcttgaaatagaggggatttggaacctcccagataaaaacgccattcattgcttgatgagcagtgatgggttcccctgtgcgtgaatccatggtttctgcagttgatgtgtacgtaaattgaacagccacagtccaggtctaaccttctccgtctaatgacagatttggatctcttcgctctcctgtgctgtgctttgatagaggggggagttgaggaagatgaattttgcattgtggatcgtccacgctctgagagatgcgttttcatctttatcgaggaagtctttatagctagccccctctcctggattgcacagcacgattgagggtattcctcctttagtttgaactggcttcccgtatttacagttggactgccagtccttttgggcccctatcaattctttccaatgctttaatttcaaataattagggcttatgtcatcaatgacgttatattcgacgtcattcgaatagactctgccattaaagtcaagatgtccactaagataattatgtttacctaatgaacgggcccacattgtttttccagttcgactatctccttcgatgatgatacttatcggtctatctgcccgcgcagcggcacccctcccaaagtagttgtctgcccattcttgcatctcatctggaacgttcgtgaaggaggagagttgaaacggaggaacccatggttctggagacttctgaaatattcttgttgcgttcgcaacgagattgtgatgttgaagaaagaagtgttgtggttgttcctcctttattatttgcagtgcttcctctgcagaagctgcgtttaacgcctttgcgtatgtatcgttagaagactgctgacctcctctagcagatcttccgtcgatctggaattgtccccattcaattgtatctccgtccttgtcgatgtaggacttgacatcggagctggatttagctccctgaatgttcggatggaaatgtgctgacctggttggggataccaaatcgaagaatctgttattcgtgcagttgtattttccttcgaactggataagcacatgaagatgaggttccccattatcgtgaagctctctacagatcttgatgaattttttgtttacaggggtgtgcagagctttgatttgggacagtgcttcttctttggctaatgaacatatagggtatgtgaggaaatagtttttggcttttattgagaatgaacccttccgtggcatttttgtaataagggatgttcccccaattgctccgctctcaaaactctatatgaatcgggggaactgggggtacatttatactagaactctcattaaagggatttgcaacacgtggcggccatccgctataatatt
>nNC_011181
accggatggccgcgcgatttttcccccctttcttgacgtggcgctctggtggccgcccgatcctcctctccctctccgctctcgtggagtacaccttgcccgcgcgctgttctcctttaattcaaattaaaggatttaacttttgtccgaccaattatagtgcgcctgaggagcctagatatttgcgaaagacttgggccctaagttgttggacgactatataattaagtcatgtatgacgtcagtaattatttcaaaatgcccaagcgggatccctcatggcgccagatggcgggaacctcaaaggttagccgcactaccaacttttcccctcgtggaggtggaggcccaaagtacaacaaggcctcggagtgggttcacaggcctatgtataggaagcccaggatatacaggatgataaggactcctgatgttccaagaggctgtgaagggccctgcaaggttcaatcctacgagcagcgtcacgacatctcacatgtcgggaaggtcatgtgcatatctgatgtcacacgtggcaatggtataacccaccgtgtcggtaagcgtttctgcgttaagtctgtgtacattttagggaagatatggatggacgagaacatcaagctcaagaaccacacgaacagtgtcatattctggttggtcagagaccgtagaccgtatggtacccctatggagtttggccaggtgtttaacatgtttgacaacgagcccagcactgctacggtgaagaacgatctccgtgatcgttatcaagtcatgcacaagttctatgccaaggtcactggtggtcaatatgccagcaacgaacaggctctggtcaagaggttctggaaggtcaacaatcatgtggtgtacaatcaccaggaggctgggaagtatgagaatcacacggagaatgctctgttactgtatatggcatgtactcatgcctctaaccctgtgtatgcaacgcttaagattcggatctatttctacgattcgatcacgaattaataaagtttgaattttattgaatgattttcgagtacataactgacatatggcctgtctgttgcgaaacgaacagctctaattacattattaatggcaattacacctaattggtctaagtacatcatgactagcatcttaaacctagctaaatatgtcgtcccagaagctgtcagagaagtcgtccagacttggaagttgaggtaggccttgtggagacccaatgctctcctgaggttgtggttgaaccttatctgtatgtggtatattctggttctcgtgtacggtagatcctctaggttgtatatcttgaaatagaggggatttggaacctcccagatatagacgccattctctgtctgaggtgcagttatgaattccccggtgcgtgaatccatggccgttgcagttgaagtggacgtatatcgagcagccgcactctaggtccactcgtctacgcctgatggctctcttcttggcaatcctgtgtctcggtttgatagaggggggcgtcgaggaagatgaatttagcattgtggagtgtccacgatttcagagctgcattttcctccttgtctaggaagtctttatagctagccccctctccaggattgcacagcacgattgatgggatgccacctttaatttgaactggctttccgtatttgcaatttgactgccagtctttttgagcaccaatcaattccttccagtgctttaactttagatattgcggtgtgacatcgtcaatgacgttgtattccacttcgttcgagtaaaccttagaattgaagtccagatgaccactcaagtaattatgtgggcctaacgcacgagcccacatcgtcttccctgtccttgaatcaccttcgactatcaaactcataggtctgaatggccgcgcagcggaacctctcccaaaatattcatcggcccactcttgcatctcgtcgggaacgttagtgaaggaggagaggttaaacggaggaacccacggctccggagcctttgagaaaattctatctaaattagaatttaaattatgaaactgaaaaagatatttctctggcaatttttcccgaattaactgaagagccgtctgtttatcaggagcgtttaacgcctcagctgcagcgtcattagctgtctgttggcctcccctagaactccttccgtcgacctggaagtcaccccattctactgtatctccatctttgtcgatgtaagacttgacgtcggagctggatttagctccctgaatgttcggatggaaatgtgctgaccttgttggggaaaccaggtcgaacaatctgttatttgtgatttggacctttccttccaattgcaacaggacgtggaggtgaggttccccattttcgtgaagctctctgcaaatcttgatgaatttcttattagagggtaattgaatagcttgcaattgggaaagtgcctcctcttttgtaagagagcactgtggataagtaaggaaaatgtttttagcttggagtctaaaacgacgtggtttggatggcatttttgtaaataagggagtgtactccgcttgagagctcgctcataagtctatatgaattggagtatggagtacaatatatagtaataggagttcctaaggccatccgtataatatt
>nNC_014066
accggatggccgcgcgatttttttgccccctcgtgcgttcgcctctctttaatttgaattaaagcgttccgctttcgtctcgtccaatcaggtaacgtctgacgagctaagatatttcaaacaacttgggcgccaagttgttgggtttcggttataaattaaagaggctttggcccactggatttaattcaaaatgcctaagcgcgatctcccatggcgctcgatcgcgggaacctcaaaggtgagccgcaatgctaattattctcctcgtgcaggaagtgggccaagagttaacaaggcctctgaatgggtgaacaggcccatgtacaggaagcccaggatctaccggacaatgagaacgcccgacgtgccaagaggctgtgaagggccttgcaaggtccagtcctttgaacagcgtcatgatgtctctcacgtgggtaaggtcatttgtatatctgatgtgacacgtggtaatggtatcactcaccgtgtaggtaagcgtttctgtgttaagtctgtgtatatcctcggtaagatctggatggatgagaacatcaagctcaagaaccacacgaacagtgttatgttctggttggtcagggatcgtagaccgtatggcacgcccatggatttcgggcaagtgttcaacatgttcgacaacgagcctagcactgccacggtgaagaacgacctacgcgaccgctaccaggtgatgcacaagttttacggcaaggtgacaggtggacagtatgccagcaacgagcaggcgatagtcaagcgcttctggaaggtcaacaatcatgtggtgtacaaccaccaggaagctggcaagtacgagaatcacacggagaatgctttgttattgtatatggcatgtactcatgcctctaaccctgtatatgcaacgcttaagattcggatctacttctacgattcgatcatgaattaataaagtttaaattttattgaatgattttccagcacataatttacataagatctatccgttgcgaaacgaacagctctgattacattgttaagtgaaattacgcctaatcgatctaaatacaaattaactaagtgcataaacctagctaaataagtcgacccagaagctgtcatcgatgtcgtccagacttggaagttcaggtaggccttgtggagatgcaacgctctcctcaggttgtggttgaaccgtatttgtacgtggtatactctggtcctcgtgtatagtggatcttctactcggtacatcttgaaatacaggggattttctatctcccagatatagacgccattctcgctctgaggtgcagtgatgagttcccctgtgcgtgaatccatgacccgtacagcctatgtgtaagtatatggagcacccgcactccagatcaatccgcctcctcctgatggctctcctcttggcttgcctgtgtgctgtcttgatagagggcggatgtgagggtgatgaagagcgcattcttgatggtccagttcctgagtgatgcgttttcctctttgtcgaggaaatctttatagcttgcaccctcacctggattgcaaagcacgattgatgggatacctcctttaatttgaactggcttgccgtatttgcaatttgactgccaatccttttgggccccgatcaattctttccagtgctttagctttagatagtgcggtgcgacgtcgtcaatgacgttatactccacttcgtttgaatagactcgtgggttgaagtccaggtgtccactgaggtagttatgtgggcctagcgcacgtgcccacattgtctttccggtcctcgaatcaccttcaacgatgatactaactggtctctcaggccgcgcagcgggatcccttccaaaatattcatcgacccactcttgcatctcgtcaggcacgttagtgaacgaggagagttgaaacggagggacccatggttccggagccttttggaatattttggtggcgttggcgacgaggttgtggtgctgaaggaagaaatgttgcggttgttcttctttgataatacgcagcgcttcctccgccgacgatgcattcaacgccttggcatatgtatcgttagctgattgctggcctcctctagcagatctgccgtcgatctgaaattctccccattcgattgtatctccgtccttgtcgatataggatttgacgtcggagctggatttagttccctgaatgttcggatggaaatgtgctgaccgacttggggacaccaggtcgaagaatctgttattcgtgcatctgtatttcccctcgaactggataaggacgtgcagatgaggttgcccatcttcgtgaagttctctgcagattttgatgaatttcttgttgaccggagtgtttaggttttgtaattgggaaagtgcctcttcttttgtaagagaacactgtggatatgtgaggaaatagtttttctgatttatctgaaatcgtttaggcggtggcatatttgtaaataagagagtgtgtaccaattgagctctctcaaaacttagcaaatgaattggtacacaggtacacaatatatagtagaaccctcattaacggatttgtgacacttggcggccatccgctataatatt
>nNC_012786
accggatggccgcgcccctcccgctcccgacccgctcccgcaatccgtggcgcaatgtcggccactatgatgagttgtcgctttcttagtggtcccaatggataatacgacaaatatgtttgaccaatcatgacagacattcaaagttaagatattttgaacaacttggccgctaagttgatataaagcgacaagtatgatggtgactcgtcaggttaattcaaaatgcctaagcgggatgctccatggcgtttaatggcggggacctcaaaggttagccgcggtgtcagttcgtccccacgtggaggcatggcttttactagcccaattgtgcggaagttcaacaggtccgcggcttgggtcaataggcccatgtacaagaagcccaggatatacaaggtgctcaggacacccgatgtgccgtatggttgtgaagggccttgtaaggtccagtcgtttgaatcccgccatgatgtctcccatgttggtaaggtgttgtgtatttctgatgtgacacggggtaatgggattacccaccgtgtaggtaagcggttctgtgttaagtctgtgtatatattggggaaagtttggatggacgacaacatcaagttaaagaaccacaccaatatagtcatgttctggttggttagagacagacgaccatatggaaccccgatggactttggccaggtgttcaatatgttcgataatgagcctacgacggcgactgttaagaacgatcttcgggatcgtttccaggtcatgcacaagttcaatgccaaagtgacaggtggacaatacgccagcaacgagcaagccgctgtcaagcgcttttggaaggtcaataatcatgtggtgtacaataaccaagaagctggcaaatacgaaaatcatacggagaacgccctcctattgtatatggcgtgtactcatgcatcgaatcctgtatatgcgactcttaaaattcggatctatttttatgatgcgataacaaattaataaagtttatattttattgaatgattttcgagtacatgattgacatagaatctgtctgttgcgaatctgacagctctaattacaaaattaattgaaatgacacctacttgatctaagtacatatttactaaatatcgaaatctatttaaataagtcgtcccagaagctgtcagatatctggtccagacctggaagttcaagaagcacctgtggagatccagtgctttcctcaggttgtggttgaacctgatttgtatgtgatacactctggtgttggtgtacagaaggtcctccacgtgtgtgatcttgaaataaaggggatttggtatctcccagataaatgcgccattctctgcctgaggcgcagtgatgatttcccctgtgcgtgaatccatgatctctgcagtcgatgtgtacgtaaatggtgcacccgcactcgcaatcaattcgtcgtcgtctaaccgctctcttcttggcgattctgtgttgtggtttgatagaggggggagttgaggaagacgaattgcgcatttcgaagggtccaatttctaagtgatgcgttttcctctttgtcgaggaagtctttatagctggacccttcccctggattacagagcacgattgaaggaactccacctttaatttgaactggctttccgtatttacagttggactgccagtccctttgggccccaatgagttccttccagtgcttcattttcagataatgtgggctaatgtcatcaatgacgttatattccacgtcatttgaataaaccctggaattgaaatccaagtgtccactaagataattatggactcctaatgaacgagcccacattgtcttccccgttcgactatcaccctcgatgataatactaatagctcgttcaggccgcgcagcggcatcaagcccaaaatatgaatcagcccactcttgcatctcctctggaacaagagtgaatgaggagaggggaaacggaggaacaaacggttctggagccttttgaaaaatgcgttctaaatttgaacggatattatgatgttgaaggacaaaatctttgggttgttcctctctcagtatattgagggcctccatgactgatcctgaattgaggaccttggcatacgtgtcgttggcagattgctgacctcctctagcagatctgccgtcgatttggaaaattccatgatcaatgaagtctccgtctttctccacataggtcttgacgtctgaagagctcttagctccctgaatgttcggatggaaatgtgttgacctagttgtggagacgaggtcgaagaatctgttattttggcaattgtatttgccttcgaattggatgagcacatggaggtgaggttgcccatcttcgtgtagttctctcgagacacgaatgaattttttattggttggtgtttcaagagcaagtaattgggaaagtgcctcttctttggagagagagcatttaggataagtaaggaaaaaattcctacagttaactctaaaacgacgtggttcggatggcatttttgtaataagaagcttagcaccgattggggtctctcaaaacttgctctggcaattggggtttggggtcttatttatactagaacccccaatagaactctcaatcctcatcgcacacgtggcggccatccgttataatatt
>nNC_015488
accggatggccgaccgctggctttggtgtatggcctgtacgcacgtgatgctgttgttcgaattaaagatgtttattttgctttgtccaatgacgtttgtcgtggcgcgtctagataattgtgttcaacttagcgcccaagtattgactgtatataaatacgagctatgtgacgtggaactaatcatctttaattcaaaatgcctaagcgggatgccccgtggcgttctactgcggggacctctaaggttagtcgcaatttgaattactcccctggtggaggcccaaaaaccaacagggccaatgcttgggttaacaggcccatgtacaggaagcccaggatatatcggatgtacaggacccccgatgttccaagaggctgtgaagggccctgtaagatccagtcgtttgaacaacgccatgatgtttcgcacgttggtagggttatgtgtatatccgacgtgacacgtggtagtggtattacccatcgcgttgggaaacgattttgtgttaagtctgtgtatattttaggcaaagtatggatggacgacaacatcaagttgaagaaccacaccaacagtgttatgttttggttggttagggataggagaccatatggcacccctatggattttgggcaggtgtttaatatgtttgacaatgagcccagtaccgctactgttaagaacgatcttcgtgatcgtttccaggtgatgcataagttttatgccaaggttacaggtggacaatatgcgagcaatgaacaggcaattgttaagcgtttttggaaggtcaacactcatgtggtgtacaaccatcaggaagccgcaaagtacgagaaccatactgagaacgctctattgttgtatatggcttgtactcatgcctcgaaccctgtgtatgctactttgaaaattcggatctatttttacgattcgataatgaattaataaaatttgtattttatttcatgatcttcaactacattatttacataacgtctgtccgttgcatatgagacagctctgattatattgttaactgaaataacacctaaattgtctaagtaatacatgacaaggtacttaaatctacttaaataaatctgcccagaagctgtcgtcaatgtcgtccagacttggaaattgaagtaggctttgtgaagtgccaacgctttcctcaggttgtggttggctcggatttgtatgtcgaacaccgtgctgttcgtgtacatcggacgctccacgttgattatcttgaaataaaggggattttgaacctcccaaataaaaacgccattcgttgcttgagctgcagtgatgggttcccctgtgcgtgaatccatgattgctgcagttaatgtggacgtaaatcgaacagccgcactgcagatcaaatcttctacgtcgagtctgtctcttcgcgtaacgatgacgaggtttgattgacggtggagtagagtggttcctcaatggagacgtagacggcgtttttttgtgcccagtcattgagtgatttgtttttctcttctccgagatactccttatatgatgaatggggaccaggattgcagaggaagatagtgggaattcctcctttaatttgaattggctttccgtatttgcagtttgattgccagtccctttgggcccccatgaactctttaaagtgcttcagataatgcggatcaacgtcatcgatgacgttataccacgcatcgttggagtatatccttgggttgagatcgatatgaccacataaataattgtgagggcccagacttcgggcccatattgttttgcccgttcttgatggaccttcaacaatgattgatatcggtctcaatggccgcgcagcggaatcggaaatattttcgttaacccaatcggacatgatttctgggacattgttgaacgtggataattgaaacggagaaacccatggttctggtggtttatgaaatattttcgttatgttggacaccagattgtgatattgaaggacgaaatgtttaggttgttgctctttaataatctgcatagcctcttctgcagattctgcatttaacgcccttgcatatgaatcgttagcagattgctgacctcctctagcagatctgccgtcgatctgaaattctccccattcaattgtatcgccgtccttgtcgatgtaggacttgacgtcggagcttgacttagctccctgaatgttcggatggaaatgtgctgacctggttggggaaaccaagtcgaagaatctgttattcgtgcactggtatttcccttcgaactggatgagcacgtgaagatgaggttccccattttcatggagttccgtgcatattttgatgaacttcttgttaactggagttgataggttttgcaattgggaaagagcttcttcttttgttagagagcatttggggtatgtgaggaaatagtttttggcatttaagcggaaacgcttctggagtggcatttttgtaataagaagggtgtaccccgattgaggttctcaacactggcttatactattggtgtattgggggtcaatatatagtataccttcttactagcatctgctgacacgtggaggccatccgttataatatt
>nNC_005330
accggatggccgcgcgattttcccccccccccacgtggcgctctggtggtcgtgcgatttctctccccccctctcgcgcgacgtggagctctggtgtccgcgcgttccacccgcgcgctctgcctttaatttaaattaaagggaataactttcatcaggaccaatgaaattgcgtcctttaagcgtaaatatcagcgtaagacttgggccctaagttgtttgacgtctataaaattaggtcatgtatgacgtcagtattatttcaaaatgcctaagcgggatccctcatggcgccagatggcgggaacctcaaaggttagccgctcttctaatttctcacctcgtggaggtggaggcccaaaatataacaaggcctcagaatgggtgaacaggcccatgtacaggaagcccaggatatacaggacgctaaggacgcctgatattcctagaggctgtgaagggccttgtaaagtccagtcatacgagcaacgccatgatatctcacatgtcgggaaggtcatgtgcatctctgacgtcacccgtggcaacggtatagcacaccgtgtcggtaagcgtttttgcgttaagtctgtgtacattttagggaagatatggatggacgagaacatcaagctcaagaaccacacgaacagtgtcatgttctggttggtcagggaccgtagaccgtatggtactcctatggactttggccaggtgttcaacatgtttgacaacgagcccagcactgctacggtgaagaacgatctccgtgatcgttatcaagttatgcacaagttctacgccaaggtcactggtggtcaatatgccagcaacgagcaggctctggtcaagaggttctggaaggtcaacaatcatgtggtgtacaaccaccaggaagctggcaagtatgagaatcacacggagaatgctttgttactgtacatggcatgtactcatgcctctaaccctgtgtatgcaacgcttaagattcggatctatttctacgattcgataaccaattaataaaatttgaattttatatcatgatcttcaagtacatagtttacataggctttgtcagtggcaaagcgaacagctctaattacattattaagggaaattacacctaattggtctaagtacatcattacaaggcgtctaagcctaatcaaataagtcgttccagaagctgtcagagaagtcgtccagacttggaagttcaggtaggccttgtggagacccaatactttcctgaggctgtggttgaaccttatctgtatgtggtacactctggtcctcgtgtacggcaggtcctctacgttgtacatcttgaaatacaggggatttgttatctcccagatatagacgccattctctgcctgatgtgcagtgatgaattccccggtgcgtgaatccatggccggagcagttaaggtgtaggtatatggagcagccgcactgtatgtccactcgtctacgcctgatggctctcttcttggcaatcctgtgtctcggtttgatagaggggggcgtcgaggaagatgaatttagcattgtggagtgtccaagcacggagctgtgcattttcctctttgtctaggaagtctttatagcaggccccctctccaggattgcatagcacgattgaagggaccccaccttcaatcaaacgaggctttccgtacttgcagtttgtctgccatttttgttgggcccctactagctctttccagtgtttcaactttaggtaatgcggagcgacgtcatcaatgacgttatactccacttgatcagaatatacctttgagttgaaatccagatggccactgaagtaattatgtgggcctaatgctctagcccacatcgtcttgccagttcgagaaccaccttcaacaattaaacttataggcctcaatggccgcgcagcggaacccctcccaaaataatcatcggcccactcttgcatctcgtctggcacgtcagtgaatgaggagagtcgaaacggaggggcccatggctccggagcctttgcaaagatcctatctaaattactatttagattgtgaaactggaataggaacttttccggcaacttctcccggattatctgcaaggcgatttctttggaaggggcgttcaaggcttctgcggcagcgtcgttagctgtctggcaaccgcctctagcacttctaccgtcgatctggaattccccccactcgagagtatctccgtccttttcgatgtaggacttaacgtcggacgaggatttagctccctgtatgttaggatggaaatgtgctgacctggttggggataccaggtcgaagagtctgttattcgtgcattggaatttcccctggaactgtataaggacgtggagatgaggctccccattttcgtggagctctctgcagattttgatgaacttcttgttaactggtgtcgataagctctgtaattgggaaagtgtctcctctttggttaaggagcactgtggataagtcaagaaataattcttggcacttattttaaaacgctttggcggtggcatttttgtaattaaggggtgtaccccaattgagagctcgctctataagtcatatgaattggggtaatggggacaatatatagtagaagatcctaaggggctttaagcggccatccgcactaatatt
>nNC_016573
accggatggccgcgcgatttttttatccccccacgtggcgctctcctggtcgcgcgatcaaatcccctgtcccccccgcgcgctccccccgcgcgctcgtttcctttaattttaattaaagcagctaactttgtactgagccaatcatattgcgtctgacgagtctagatatttgggaaagacttgggccctaagttgttgattaacggctataaattaaaggaagactggtcacagtctttaattcaagatgcctaagcgggacgccccttggcgcctgatggcgggaacttcgaaggttagccgttcatctaataccggccctcgtggaggttctgggcctaagttcaataaggccaatgagtgggtcaacaggccaatgtacaggaagcccaggatataccgggccttcagaactccagatgtccctcgagggtgtgaagggccttgcaaggtccagtcatacgaacagcgacacgacatctcacatgtcggcaaggtcatgtgtatatctgatgtcactcgaggtaacggtattacccaccgtgtcggtaagcgcttctgtgttaagtctgtgtatattttaggtaagatatggatggacgagaatatcaagctcaagaaccacacgaacagttgcatgttctggctagtcagggaccgtagaccgtatggtacacccatggactttggtcaggtgttcaacatgttcgacaacgagcccagtactgcaaccgtgaagaacgacctccgcgatcggttccaggtcatgcacaagttctatgccaaggttacgggtggtcagtatgccagtaacgagcaggctctggtcaagaggttctggaaggtcaacaatcatgtggtttacaatcaccaagaagccgggaagtacgagaatcatacggagaacgcactactattgtatatggcatgtacccatgcctctaaccctgtgtatgcaacgctgaagattcggatctatttttatgattcgatcacaaattaataaaatttgaattttattgaatgattttccagtacatgattgacatacgacctatctgttgcgaaacgaacagctctaattacattattaagcgcaattacacctaattgctctaagtacagcatgactaaatgtctaaacctagtcaaataggtcgttccagaagctgtcagagaagtcgtccagacttggaagttcaggaatgccttgtggagacccaatgctctcctgaggttgtggttgaaccttatctgtacgtggtacactctggtcgttgtgtacaacaggtcctctactcggtaaatcttgaaatacaggggatttgttatctcccagatatagacgccattctctgcctgatgcgcagtgatgtgttccccggtgcgtgaatccattgttgctgcagttgatgtggacgtacaaggagcagccgcagtcaaggtcgactcgtctacgtcgggttgctctgctcttcgcaatcctgtgccgtggtttgatagaggggggagtcgaggaagatgaatttagcattgtggagtgtccaggccctcaatgatgcattttcctccttgtcgagatactctttataactggccccctctccaggattgcagagcacgattgatgggataccccctttaatctttcttggcttgccgtacttgcaatttgactgccactctttttgagcaccaatcaattccttccagtgctttagctttaggtaatggggtgtgacatcatcgatgacgttatactcagcttcgtctgagtagacccgggaattgaaatctagatggccgcttaagtaattatgtgggcctaatgcacgagcccacatcgtcttgcccgttcgagagtcaccctcaacaattaaacttatgggcctctctggccgcgcagcggaacctctcccaaaataatcatcggcccactcttgcatctcgtctggcacgttagtgaaggaggagaggtgaaacggaggagcccacggttccggagccttttgaaaaatgcgagaagcatttgctaccaagttatgatgttgaaggaagaagtgctgtggttgctcttctttgattatttgtaatgcttcttctgctgaaccggcgttcaatgccttggcatatgtgtcgttaaccgtctggcaacctcctctagcacttcttccgtcgatttggaattctccccattcgatggtgtctccgtccttctcgacgtaggacttgacgtcggacgatgatttagctccctgaacgttcggatggaaatgtgctgacctggttggggagaccagatcgaagaatctgttatttttgcattggaatttcccctcgaactggataaggacgtggagatgaggctgcccatcttcgtgaagttctcttgcgattttgatgaacttcttattagttgggatcgataggtttaataattgggaaagtgcttcttctttagtaagagagcactgtggataagtaagaaaataatttttggcatttattttaaatggctttggtggtggcattcttgtaaataaggctggacaccaattggagtctctcaactctttgctatgcaatcggtgtctggagtctcatttatagttagaaaccccttcaatagaactttagatcctgttccgcacacctggcgccatccgtataatatt
>nNC_015046
accggatggccgcgcgattttctccccccccctacgtggcgctctggtgtccgtgcgatttccccctccccgacccgctcccgcaaatcgcgccgcattgtcggccattatgtgtggtcccagtcagtaaacgacaaatttaatggcccaataaaattgggccctcagcgcttatttaatttgaaaatacttgggcgctaagttgttaggctttataaatggatcccatgtcatgtgggctcaccaggctttaattcagaatgtcgaagcgggaagccccttggcgttcgatggcgggaacttccaaagtgagccggtctctcaatttttcccctcgtggtggtgtgggctcaaggtccaacaaggccagcgcttgggtgaacaggcccatgtacaggaagcccaagttttatcgggtttttagatcccccgatgttcccaaagggtgtgaaggcccatgcaaggtccagtcatatgagcagcgtcatgacatctctcataccggcaaggtgatgtgtatatctgatgtcacacgtggcagtggtataacccaccgtgttggtaagcgtttctgcgttaagtctgtttacattttagggaagatatggatggacgagaacatcaagctcaagaaccacaccaacagtgtcatgttctggctggtcagagatcgtagaccgaccggtactcctatggattttggccatttgttcaacatgttcgacaacgagcctagcacagctacgatcaagaacgatctccgcgatcgtttccaggttttgcacaggtttcacgccaaggtcacaggtggacagtatgcgagcaacgagcaggccctggtcaaacgtttctggaaggtcaacaaccatgtggtgtacaacaaccaggaagccgctagatacgagaatcatacggagaacgctttgatgttatacatggcatgtactcatgcctctaaccccgtgtatgctacgttaaaaattcggatctatttttacgattcgataacaaattaataaattttgaattttattgaatgcttttcgagtacatggtttacataggatctgtctgttgcgaaacgaacagctctaattacattgttaatgcaaataacccctagtcgatctaggtacaaggaaactaaatatttaaatctatttaaataactcctcccagaagctgtcgtcaatgtcgtccaaacttggaaattgagaaatgccttgtggagatccaatgctttcctcaggttgtggttgaaccggatttggatgtggtagatcctcgtgttggtgtagattatgtcctctacgctggttatcttgaaatacaggggatttgttacctcccagatatagacgccactctctgcttgatgcgcagtgatgatttcccctgtgcgtgaatccatggttgctgcagttgatgtggacgtatattgagcagccgcagttaagatcgatccgtctacggcgagttgccctgcgtttcgccgccctgtgttgaggtttgatagaggggggcgtcgaggaagatgaatttcgcattatgaagggtccagtttttgagcgatgcgttttcctctttgtcgaggaaatctttatagctggccccttcacctggattgcagagcacgattgatgggatcccgcctttaatttgaactggctttccgtatttgcaatttgactgccagtctttttgggccccaattagctctttccagtgcttcatctttagatattgcggactgacatcatcgatgacgttgtactccgctttattcgagtaaaccctagaattgaagtccaggtgtccgctcaaataattatgtgggcctaacgcacgagcccacatcgtcttccccgtccgactatcaccctcgacgatcaaactgataggtctctccggccgcgcagcggcacccctcccaaaataatcatcggcccattcttgcatctcgtccgggacggcagtgaaggaggagagttgaaacggaggaacccacggctccggagccttcgagaaaatccgatctaaattgctatttagattatgaaattgaaataaatatttctccggcaatttctctctgactatttggagcgccgcttcttttgaaggggcgtttaaagcctctgcggcaacgtcgttagctgtttggcaacctcctctagcacttctcccgtcgatctggaattctccccattcgagggtatcgccgtctttgtcgatgtaggacttgacgtcggacgatgatttagctccctgaatgttcggatggaaatgcgttgaccgggtttgggagaccaagtcgaagagtctgttattcgtgcattggaacttcccttcgaactggaggaggacgtggagatgaggctccccatcttcgtgaagctctctgcaaattttgatgaattttttgttgactggtgtttgtaaggcttgtaattgggaaagtgtttcttctttggttaatgagcatcgtggatacgtaatgaaataatttttggctttaatacaaaaagaacccttccgtggcatttttgtaaataaggccgtgtacccccgattgctctggctctcaaaactctcatgaattgggggtactgggggtacatttatacctatgagttccataagctccaaaggggcacgtggcggccatccgaataatatt
>nNC_015043
accggatggccgcgcgattttttgccccccctacgtggcgctctggtggccgcgcgatctcccctggtgccccctcgcgctccctctcccctttccgcgatagcactctctctggtgtggacccagacaagaaaggacaaaatgggccgcccaatcagattttgtccttaaagcctatttaatttgaaatacttgggctccaagttgttaaaggtgtataaatttgaacatgatttcgtgggttcaacaggctttaatttgaaatgcctaagcgggatccctcatggcgccagatggcgggaacctcaaaggttagccgctcttctaatttctctcctcgtggacgagtcgacccaaaatataataaggccactgaatgggttcacaggcccatgtacaggaagcccaggatatacaggacgctacggacgcctgatgttcctagaggctgtgagggtccctgtaaggtccaatcctacgagcagcgtcatgacatctcacacgtgggtaaggtcatgtgcatatctgatgtcacacgtgggaatggtataacccaccgtgtcggtaagcgtttttgtgttaagtctgtgtatatactaggtaagatatggatggacgagaatatcaagttgaagaaccacacgaacagtgtgatgttctggttggtcagggaccgtagaccgtatggtactccaatggattttggccaggtgttcaacatgtttgacaacgagcccagtaccgctactgtgaagaacgatcttcgcgatcgttatcaagtgatgcacaggttttatgccaaggttaccggcggtcaatatgccagcaacgagcaggctctcgtcaagcgtttctggaaggtcaacaactatgtggtgtacaaccatcaggaagccgggaagtatgagaatcacacggagaatgccctgttattgtatatggcatgtactcatgcctctaaccccgtgtatgcgacgcttaagattcgaatctatttttatgattcgattatgaattaataaattttgaattttattgaatgattctccaatacatgatttacatatgatttgttcgtggcgtgacgaacagctctaattacattattaattgagataacacctagttcatctagatacattagaactaaatatttaaacctatttaaataagtcttcccagaagctcgaactgatatcgtccagacttggaaattgaaataggctttgtggagatgcaatgctctcctcaggttgtggttgaaccgtatctgcacgtggtatactctggtcctcgtatataccaggtcctctacatggtatatcttgaaatacaggggatttgttatttcccagatatagacgccattctctgcctgaggcacagtgatgagttcccctgtgcgtgaatccatggttactgcagccgatgtggacgtagatggagcacccgcagctaatgtcgatcctcttacggcgagttgccctgcgtttcgccgccctgtgttgtggtttgatagaggggggagttgaggaagacgaatttcgcattatggagagtccagtttctcagagatgcattttcctgcttgtctaggaaatctttatagctggctccctcacctggattgcagagcacgattgatgggattcctcctttaatttgaactggcttcccgtacttgcaatttgactgccagtctttttgtgcaccaatcagctccttccagtgctttagctttagataatgcggtgtgacatcatcgatgacgttgtacaggacattattggagtagacccttggattgaagtccagatgtccactaagataattatgtgggcctaacgcacgagcccacattgtcttccctgtccttgaatcaccttcgacgatgatactcataggtctctctggccgcgcagcggcactcctcccaaaatagtcatcggcccactcttgcatttcgtcgggaacgttagtgaaagaggaaagtggaaacggagggacccaaggttccggagcactggcaaataacttttgaacatgagacttgattttatccagataaagaacatagtcccttggttgttcttctttcaaaatctgcagtgcgtctgatgccgtttctgcgtttagaaccttggcgtatgtgtcgttagccgactggcaacctcctctagcacttctgccgtcgatctggaaaattccccattcaagggtgtctccgtccttgtcgacgtacgacttgacatctgagctcgatttagctccctgaatgttcggatggaaatgtgttgacctggttggggagaccagatcgaagaatctctgattctggcacttgaatttaccctcgaactggagaagcacatggaggtgaggttccccattttcatggagctctctggcgattttgatgaacttcttgtttgttggggtttgaatgcattgtaattgggaaagtgcttcttctttggttaaagagcactttggatatgtgaggaaataatttttggcatttattacaaaccgcttgctcgatggcatttttgtaataaagggtgagtaccaattgggtctcactcaaacttggtgaaatgaattggggaatgggtctcaatatatactaagagtccgttagcttagatctgccacgtggcggccatccgctataatatt
>nNC_016082
accggatggccgcgcgccccccctggtgccgtacactctcgcgcgatctttaatttaaattaaagcgtactgctttgtgtttgtccaatcatgttgcgtctgacgagcctagatatttgcaacaacttgggccctaagttgttgggtgtccgttataaattaaagatgactttggcccacaatctttaactcaaaatgcctaagcgcgatctgccatggcgctcgatggcgggaacctcaaaggttagccgcaatgctaactattctcctcgtgcaggtagtgggccaagaggaaacaaggcctctgaatgggtgaacaggccaatgtacaggaagcccaggatctaccggacgctgaggacccccgatgtgcccagaggctgtgaaggcccatgtaaggtccagtcctatgaacagcgccatgacatctcacatgtcgggaaggtcatgtgcatctcggatgtgacacgtggtaatggcatcacccatcgtgtgggtaagcgtttctgtgttaagtctgtgtatatcttagggaagatctggatggacgagaacatcaagctcaagaaccacacgaacagtgtcatgttctggttggtcagagaccgtagaccgtatggcacgcctatggattttggtcaggtgtttaacatgttcgacaacgagccaagcactgccacggtgaagaacgatctccgcgatcgttaccaggttatgcacaagttctatggcaaggtgactggtggacagtatgccagcaacgagcaggctatagtcaagaggttctggaaggtcaacaattatgtggtgtacaaccaccaagaggctggcaagtacgagaatcacacggagaacgccctgttattgtatatggcatgtactcatgcatctaaccctgtgtatgcaactctgaagattcggatctatttttacgattcgattatgaattaataaaatttgaattttattgaatgattttccagtacatgatttacatacgatctgtctgtcgcgaatcgaacagctctgattacattgtttaacgaaatgacgcctaactgatctaaatacatgttgactaaatgcctaaatctagctaaataagttgacccagaagctgtcatcgatgtcgtccagacttggaagttcaggtaggctttgtggagatgcaacgctctcctcaggttgtgattgaaccgtatctgtacgtgatacaccctcgttctggtgtacaacgggtcctctactctgtacatcttgaaatacaggggattttcgatctcccagatatacacgccattctccgcctgacgtgcagtgatgaattcccctgtgcgtgaatccatgtcccgtacagtctatgtggaagtagatggagcacccgcactggagatcaatcctgcgcctcctgatcgcccttttcttggcctgtctgtgtgctatcttgatagagggcggctgtgagggtgatgaagatcgcattcttgatagtccagtttcttagtcctgcattttcctctttgtccaggaactctttatagctggaaccctcaccaggattgcaaagcacgattgctgggattccacctttaatttgaacaggcttaccgtatttgcaatttgactgccaatctttttgggcccccagcaattctttccagtgctttagctttagatattgcggtgcgacgtcatcaatgacgttatactccaccgcgtttgaatagactcgaccattgaagtccaggtgtccactgagatagttatgtgggcctaacgcacgtgcccacatcgtcttccctgttcttgaatcaccttctactatgagacttaatggtctatctggccgcgcagcggaacccctaccaaaatactcatcggcccattcttgcatctcgtccggaacgttagtgaatgaggagagttgaaacggaggtacccacggttccggagccttctgaaatatccgatgagcattggcaactaaattgtgatgttgaaggaagaaatgttgaggctgctcttccttgattatttgcagcgcctcttctacagaagaggcattcaatgccttggcatacgtgtcgttagtcgattggcagcctcctctagcacttctaccgtcgatctggaattccccccattccagtgtatctccgtccttgtcgatgtaggacttgacgtcggagctagatttagctccctgtatgttcggatggaaatgtgctgacctggttggggagaccagatcgaagaatctgttattcttgcactggtattttccctcgaattgtacaagcacatggagatgaggctccccattctcatgaagctctctgcaaattttgatgaacttcttgttaactggagttgctaggttttgtaattgggaaagtgcctcttcttttgacagagagcactgtggataagtgaggaaatagtttttggctgagactttaaaacgcttaaccgatggcatttttgtaataagaaggggtaccccaattggagtctctccaaacttgctctatcaattggggtttggggtctcatttatactagaggtttctatagaactctcaatctcgttcgcacacgtggcggccatccgatataatatt
>nNC_015627
accggatggccgcgcgccccctagtcctacgtgggaccacgcataaaatgaaatttgaaacaaccaatcacatgccgcctgacaaggttagatattatgacttggtgaccaagttgtgggcctatataacgttatgagatttcattttatgctttaattcgaaatgcctaagcgggatgccccgtggcgttctatggccgggacctctaaggtgtcccgcaatgccaactattcaccccgtacagctatgggccctaaatttgataaggccgctgcttgggttaataggcccatgtacaggaagcccaggatttatcggacgttgagaagcccagatgttccaagaggctgtgaagggccttgcaaagtccagtcttatgagcagcggcatgatatttcacatgttggcaaggtgatgtgtatttcggacgtgacacgtggtaatggtattacccatcgtgttggcaagcgtttttgcgtgaagtccgtgtacattttgggcaagatatggatggacgagaatatcaagctcaagaaccataccaacagcgtcatgttttggttggtcagagacaggagaccatatggcacccctcaggattttggccaagtgttcaacatgttcgacaacgagcccagtactgctactgtgaagaacgatcttcgtgatcgttatcaagtcatgcacaagttctacgcaaaggttacaggtggacagtatgcgagtaacgagcaggcgttagtgaagcgtttctggaaggtgaacaattacgtggtgtacaaccaccaagaagcaggcaaatacgagaatcatacggagaacgctttgttattgtatatggcatgtactcatgcctctaatcccgtgtatgcgacattgaaaattcggatctatttttatgattcgatattaaattaataaattttgaattttatttcatgattctcaagtacatcagttacatacgatttgtctgttgcgaaacgaacagctctaattacattgtttataccaataacgcctaaactatctaaataagacattacaagtaatttgaatctacttaaatatctctgcccagaagctgtcatcgaagtcgtccaaacttggaaattgaagaaggctttgtggagacccaacgctttccgaaggttgtaattgaaccggacttcgatgtggtagatcctggttctcgtgtacaacgggttctctacgtggtgtatcttgaaataaaggggatttggagtctcccagataaaaacggaattctctgcctgagccgcagtgatgctctccccggtgcgtgaatccattatctgcgcagttgatgtggaggaagatagaacacccgcagttcaaatcaatgcgtcgtcgacgaacagctctttttttagcaatcctgtgctgtgctttgatagaggggggcttcaagggtgatgaatttagcatttttaatagtccacgctcttagtggtgcattttcctctttgtcgaggaaacatttataactgctcccctctcctggattgcacagcacgattgatggtatgccacctttaatttgaactggcttgccgtacttacagtttgattgccagtccctttgggcccctatgagttctttccagtgctttagctttaaataatgcggagcaatgtcatcaatgacgttatactccacatcattcgagaagaccttggaattgaagtcgaggtgaccactcaaataattatgtgggcctaaagcacgcgcccacatggttttgcctgttcgagaatcaccttcaattatgatactaataggtctctccggccgcgcagcggaactccgaccaaaatactcatcggcccatgaactcatctcgtctggaacgttagtaaaggaggagagttgaaacggaggaacccatggttccggagccttctgaaaaatccgatgagcattggcaaccaaattatgatgttgaaggaaaaaatgttgaggctgctcttctttgattatcatcagtgcctcttctgcagaagaggcatttaacgccttggcatatgtatcgttagtagattggcagcctcctctagcacttctgccgtcgatctggaaatctccccattgcagtgtatctccgtccttgtcgatgtaggacttgacgtcggagctagatttagctccctgtatgttcggatggaaatgtgctgacctggttggggagaccaggtcgaagaatctgttattcgtgcatgtatatttcccttcgaattgtatgagcacatggagatgaggctccccattctcgtgaagctctctgcacaccttgataaacttcttgttaacgggtgtgtttaggttttgtaattgggaaagtgcgtcttctttggtgagagagcacttgggataagtgatgaaatagtttttggcatttattctaaaacgtttaactgatggcatttttgtaatataaacgatgtcaccgaagggtgtcaccgattcggctctctcaaacttgctcatgcaatcggtgaaagagtgacaatatatactagaaccctcaatagaactttcaatcgtgttcgcacacgtggcggccatccgctataatatt
>nNC_010835
actggatggccgcgcaaaaatttggacttgggccgctttttctggcccaattagaacaggcctgacgagcttagatatttgtaacaacttagagcccaagttgtataacggctataaattgaatctctatgttatttgaactttaatttgaaatgcctaagcgcgatgccccatggccccacagggcaccttcgacgaagattagccgttcagctaatttctcccctcgttcgggaactgggcctgggcctagcaaagccgctgaatgggtgaataggcccatgtacaggaagcccaggatatacagaactatgagaacgcccgacgttcctagaggctgtgaaggcccatgtaaggtccagtcctacgagcaacgccacgatatttcccatactgggaaggtgatgtgcatatcagacgtcacacgtggcaacggaattacccaccgtgtcggtaagcgtttctgcgttaagtctgtgtatattctaggaaagatttggatggacgagaacatcaagttgaaaaaccatacgaacagtgctatgttctggttggtcagagaccgaagaccatatggcacccctatggattttggccaagtgttcaacatgtttgacaacgagcccagcactgcaaccgtgaagaacgatctacgtgatcgtttccaggttatgcataagttctatgccaaggtcacgggtggacaatatgctagcaatgagcaggcgctggtcaagcggttctggagggtcaacaatcatgtggtctacaatcatcaagaagccgggaagtatgagaatcacacggagaacgcgctgttattgtatatggcatgtactcatgcctctaaccctgtatatgcaactttaaaaattcggatctatttttatgattcgataacaaattaatataatttaaattttattgaatgattttcaagtacagcatttacatatgatctgtctgttgcaaagcgaacagctctaattacattattaactgaaatgactcctaactgatcaatatacaacattactaaatatttaaatctatttaagtaagtcgtcccagaagctgtcagggatgtcgtccagacttggaagttgagaaatgccttgtggagacccagtgctctcctcaggttgtggttgaaccttatttggacatggtacactctggtcctggtgtaccggatgtcctctacttggtacatcttgaaataaaggggatttgttagctcccatatatagacgccattctctgcctgacgcacagtgatgcgttcccctgtgcgtgaatccatagttactgcagttgaggttgacgtacaaagagcagccacagtttaggtctatccttctacgtcgaggtgctctcttcgcaatcctgtgccgtagtttgatagaggggggagttgaggatgatgaatttagcattatggagtgtccacgacttgagagatgcgttttcctctttggctaggaaatctttatagctggccccctctccaggattgcagagcacgattgatgggataccccctttaatttgaactggctttccgtacttacaatttgattgccaatctatttgggccccaatcaattctttccagtgctttaactttaagtaatgcggagagacgtcatcaatgacgttatacagtacatcgtttgagtaaaccctagaattgaaatccaggtgtccacttagatagttatgtgggccaagtgcacgcgcccacatcgtcttccccgtccgactattaccctcgatgacaatacttataggtctgataggccgcgcagctgcatcccttccaaaataatcatcagcccattcttgcatctcgtcgggcacgttagtgaatgaggagaggggaaacggaggaacccacggtgccggagctttttggaagatcctctctagattagccttcacattgtgatagttgacgaggaaagtcttggggtctccggccctgataatgtcgagagcctctcccggagaagatgcattgacggcgttgtggtacacgtcgtctttatttgcctttgttcccccagacaccttgtactgtccggattcacaataatcaccttctttggtgatgtaattcttgactgcattggtgtctttggctgcctgaacatttgggtgaaatccggtagaccgtctggggtgagtgaggtcgaaaaacctaacatccttgatattcgattttccggagagttggacaagacagtgaagatgggggaatccgtcggagtgttcctctctggcgactcgtatatatgtgggtttgacgactgaccatggaagagattgaagcatttgaagagcttcatcttttggtatatcgcactgtggatatgtgagaaatatgtttctcgccgttaatctgaatatattagggttccgtggcatttttgtaaatataggtgaggacaccagggattgctctcaacttctgtgctatttgctggtgtcctggtgtcccatttatactagaactctctagggtaatctcaggggcaaaagcggccatccatataatatt
>nNC_016580
accggatggccgcgcgattttttgtagtggtccccgcacgactgaccaatcagatttcgtcctgaaagcctagatattttgaaatacttaggcgctaagttctataaattgaataacttctttttacaggctttaattcaaaatgcctaagcgtgatgccccatggcgtttaatggcggggaccactaaggtttcccgctccaccaattattcacctggtggggctaattccaagcgtgatgcttgggttaataggcccatgtataggaagcctcgaatatatcgtacgttgagagggcctgatgttcccaaagggtgtgaaggcccatgcaaggtccagtcttatgaacagcgacatgacatctctcatgttggcaaggtcatgtgtatttccgatattacccgtggtaatggtataactcaccgtgttggtaagcgtttttgtgttaagtctgtgtacattttagggaagatatggatggatgagaatatcaagttgaagaaccacaccaacagcgtcatgttctggttagttagagatcgtagaccgtatgggacacctatggattttggtcaagtgtttaatatgtttgacaatgagcctagcactgctactgttaagaacgatctccgtgaccgttatcaagttctacacaagttctacgctaaggtgaccggtggtcagtatgcgagcaacgagcaagctctcgtgaagcgtttctggagggttaacaactatgtggtctacaaccatcaggaagctggcaaatatgagaatcacactgagaacgctctgtttattgtatatggcatgtacacatgcctctaatcccgtgtatgctacattgaaaattcggatctatttttatgattcgataacaaattaataaagtttgaattttatatcatgattttcaagtacataatttacataatatctgtctgttgcataacgaacagctctaattacattattaagagaaattacacctaattgatttacatacaataagactaaatatttgaatctacttaaatatgtcatcccagaagctgtcactgatgtcgtccagacttggaaattgagaaatgccttgtggagacccagtgctctccgcaggctgtggttgaaccgtatctggacgtggtatatcctggttgttgtgtatgacgggtcctccacgtcgattatcttgaaatacaggggatttgtaatctcccaaataaagacgccattcgctgcttgaggcgcagtgatgaattccccggtgcgtaaatccatggttgcagcaaccgatgtgtacgtaaatagtgcagccacagtttaggtctatgcgtcttcgtctagttgctctccgtttagctgctctgtgctgtgctttgatagaggggggagttgaggaagatgaatttagcattatgaagagtccacgccttcagagatgcattttcttgtttgtctaggaagtctttataactagccccctctcctggattgcacagcacgattgatgggatccctcctttaatttgaacaggctttccgtatttacagttggactgccagtccctttgggccccaatcaactctttccaatgtttcatctttagataatgcggactgacatcatcaatgacgttatattgaacagtatttgaatatactttagaattaaaatcaagatgtccgctcaaataattatgtgggcctagtgcacgagcccacatcgtcttccctgttcgactatctccttcaatgataatactaataggtctttctggccgcgcagcggaatccataccaaaataagcatcagcccattcttgcatctcgtcagggacattagtgaatgaggagagtcgaaacggaggaacccacggctccggagccttactgaaaattctatctaaattagaatttaaattatgaaattgaaataagtatttctctgggagtttctcccttattatttgcatagccgtttctttagatggggcgttcagagcctctgcggcagcgtcattagctgactggcaacctcctctagcacttcgtccgtcgatctgaaattctccccattcgagagtatccccgtccttgtcgatgtaggacttgacgtcagacgatgatttagctccctgaatgttcggatggaaatgtgttgatcttgttggggataccatgtcgaagagtcgctgattcgtgcagacgaactttccttcgaactgaataagcacatggagatgaggttccccattttcatggagttctctacagattttaatgtatttcttgtttgttggagtatttattttctgtaattgagaaagagcttcttcttttgagagagaacaatgaggatatgtgatgaagtaattctttgaagaaatgcgaaagcgttttggagcagatggcatttttgaaataataagggtgtcaccaattgagctctcgcttcaaaagtctgataaattggtgacattggtgacaatatatagaagttcctagagggcacgtggcggccatccgttataatatt
>nNC_010833
accggatggccgcgattttttcccccctacgtggcgctctggaggtcgttcgatccgatcgaacgtgtcccccccaccaaatcccctcgcgcgctcaattcagttgagcgcttttttggagtccgcgaaatgggttcagcgcattttttgagttccgccgtttaactttaatttaaattaaagccttgaccaatcatttcgcgtctgacgagtttatttagcctaagagaacttaacaacgaagttgttgaccaaccgttataaattaatcctgattggactcgtcagtctttaactcagaatgccgaagcgggacgccccatggcgcctgatggcgggaacctcaaaggttagccgatctgtcaactactcccctcgtggaggcccaaagttcaacaaggcatctgagtgggtcaacaggcccatgtatagaaagcccaggatatatcggacgctaaggtctcctgacgtccccaaaggctgtgaagggccttgtaaggtccagtcgttcgaggcgcgacatgatgtctctcatgtcgggaaggtcatatgcgtctctgacgtgacacgtggtaatggtattacccatcgtgtgggtaagcgtttctgtgttaagtctgtatatattttagggaagatctggatggacgaagcgatcaagctcaagaaccacacgaacagcgtcatgttctggttagttagagacaggagaccctacggaactcctatggattttggacaggtgttcaacctgttcgacaacgagcccagcactgccacggttaagagcgatctccgtgatcgcttccaagtgatgcgcaagttttacgccaaggtcacaggtggacagtatgctagcaacgagcaggctctggtcaagcgtttctggaaggtcaacaatcatgtggtctacaaccaccaagaagctgcgaagtacgagaaccacacagagaacgctatgttattgtatatggcatgtacccatgcctctaaccctgtgtatgcgagtctcaagattcgaatctacttctacgattccgttctcaattaataaaatttaaattttattgaatgattttccagtacatagtttacatatggtttgtctgttgcaaacctaacagccctaattacattattaagggagatcacacctaattgatcgagatacaacataactaactgcctaaacctatgtaaatatgtcgtcccagaagctcgaactgatgtcgtccagacttggaagttcaggaaggccttgtgtagacccagcatcctcctgaggttgtggttgaaccgtatctggatgtggtacactctggtcgccgtgtaccgtagatcctctacgttgtatatcttgaaatagaggggatttgatatctcccagatatatacgccattctctgcctgaggtgcagtgatgctctccccggtgcgtgaatccatgccctgcgcagttaaggtgcacgaagaccgagcacccgcagtctaggtcaattctgcgtcgtctggtagccctcttcttcgcaatcctgtgcttgggcttgatagaggggggcgtcgaggaagatgaatttagcattcttgatcgtccagttcttcagagcaaggttttcctctttctcgaggaaatctttatagctggccccctctccaggattgcagagcacgattgatgggataccgcctttaatttgaacaggctttccgtatttgcaatttgactgccagtccttttgagctcccatcaattctttccagtgctttagctttaggtagtgcggagggacgtcatcaatgacgttatattcagcctcatttgaatagaccctggagttgaagtccaggtgtccactgagatagttatgggcccctaaagcacgagcccacattgtcttgcctgttcgactatctccttcgactatcaaactaacaggcctgctgggccgcgcagcggcatctcttccaaaatagtcatcggcccactcttgcatctcgtcgggaacgtgagtgaatgaggagagtggaaacggaggagaccaagtttccggagcctttgcgaaaatgcgatctaaattactatttagattatggaattggaagagatacttttccggcaacttctctctgattatgctcagcgccgcttctttcgacggcgcgtttaaggcctctgcggcagcgtcgttagctgtctggcaacctcctctagcacttcttccgtcgacctggaaaactccccattcgactgtatctccgtccttgtcgacataggacttgacgtcggacgacgacttagccccctgaacgttcggatggaaatgtgctgacctggttggggagacaaggtcgaagaatctattattcgtgcactggaatttcccttcgaactggatgaggacgtggagatgaggctccccatcgtcgtggagctctctagctaccttgataaatttcttctgtgcaggaatttctagggctaataattgggaaagtgcctcttctttggttaggctgcatttggggtatgtcaagaaatagttcttggcatttattctaaaacgtttgggcggtggcatttttgtaataagaagggtgtacaccgattgagagcctctccaaaactcatatgaatcggtgtatggtgtacaatatatagtaagaagttcctaaggctaggtaacacgtggcggccatccgttaatatt
>nNC_011348
accggatggccgcgctttggggtacccccccccgcgcgctctcattggtgccgtactctctcacgcgcgccgcttttcattactcgtgtcatcggccaatcatattgcgcctgccgcgcctgtttatttcaaactacttgggcccgaagttgttgactggtctataaatgaaaagcttattgggcctgtgtctttaactcaaaatgcctaagcgcgatcttccatggcgctcgatcgcgggaacgtcaaaggtgagccgcaatgcgaattactcaccacgtggcggtatgggcccaaaattcaacaaggcccaggcttgggttgatcggcctatgttcaagaagcccaggatatatcggactttgaccagtccagatgtgccacgaggctgtgaagggccttgtaagatccagtcgtttgagcaaaggcatgacatctctcatgtcggtaaggtcatgtgtatatccgatgtcacacgtggcaatggcattacccaccgtgtgggtaagcgtttctgtgttaagtctgtgtatattttagttaaggtatggatggatgagaacatcaagctcaagaatcacacgaacagtgtgatgttctggttggtccgagaccgtcgaccgtatggtacgcctatggatttcggtcaggtgttcaacatgttcgacaacgagcctagtacagccacggttaagaacgatctgcgtgatcgtttccaggtattgcacaagttctactcgaaggtgacaggtggacagtatgccagtaatgaacaggcgctggtcaagcgtttctggaaggtcaatactcgtgtcgtctacaaccaccaggaagccgctaagtacgagaatcatacggagaacgccctgttattgtacatggcatgtactcatgcctctaaccccgtgtatgcaaccttgaagattcggatctatttttacgattcgatcatgaattaataaaatttaaattttattgaatgattttccagtacatgactcacatacgatctgtctgtcgcgaatcgaacagctctgattacattgtttatgcaaatcacgcctaactgatctaagtacatgttaactaaatgtctaaacctaattaaataagttgacccagaagctttcatcgatgtcgtccagacttggaagttcaggtaagctttgtggagatgcaacgctctcctcaggttgtggttgaaccgtatctggatatggtagacccttgtcctggtgtacaacggatcctctaccctgtacatcttgaaatacaggggattttctatctcccaggtatacacgccattctccgcctgacgtgcagtgatgagttccccggtgcgtgaatccatgtcccgtgcagcctatgtggaagtagatggagcaaccgcactccagatcaatccgcctcctcctgatcgccctcttcttggcctgcctgtgtgccttcttgatagagggcggatgtgagggtgatgaagatcgcattcttgacagtccagttcctgagagatgcgttttcctctttgtccaggaaagctttatagctagcaccctcaccaggattgcaaagcacgattgatgggattccacctttaatttgaactggcttgccgtatttgcaatttgactgccagtctttttgggccccgatcaattctttccagtgctttagctttagatagtgcggtgcgacgtcatcaatgacgttatactccacttcattcgaaaagactcgaccattgaagtccaggtgtccacttagataattatgtgggcctaacgcacgagcccacatggtcttccctgtccttgaatcaccttctacgatgatactcaatggtctctgtggccgcgcagcggaacctcttccaaaataatcatccgcccactcctgcatctcatcgggaacgttagtgaaggacgagagttgaaacggaggaacccacggttccggagcctttttgaatatcctctctagattggagcggatgttatgattctgcaagacgaaatcttttggctgttcttcccttaaaaccgccatggcagattgaacagaatctgcatttaacgccttggcatatgaatcattagcagactgcttgcctcctctagcagatctgccgtcgatctggaattctccccattccagtgtatctccgtccttgtcgatgtaggacttgacgtcggagctggatttagctccctgtatgttcggatggaaatgtgctgacctggttggggagaccagatcgaagaatctgttattcttgcattggtattttccttcgaactgtatgagcacatggagatgaggctccccattctcatgaagctctctgcagattttgatgaacttcttgttaactggtgtttcaaggttttgtaattgggaaagtgcctcttcttttgtcagagagcactgtggataagtgaggaaatagtttttggctgagactttgaaacgcttaaccgatggcatttttgtaataagaggggtgtaccccgattgagctctctcaaaacttgctctatgaattggggtctggggtctcatttatactagaaggctctatagaactctcaatctcgttcgcacacgtggcggccatccgctataatatt
>nNC_005852
accggatggccgcgcgattttttgccccccctcctcctcgagatgagcgcctgctttttgggaccacttaataaagcaaccaatcagattgctcctggagagttaaattattaattcgtggtccccaagttccgccttttcctttataaaggctgcaagtgataatgattaatcaataattcaaaatgcctaagcgcgatgctccttggcgcttatcggctgggaccactaaggtcagtcgttcctccaattattcccctaggagtaatatgggcccaaaggcctctgcttgggttaataggcccatgtacaggaagcccagaatttacaggacgttaagggggcctgatattcctaagggttgtgaaggcccatgtaaagttcagtccttcgagcagaggcatgatatttctcatgttggcaaggtgctttgtgtttctgatgtgacacgtggtaacggtattacccaccgtgtaggcaagaggttctgtgtcaagtctgtgtatatcttaggcaaggtatggatggacgagaatatcaagttgaagaaccacaccaacagcgtcatgttctggttggtcagagaccggagaccttatggaacccccatggactttggccaagtgtttaacatgtttgataacgagccaagtactgccactgtgaagaacgatctccgtgatcgtttccaggttatgcacaagttttatgctaaggttaccggtggacaatatgccagcaatgagcaagccttggtcaggagattctggaaggtcaacaaccatgtggtgtacaaccatcaagaagcagggaaatacgagaaccacactgagaatgctctattattgtatatggcatgtacccatgcgtctaatcctgtgtatgctacattaaaaattcggatctatttttatgattcgataacaaattaataaagtttgaattttatttcatgatcttcaagcacatggtttacatattttctgtctgttgcataactaacagctctgattacattgtttattgaaataactcctaactgatctaaatacaacaagacataatgtttgaatctatttaaatatgtcgtcccagaagcttgaactgatgtcgtccagacttggaagttcagataggccttgtgtagagtcaatgccttcctcaggttgtggttgaacctgatttggatgtggtacactctggtcgttgtgtacagagggtcctccactcgttgaatcttgaaaaagaggggattcggcacctcccagataaaaacgccattctgtgcctgacgagcagtgatggtttcccctgtgcgtgaatccatagttgctgcagaggagatggacgtatatggtacacccgcagcttaggtctattcttttacgtcggggtcttctctttgcaagacgatgtgttggtttaatagaggggggagtcgaggaagatgaattttgcattatggagtgtccacgctctgagagatgtattttcctctttgtctaggtaccttttataggaagacccctcccctggattgcaaagcacgatagcgggaattccacctttaatttgaacaggctttccatatttacagttggactgccagtctttctgggccccaatcaattctttccagtgctttatttttaaatattgtgggttgacatcatcaatgacgttatactctacatcgtttgagtaaaccctagaattgaaatccatgtgaccacttaggtaattatgagaacctaatgcacgtgcccacattgttttccctgttctagaatcaccttcaacgattaaacttataggtctttctggccgcgcagcggaatccctcccaaaataatcatctgcccattcttgcatatcaactggaacatttatgaatgacgatagtcgaaaaggagggacccatggttcaggaggtttacgaaatattttggttgcattggctaacaagttatgatgttgaagaaagaagtgttgcggttgttcttcctttataatctgcaacgcttcttcagatgacctagcatttaatgcctttgcgtatgtgtcattagcagattgctgacctcctctagcagatcttccgtcgatctggaattccccccattgaattgtgtctccgtccttatcaatgtaggacttgacatcggagctggatttagctccctgaatgttcggatggaaatgtgttgacctggttggggaaaccagatcgaagaatctgttatttttgcactggtacttgccttcgaactggataagcacatgcagatgcggttccccatcttcatgcaattctttgcacactttaatgaatttcttgtttgtcggagtgattaggttttgtaattgggaaagtgcttcttctttggatagagagcacttggggtatgtaaggaaataattcttggcattaattttaaaggcacgtgcagtaggcatgcttggacaccaattggagtctctcaactctctctaatgaatcggtgtataagggtcttatatatactataagcctctataggcttaatagacacgtgtaggccatccgtataatatt
>nNC_007726
accggatggccgcccgatttttgccctgccctacgtggcgcactggtggccgctcgattcctctcactcgctctcggggagtttctccttgatggtcccctcatgcttgattttctcctttaattcaaattaaaggatttaactgttgtccgaccaatcatagtgcgcctgaggagcttagatatctgtgttaatacgtggtccctaagttttattgtctctataaaactaaagcaagactgaagtcattctttaattcgaaatgcctaagcggggtccctcatggcgcccaatggtggggacctcaaaggtaagccgcacttctaatttctctcctcgtggaggtataggcccaaaattcaacaaggcctctgaatgggttaacaggcccatgtataggaagcccaggatatatcgtacgctcagaacgcccgatgttcccagaggctgtgaagggccctgtaaggtccagtcttacgagcaacgtcacgatatctcccatgttgggaaggttatgtgtatatccgatattacgcgcggcaacggtattactcaccgggtcggtaagcgtttctgtgttaagtccgtgtatattttaggcaaggtatggatggacgagaatatcaagctcaagaaccacacgaacagttgcatgttctggttggtcagagaccgaagaccctatggaacgccaatggattttggccaggtgttcaacatgtttgacaacgagcccagtactgcaaccgtgaagaacgatctccgtgatcgtttccaggtcatgcacaagttctatgccaaggtcactggtggacagtatgccagcaatgagcaggcgctagtcaagcggttctggaaggtcaacaaccatgtggtctacaatcaccaggaggctggcaagtacgagaaccacacggagaacgcattattattgtatatggcatgtactcatgcatctaaccctgtgtatgcaacgctgaagattcgaatctatttctatgattcaatcacaaattaataaattttgaattttattgaatgattttccagtacatgatttacatatgatctgtcagtcgcaaaacgaacagctctaattacattgtttatcgtaataatgcctaatcggtctaaatacaacatgactaagtgtctaaacctatgcaaataagtcgttccagaagctgtcagagatgtcgtccagacttggaagttcaggaatgcctggtggagatccaacgctctcctgaggttgtggttgaaccgtatctggatgtggtacactttggtcgttgtgtacattatttcttctactaggtagatcttgaaatacaggggatttgatatctcccagatataaacgccattctctgcctgaggcacagtgatgagttccccggtgcgtgaatccatggttgctgcagctgatgtggacgtatatagtgcatccacactctagatctatccttctacggcgagttcctcttctcttcgccgccctgtgttgtggtttgatagaggggggagtcgatgaagatgaatttagcattgtgaagtgtccacgattttaaagctgcattctcttctttgtcgaggaaatctttataactgactccctcaccaggattgcagagcacgattgctgggatgccaactgtaatttgaactggctttccgtatttgcaatttgactgccagtctttttgagcaccaatcaattccttccagtgctttaactttagataatgcggtgcgacgtcatcaatgacgttatactccacttcgttcgagaaaacctttgagttgaagtccagatggccactcaagtaattatgtgggcctaatgcacgagcccacatcgtcttccctgtccttgaatcaccttcgactatcaaactcttaggtctcaatggccgcgcagctgaacctctcccaaaatattcatcggcccactcttgcatctcgtcgggaacgttagtgaaggaggagaggggaaacggaggaacccatggctccggagcctttgagaaaattctatctaaattagaatttaaattatgaaattgaaaaagatatttctccggcaacttctctttaattatttgaagagccgttcgtttatccggagcatttaacgcctcagctgcagcgtcattagccgtatgctgacctcctctagcacttcgtccgtcgacctggaatttcccccattcgagagtatctccgtctttgtcgatgtaggacttgacgtcggacgatgatttagctccctgaatgttcggatggaaatgtgctgaccttgtttgggataccaggtcgaagagtctttgatttgtgcagacgaacttcccttcgaactggataagcacgtggagatgaggttccccatcttcgtgaagctctctgcagattttaatgaatttcttatttgttggagtatttatggtttgtaattgggaaagtgtctcttctttagagagagaacaacgaggatatgtgaggaagtagttttttgaagaaatacgaaatcttttaggagctgatggcatttttgtaatactggggttgtcaccaattgagctctctctcaaaagtccttatgaattggtgacattggtgtacaatatatactagaagttcttaagggtcctatagcggccatccgtataatatt
>nNC_010949
accggatggccgcgcgattttttttagtggtccccctttgaatggccaatcagattttatcctgaactcttaattattttgaaattcttaggcgctaagttgttaaagttatatatattggacattcattagtggtcgacatactttaattcaaaatgccaaagcgggatgccccatggcgtataatggcggggaccactaaagtgtcccgctcttccaattattcacctcgtggaggtatttccaagcgggatgcttgggttaacaggcccatgtacaggaagcccaggatttatcgaacgttgagaggccctgatgttcctaaagggtgtgaaggcccatgtaaggtccagtcctacgagcagcgtcatgacatttctcatcttggcaaggtgatgtgtatctctgatatcacacgtggtaattgtattacacaccgtgtcggtaagcgtttctgtgttaagtccgtatacattttagggaagatatggatggacgaaaatattaaattgaaaaaccacacgaacagcgtcatcttctggttggtaagggatcggagaccgtatgggacacctatggattttggccaagtgtttaatatgtttgataatgagcctagtactgctactgtgaagaacgatcttcgtgatcggtttcaagtcatgcataggtttaatgctaaggttacgggtggacagtatgctagcaacgagcaagctcttgtgcggcgtttctggaaggtcaacaatcatgtggtctacaaccatcaggaagcagggaaatatgagaatcacacggagaacgctttgttattgtatatggcatgtacacatgcttctaacccactgtatgcaactttgaaaattcggatctatttttatgattcgattacaaattaataaagtctaaattttattgaatgattttcaagtacataatttacataagatttgtctgttgcgaaacgaacagctctgattacattattaacggaaataacacctaattggtttaaatacaataagactaaatacttaaatctacttaaatatgtcatcccagaagctctcagggatgtcgtccagacttggaaattgagaaaagccttgtggagatccaacgctttccgcaggttgtggttgaaacgtatctgtagatggtatatccgtgtcgttgtgtagagggggtcctctacgttgattatcttgaaatagaggggattggtaatctcccaaataaagacgccattcgctgcttgaggcgcagtgatgagttccccggtgcgtgaatccattgttgcgacagttgagatggatgtaaatggagcagccgcagtttaggtcaatgcgtcttcggcgaattaccttccgtttggctgctctgtgtcgtggtttgatagaggggggagttgaggaagatgtatttagcattatgcagtgtccacgtttttaaagatatattttcatgtttgtctaggaagtctttataactagccccctctcctggattgcagagcacgattgatgggattcctcctttaatttgaactggcttcccgtatttgcagttgctttgccagtcacgttgggccccaatgagctctttccaatgttttagctttaggtattgcggagtgacatcatcaatgacgttataatgcacctcatttgaataaaccctagaattaaaatctagatgtccactcagataattatgtgggcctaatgcacgagcccacatcgtctttcctgtacgactatcaccctcaattataatactaataggtctctccggccgcgcagcggcaccccttccgaaatattcgtcagcccactcttgcatctcgtcaggaacattagtgaaggaggaaagttgaaacggagaaacccatggctctggagcctttgcaaatattctctggacatgtgttcttattttatccagatgtagaacataatctcgaggttgctcttcttttaatatattgagtgccgtggttggattatctgcgttgagaaccttggcataagtgtcgtttgcagattggcaacctcctctagctgatcttccatcgatctggaaagttccaaaatcaatgaagtctccgtctttctccatgtaggtcttgacgtctgacgagcttttagctccctgaatgtttggatggaaatgtgctgatctggttggggataccaaatcgaagaatcgttgattgtggcatttgaatttgccttcgaactgtataagcacgtggagatgaggttccccatcttcgtgaagttctctggttacgcgaataaatttcttgttggtaggtgtttgaagtgcctgtaattgtgaaagagcttcgtctttagttaatgaacaatgaggatatgtaaggaagaaattttttgcatttactaagaaacgctttggaaggggcattttagtaatataaagagttgctccccgattgagctccttcaaacttggcaaatgaattggggaaagggtctcaatatatagtagagtccattatagaatatatttgccacgtggcggccatccgttataatatt
>nNC_010948
accggatggccgcgtgcccccccccttttgccgtactatcacgcgcgctccccttttcctcactcgcgctctcgtccaatcatattgcgtctgccgcgcctaattattttgaacaacttgggccctaagttgttgaatggtctataaatgaaaagctgattggcccacgtactttaactcaaaatgtctaagcgcgatggctcctggcgctcgatcgcgggaaccgccaaggttaggcgcattttgaatttctcccctcgtggaggtggtggtttaaaaccgaccagggcccaggaatgggttaacaggcctatgtacaggaagcccaagatataccggacgctgagaacccccgacatcccaagaggatgtgaaggcccatgcaaggtgcagtcctatgaacagcgccaggatatctctcacgtgggtaaggtcatgtgtatatccgatgtcacacgtggtaacggcattacccaccgtgtgggtaagcgtttttgtgttaagtctgtgtatattttaggtaagatatggatggacgagaacatcaagctgaagaaccatacgaacagtgttatgttctggttggtcagggaccgtcgaccgtatggcacgcctatggatttcggccaggtgttcaacatgttcgacaacgagcccagcactgccacggttaagaacgatctccgggatcgttaccaggttatgcaccgattctatgggaaggtgacaggtggacagtatgccagcaacgagcaggctattgtcaggcggttctggaaggtcaataaccatgtggtctacaaccaccaggaggctggcaaatacgagaaccacacggagaacgctctgttattgtatatggcatgtacacatgcctttaatcctgtgtatgcaactctgaagattcgaatctatttttatgattcggtcatgaattaataaattttaaaatttattgaatgattctccagtacatgactcacatacgatctggctgttgcaaaacgaacagctctaattacattgttaatggaaataacgcctaactgatctaagtacatgttgactaagtgcataaacctaagtaaataagttgacccagaagctgtcatcgatgtcgtccagacttggaagttcaggtatgctttgtggagatgcaacgctctcctcaggttgtggttgaaccgtatctggatgtggtatacccttgttctggtgtatagcgggtcctctactctgtatatcttgaaatacaggggattttcgatctcccagatatacacgccattccccgcctgaggtgcagtgatgagttccccggtgcgtgaatccatgtcccgtgcagcctatgtggaagtagatggagcacccgcactctatatcaatgcgtctcctcctgatggccctcctcttggcctgcctgtgtgccttcttgatagaggggggctgtgagggtgatgaagatcgcattcttgagagtccagttcctgagggatgcattttcctccttgtccaggaactctttatagctggcaccctcaccaggattgcatagcacgattgctgggatccctcctttaatttgaactggcttgccgtatttgcaattggactgccagtctttttgggcccccagcaactctttccagtgctttagttttagatagtgcggtgcgacgtcatcaatgacgttatactccatttcgtttgagaagacccgggaattgaagtctaagtgtccactcaggtagttatgtgggcctaacgctcgagcccacattgtcttccctgtcctcgaatcaccttcgactatgagacttactggtctctgtggccgcgcagcggaacctcttccaaaatattcatctgcccattcaatcatctcgtccggaacgttagtgaaagaggagagtggaaacggaggagcccaaggttccggagcctttgcgaatattttggtagcgttattagtcaggttgtgatgttgaaggaagaaatgttgtggttgttcttcctttattatttgcagagcagcctctgctgagcctgcatttaacgccttggcatatgtatcgttaacagattgctggcctcctctagcagatctgccgtcgatctggaactctccccattccagtgtatctccgtccttgtcgatgtaggacttgacgtcggagctggatttagctccctgaatgtttggatggaaatgtgctgaccgggttgaggaaaccagatcgaagaatctgtaattcgtgcactggtacttgccctcgaactggatgaggacgtggagatgaggctccccattttcatgaagttctctgcagatcttgatgaacttcttgttaactggagttgttagttgttgtaattgggaaagtgtctcctctttggtaagagagcattggggatatgtgatgaaataatttttggctgagactttaaaacgtttagctgatggcatttttgtaaaaaagaggtgtaccccagatgagttaccccgattgatctctccaacttctgtgctatgtattggggtatggggtattatatatactagaaccctcaataggactttggatctcgttcacacacgtggcggccatccgatataatatt
>nNC_019035
accggatggccgcccgtttttatcacccggtcccacctcatacccgccccgctctcacacatgcttttgggaccactaatttaatttatgttggaccacttaatttaaatccagccaatcagcgggcccatttaaagcttatttatcaacaacttggtgtccaagttttaccgttgttctataaagagtaatgatttaaaacaatatctattgtctttaattcaaaatgcttaagcgggatgccccatggcgctcaattgctggggcctctaaggttagacgctccctcaatttttcgcctcgtggaggtatgggtcccaaatctgataaggcatatgcatgggtcaacaggcccatgtataggaagcccaggatttacaggacgttgagaacccctgatgttcccagaggatgtgaaggaccttgtaaggttcaatcatatgaatctcgccatgatgtgtctcatgttgggaaggttatttgtatatctgacgtcacacgtggtaatggtattactcatcgtgttggtaaacgtttctgtgtcaagtctgtgtatattttaggtaaggtttggatggatgataccatcaaactgaggaaccacacgaatagtgtgatgttctggttagttagggataggagaccatatggtacgcctatggattttggtcaggtgtttaatatgtttgacaatgagcctagtactgctactgtgaagaacgatctacgtgatcgttttcaggtgatgcacaagttttcaaccaaggttacaggaggacaatatgctgccaatgaacagtcacttgtgaagcgtttctggaaggtcaatactcatgttgtgtacaaccatcaagaagctgctaagtacgagaatcacacagagaatgctctgttattgtatatggcatgtacacatgcctctaatcctgtgtatgctacattgaaaattcggatctatttttatgattcgattacgaattaataaagtttgaattgtatttcatgattttcaagtacatggtttacatatgatttgagtgttgcaaaacgaacagctcttattacattattaattccaataacacctaattgatttaaatacaacataactaaatgtttaaatctatttaaataatccatcccagaagctcgaatcgaagtcgtccagatttggaaattgaagtaggctttgtgtagattcagttccttcctcaggttgtggttgaaccgaatttggatggagtatattctggttgttgtgtatggtgggtcttctactttgtgtatcatgaaaaataggggatttggaaccttccagataaaaacggaactctctgcctgacgtgcagtgatgctctcctctgtgcgtgaatccatagttgatgcagtcgatgtgttggtatatagaacagccacaattgaaatcaattcgttttcgacgaattgctctcttcttagctatcctgtgttgtggtttgatagaggggggagttgaggaagatgaattttgcattatgaagtgtccacgcttttaaagctgaattttcctctttgtctaggaaatctttatagctagacccctctcctggattgcaaagcacgattgatggtataccacctttaatttgaactggctttccgtatttgcaatttgattgccagtctctttgggccccaatcaattctttccagtgctttaactttaaatattgtggactgacgtcatcaatgacgttatattccacttcgtttgaataaaccctagaattgaaatccaggtgtccacttaaataattatgtgagcccaaagaacgggcccacattgtcttgccggttctagaatcaccttcaacgatgatactaataggtctttccggccgcgcagcggaacccctcccaaaataatcatcagcccactcttgcatatcttctggaacatgagtgaatgatgatagttgaaatggaggaacccatggttccggagccttagcaaatattttatccagattactggacaaattgtgaaattgaaaaagaaactctttagggagcttctcttttataatcctcattgcatcctcttttgacgatgcattcaatgcctctgctgcagcatcattagctgtatgttgacctcctctagcagttctgccgtcgatctggaattctccccagtcaattgtatctccatccttgctgatgtaggacttgacgtcggagctggatttagctccctgaatgttcggatggaaatgtgctgacctgactggggataccaagtcgaactgtctgtgattcgtgcagttgtatttcccctcaaactggataagcacgtgcagatgtggttccccattttcatggagttctctacagatcttgatgtattttttattcaccggagtatgtagattcttgagttgttccaatgctgcttcttttggtaaatcacagtgaggatatgtgatgaaataatttttggcttttattgagaaagaaccctttcgtggcattttggtaaatatgagtgttcccccaattcagagctctcataaaactctagagaattgggggaactgggggaaaatatatactaaaacctcctatccaggatcttgcaacacgtgtcggccatccgttataatatt
>nNC_019946
accggatggccgcgtgccccgacccgcttccgtaaagtgcgctgggaccacaactaaaaacacgacgtccaatcacatcacgtctgacgagtctagatattaagacttgctgactaagttgtgggcctataaaacaataattggttccattttgatctttaattcaaaatgcctaagcgggatgccccttggcgtttaagcgcggggaccactaaggtctcccgctctagtaattattctccaaatggaggtatgggccctaaggccacttcttgggttaacaggcccatgtacaggaagcccaggatctatcgcacgttgagaggccctgatgtgcccaaaggctgcgaaggtccctgtaaggtccagtcctacgagcagcgtcatgacgtctctcatgttggtaaagtcatgtgcatctcagacatcacacgaggtggtggtattacccaccgtgtaggtaaacgtttttgcgttaagtctgtttacattttagggaaggtatggatggacgataacatcaagttgaagaaccacacgaatagtgttatgttctggctggttagagaccggagaccctatggcacccctatggattttggtcaagtgttcaacatgtacgacaatgagcccagtacagccactgttaagaacgatcttcgtgatcgttttcaagtgctacacaagttctacgccaaggtcacgggtggacagtatgccagcaatgagcaggcgttggtcaagcgtttctggaaggttaacaaccatgtcgtctataaccatcaagaagcagggaaatacgagaatcacactgagaatgctttgttattgtacatggcatgtactcatgcctctaatcctgtgtatgcaacattaaaaattcggatctatttttatgattcgataacaaattaataaagatttacttttatttcatgattctcaagtacatgatttacatatgccttgtctgttgcgaaacgaacagctctaattacattgttaatcccaataacacctattctatctaaatacagtaaaactaaatacttaaatctatttaagtaagtcttcccagaagctcgaattgatgtcgtccagacttggaagttcagaaaagctttgtgaagattcagtgccctcctgaggttgtggttgcacctgatttgaatgtggtagattctggtcgatgtgtaaagtggctcttctactcgacacatcctgaaatagaggggatttggaacatcccaaataaaaacggaattctctgcctgatgcgcagtgatgctctcccctgtgcgtgaatccattgttggagcagttgatgtgtaggaatattgaacagccacagtttaggtctatacgtttcctacgtattgctcttctcttagcgttcctgtgatgaggtttgatagaggggggagttgaggaagatgaatttagcatttttgagagtccactgttttagtgacgcattttcctctttgtcgaggaaatctttatagctccccccgtctcctggattgcacagcacgattgatggtatgccccctttaatttgaactggcttgccgtacttacagttggactgccaatctttctgggccccaatcaactctttccagtgctttaactttaagtagtgcggtgcgacgtcatcgatgacgttatattccacttcgttcgagtaaaccctagaattgaaatctaaatgaccactcaagtaattatgtgggcctaaagaacgagcccacattgtcttccctgttcttgaatcaccctcgacgatgatactaataggtctttccggccgcgcagcggcacctcttccaaaataatcatcagcccattcctgcatctcgtcaggaacagcgttgaatgatgagagttgaaacggaggaacccatggttctggagccttttgaaagatcctatttgcattattgaccaaattatgataatgaagaaaataatgagcaggttgttcttcttttaaaatttgtagtgcagattcagcagacccagcgtttaacgcttttgcatatgaatcattggttgtctgtatacctcctctacttgatcttccatcgatctggaaaactccaaaatcaaggaattctccgtctttctccatgtatgatttaacgtctgagctgctcttagctccctgaatgttcggatggaaatatgctgatctgcttgtggaactgaggtcgaagagtttctggttgtatatttggactttaccctcgagttgtataagcacatggagatgaggttccccatcttcgtggagttcccttgcgacacgaatgaataatttattcgaaggtagagagatattctggagttgaaagagagcctcttcttttgttaaagaacagcgaggatatgttaagaatatatttttagccgatagtctaaattttttcggcgggggcatttttgtaataaagagcgtaacaccaattgggttcctctccaaaatgtctaagcaattggtgttttggtgttgaatttatactacaactctcaatactagaactctccaaaagcggccatccgtataatatt
>nNC_018457
accggatggccgcgcgattttttatggcccttttcttttgggctcgttcttttggaccgagtgtatttgaattaaagtaaagttattcccctgtccaatgaaaatttgtctgagtggtctagataagcccaacttggtacccaagttggttctaacggttatatattcaagaataactgactaattctttaattcaaaatggttaagcgggatgccccatggcgccacatggcagggacctcaaaggtatcccgctctagcaatttttcacctcgtggaggaggaggtccaaaaaacaacagggcctctgaatgggtcaacaggcccatgtaccggaagcccaggatatatcggatgtatagaacccccgatgtacctagaggttgtgaaggcccttgtaaggtccagtcctttgaacagcgacacgatatatcccatgttggtaaggtgatatgtgtgtctgacgtgacaagaggtaatggtattacccatcgtgtagggaaacgtttttgtgttaagtccgtttatattctaggtaagatatggatggacgagaatatcaagttgaagaatcacacgaacagtgtgatgttttggttggttagagacaggagaccctatggcacccctatggactttggccaagtgttcaacatgttcgacaatgaacccagtactgctacggttaagaacgatcttcgtgatcgttttcaagtcatgcaccggttctatgccaaagtcactggtggacaatatgcgagcaacgaacaggcattggtcaggcgtttttggaaggtcaacaatcatgttgtctacaaccaccaagaagcagggaaatacgagaatcatacggaaaacgcattattattgtacatggcatgtactcatgcctctaaccccgtgtatgcaactctaaaaattcggatctatttttatgattcgataaccaattaataaaatttgaattttattacatgattctcaagtacataatttacatatgatttgtctgttgcgaaacgaacagctcttattacattgttaagcgagataacacctactcgctctaagtacagcatgactaggaatttaaatctatttaaatatgtcgtcccagaagctctcagggatatcgtccagacttggaaattgagatatgccttgtggagagccaatgctctcctcaggttgtggttgaacctgatctggacgtggtatattctggtcgttgtgtgtagtggatcctctacgtggttcatcttgaaatagaggggatttgatatctcccagatatagacgccattctctgcctgacgtgcagtgatgagttcccctgtgcgtgaatccatgtcctgcgcagttaagatggacgtatatggagcacccgcaatctatatcaattcgtcttctcctgatagccctctttttagctgctctgtgttgaactttgatagaggggggagttgaggaagacgaatttcgcattgtgaagggtccaacctttcaatcctgcgttttcctctttgtcgaggaaagatttatagctggagccctcgccaggattgcaaagtataatgcaaggaacccctcctttaatttgaactggctttccgtatttgcagtttgattgccagtctttttgagcacctatcaattccttccaatgctttaactttagatattgcggtgcgatgtcatctattacgttgtactgcacatcatttgaatagacccgcgaattgaaatcgaggtgaccggacaagtagttatgggaccctagcgcacgtgcccacatggtcttccccgttcgagagtcaccctcgattattatactaataggtctttccggccgcgcagcggcacctctcccaaaataatcattgacccaatcttgcatctcctgtggaactaaagtgaacgaggagaggtgaaacggaggagcccatggctccggagccttagcaaagatacgctctaggttagagcgtatgttgtggtgatgaaggacgaagtccttcggctgttcttcttttaatatttgaagggctctttctaggttgtctgcgttcagaaccttggcgtatgactcgtttgcagtctgttgaccacctcttgcagaacgagcgtcgacctggaattctccccattcaatggtgtctccatccttgtcgacgtaggacttgacgtcggagctcgacttagctccctgtatgtttggatggaaatgtgctgaccttgttggggaaaccaagtcgaacaatctgttatttgtgcagcagaacttcccttcgaattgaagcaggacatggagatgaggctgcccatcgtcgtgaagttctcttgctatcttgataaacttcttactgctaggtgtctgcaacgagataatttgttcaagagcagcctcttttgataaggagcactggggatatgtgaggaaatagtttttggcatttatacggaaacgctttggtggtggcattcttgtaaataaaacgatgtcaccaattcgctccgctctaaaactctatagcaattggtgaattggtgacaatatatactagaaccctcaatagaacttctaatcctgttcgcacacgtggcggccatccgctataatatt
>nNC_018716
accggatggccgcgcgatttttcgcttgggcccggcccaggtccaagcgctctcgtttttatttgattcctctctgggaccacttaaatactcttgaccaatcatattgcgtctgacgcgcctacatattttgacttgctgactaagtagtggtcccttgtatttaagtgatattgacagagcgtttaatttaatttgaaaatgcctaagcgggatatcccatggcgttcaatggcgggaacttcaaaggttagccgctctgtcaatcgttcccctcgtggtggatcgggccctaagtttgacaaggcctcagcttgggttaacaggcccatgtacaggaagcccaggatttatcgaacgttgagagggcccgatgtccccaagggatgtgaaggtccatgtaaggttcagtcatacgagcagcgacatgacatctctcatgttggcaaggtcatgtgtatatctgacgtgacacgtggtaacggtataacccatcgtgttggtaagcgtttctgtgttaagtctgtatatattcttgggaagatatggatggatgagaatatcaagctgaagaaccacacgaacagcgtcatgttttggcttgttcgagaccggagaccctatggaacccctatggactttggtcaagtcttcaacatgttcgacaacgagcctagtactgctactgttaagaacgatctgcgtgatcgttatcaggtgatgcacaggttctatgctaaggtcactggtggacagtacgcaagcaacgagcaggcattggttaggcgcttctggaaggtcaacaactacgtggtatacaaccatcaggaagcagggaaatacgagaatcatacggagaacgccttgttattgtatatggcatgtactcatgcatcaaaccctgtgtatgcaactttaaaaattcggatctatttttatgattcgataacaaattaataaattttgaattttatatcatgattctcgagtacagcatttacatatggtctattaacggcgaagctaacagcatcaattacatgattaataccaattactcctaacctatctaagtacaacaacactaaatgtctaaacctatttaaataaatctgcccagaagctgtcagagaagtcgtccagacttggaagttgaagaaggctctgagaagacccaattccttcctcaggttgtggttgaacctgatctggatgtggtacactctgttcctggtgtacataggatcctctactctggtgatcttgaaatagaggggatttggaacctcccaaataaaaacggaattctctgcctgagccgcagtgatgctctccccggtgcgtgaatccatggtctatgcagttgatgtggagaaatatggaacagccgcagttcaagtcgagtcgccttctacgtatggctcttcttttactggctctgtgctgtgccttgatagaggggggcttcgaggaagacgaatttcgcatttttaagcgtccacgccttcagacctgcattttcctctttctcgaggaaatctttatagctgcacccctctcctggattgcacagcacgattgatgggatccctcctttaatttgaactggctttccatatttacagttggattgccaatccttttgggccccaatcaactctttccagtgctttagctttaggtactgcggagtgacatcatcgataacgttatactccacatcattggagtaaaccctagcattgaaatcaagatgaccgctcagataattatgtgtacctaaagctctggcccacattgtctttcccgttctagaacccccttcgacgatcaaactaataggacgttctggccgcgcagcggcatcaacactgaaatagtcatcagcccattcttgcatctcgtctggcacagcagtaaatgaagatagctgaaatggagggacccacggaggtggaggtttagcaaatatacgttctaggtttgaacgtaacgtgtgctgctggagcacgaagtctttgggctgctcttctctgagtatattgagggcctcggagacagagtttgagttgagaaccttggcataggagtcattggcagattgttgacctcctctggaggaacggggatcgatttgaaattctccaaaatcaatgaagtctccgtctttctccacgtaggtcttgacatcagatgctgatttagctccctgaatgtttggatggaaatgtgctgacctggttggggagacgaggtcgaagaatctttcattagcacattggtatttaccttcgaactggataagcacatggagatgaggctccccattttcgtgtaattctctggacacacgaataaacttgatatttgtaggtgtttttaacttctgtaattgcaaaagagccccttcttttgttaaagagcacctagggtatgtgaggaaatagtttttggcgtttatgcgaaatttacgaggaggccccataactttcaatatttgcaaaacgaaccggtgtatagaaaactggctgatatgaactggtgtatggtgtgctacttatagaagtcctctctatttcatttgtaggggcattttcggccatccgctataatatt
>nNC_019569
accggatggccgcgcgattttcccccccccctacgtggcgctttggtggccgcgcgatcccctcgcgctttccctttaattcaaattaaaggaactagcttttgtttcgtccaatgataatgcgcctgccgcgcctagttatttcaaacaacttgggccctaagttgttgttggtctataaatgaaaagcttactgggccacactcttcaattcgaaatgcctaagcgcgatctcccatggcgctctatggcgggaacctcaaaggttagccgtaatgtcaattactcccctcgtggaggaggtggcccaaaatcaagtagggcctctgaatgggtgaacaggcccatgtacaggaagcccaggatctatcggatgatcaggacacccgatgtgcccagaggatgtgaaggcccgtgtaaggtccagtcttatgaacagcgacacgacatctcacatgtcggcaaggtcatgtgcatctccgatgtgacacgtggtaatggcattacccaccgcgtgggtaagcgtttttgtgttaagtctgtgtacatattaggtaagatctggatggacgagaacatcaagctcaagaaccacacgaacagtgtcatgttctggttggtcagggatcgtagaccgtatgggacgcccatggattttgggcaagtgttcaacatgttcgacaacgagccaagcactgctacggttaagaacgatcttcgcgatcgttaccaggtcatgcataagttctatgggaaggtgacaggtggacagtatgccagcaacgagcaagccattgtcaagcgtttctggaaggtcaacaatcatgtggtgtacaaccaccaggaggctggcaagtatgagaatcacacggagaacgcacttctactgtatatggcatgtactcatgcctctaaccctgtgtatgcaactttgaagattcgaatctatttttacgattcgatcacgaattaataaaatttgaattttattgaatgattttctagtacataatttacatatgatttgtccgttgcgaatcgtacagctctaattacattgttaagcgatattacgcctagctgatccaagtacatcaagactaattgtctaaacctaactaaataagtcgttccagaagctctcatcgatgtcgtccagacttggaagttcaggtaggctttgtggagacccaatgctttcctgaggttgtggttgaaccgtatttgtacgtggtagactctggttgtcgtatacaacgggtcctctactcggtatatcttgaaataaaggggattttctatctcccagatatacacgccattctctgcctgatgtgcactgatgctctcccctgtgcgtgaatccataccccgtgcagcctatgtggaagtatattgtgcacccgcaccccagatcaatcctcctccgtctgatggctctcttcttggcaatcctgtgcttctgtttgatagaggggggcgtcgaggaagatgaatttagcatttttcaatgtccaggaacgcagtgatgcgttttcctctttgtctaggaagtctttatagctggccccctctccaggattgcatagcacgattgaagggaccccaccttcaatcactcttggctttccgtatttacagtttgactgccacttcttttgagagccaatcagttctttccagtgtttcaactttaggtaatgcggtggtacgtcatcaatgacgttatactccacttcgtctgagtagacctttgagttgaaatccaggtgtccacttaggtaattgtgtgggcctaaggcacgagcccacatcgtcttccctgtccttgaatcaccttcaacgatgatactaagtggtctctcaggccgcgcagcggaacctctcccaaaataatcatccgcccactcttgcatctcgtcgggaacgttagtgaatgaggagagttgaaacggaggggcccatggctccggagcctttgcgaatatcctttcgaggttggagcggatgttatgattctgcaggacaaaatcttttggctgttcttcctttaaaacaaccatggcagcgtcaacagaacctgcatttaacgccttggcatatgaatcattaacagactgctggcctcctctagcagatctgccgtcgatctggaaatctccccattcgattgagtctccgtccttgtcgatataggacttgacgtcggagctagacttagctccctgtatgtttggatggaaatgtgctgacctggttggggagaccagatcgaagaatctgttattcttgcactggtattttccttcgaactggatgagcacatggagatgaggctccccattctcatgaagttctcggcagactttgatgaatttcttgttaactagggtttcaaggctttgtaattgggaaagtgcctcgtctttggttagagagcactggggatatgtaaggaaatagttcttggcattaatacggaaacgtttaatggatggcatttttgtaataaaggcttggacaccaaagcgagacaccagttgagctctctcaaactatctcatatgtattggtgtctggtgtcccatttatactagaaccctcaatagatatttggttccacctggcggccatccgcactaatatt
