# Supplementary material for: Bioinformatic Analysis Reveals Genome Size Reduction and the Emergence of Tyrosine Phosphorylation Site in the Movement Protein of New World Bipartite Begomoviruses
Source: PLoS One. 2014 Nov 10;9(11):e111957. doi: 10.1371/journal.pone.0111957 (PMC4226511; doi:10.1371/journal.pone.0111957)
Supplement: Data S1 — Genomes and protein sequences used in this study. (TAR.GZ) [file pone.0111957.s002.gz › dna_a_bipartite_nodup_ow.fasta]

>oNC_004625
accggatggccgcgcccgaaaaaagcaggtgggccccatgatagtccgcgtccgcaaaagaaagtggtccccgcgcacgcatgtttgtcggccaataatagttgcgccttgaatgctagatattgagttttgactttaaatacttcgtcacgaagtagtgragcgcgtcaaaatgtggaatcccgttagttaacgattttccggaaacccgttcacggtttccgttcgatgcttgctgttaaatacctgttacatctggaacaggaatatgatcgcggtactgtcggggcggagtatatacgtgatctaataggggtgctacggtgtaagagttatggcgaagcgaccaggagatataataatctcaacacccgtatccaaggtgcggaggaggctgaacttcgacagcccatacacgaaccgtgtggttgcccctactgtccgcgtcaccagaagcaaaatatgggccaacaggcccatgtatcggaagcccaagatgtacaggatgtatcgaagccctgacgtccctaagggctgtgaaggcccatgtaaggttcagtcttatgaacagagagatgatgttaagcatactggtatagtccgatgtgtcagtgaagttacgcgtgggtcaggcattacccatagagttgggaagaggttgtgtgtgaagtccatatatatattgggcaagatctggatggatgagaatatcaagaagcaaaatcatacgaaccatgttatgttttttctcgttcgagatagaaggccttatgggccgagtcctcaagattttggacaagtgttcaacatgtttgataatgaacctacgactgcaactgtgaagaatgattatagggaccggtttcaggtgttacgtaaattccatgcgactgtagttggtggaccctcagggatgaaggaacaagctttggttaagaggttttttaggatcaataatcatatagtgtataatcatcaggaacaggccaagtatgagaatcataccgagaatgcgttgttattgtatatggcatgtacacatgcctcaaatcctgtgtacgctacgcttaaaatacgcatctatttctatgatgcagtgacaaattaataaatattaaatttgattgcatgatcttgggatacagatagggttcccacaaaaactacattcaatacatgatgcactgcatctattacagttgaaatcgaaataacacctaaattagtgagatatttcatgacttgtgtcctaaaggttctgaagaaacgccaagtctgaggatgtaaacgagtccagatccggaagttgagaaaacacttgtgcatccccagtgcttgcctcaggttgtagttgaaccgaatctggacatctattatgtcgtgagtcatgttgaacggcatgctgtcgtggttgaggattgtgaaatataggggatttggaatctcccagataaaggcgccactcctccattgaagagcaccaatgtcttcccctgtgcgtaaatccatggttgtgacaattaatgctgcgatagatggaacagccacaagttaggtcgatgcgtcgacgtctaggtgctctgagcttagcttgcctgtgcctggctttgatcggtggaggagaagagtggctctgtgagggagatgaagagcgcattcttgattgcccaattcttgagattggaattcttgtcctcgtctaggtattctttataggacgaattggggcccggattgcataagaagatggtgggaatcccacctttaatttgaatgggctttccgtattttgtgtttgattgccaatctcgttgggcccccatgaattctttgaaatgctttagataatgcgggtctacgtcgtcaatgacgttgtaccatgcgtcgtttgaatatatcttgggagacagatccaggtgtccacatagatagttatgtgggcccagagatcgggcccacatcgtcttcccggttcggctatcaccttcgagaacaatactgatcggtctccatggccgcgcagcgggacggcatatattttcggatacccatacttctatttcctctgggacttgcgtaaatgaggatgataagaacggactaacgtaagtttgtggcggagcctggaagattcgatccgcgttagcagatatgttatggaactgtaaaaaaaaggactttggatccttttctttgataatttgaagagcttctgatttagaagaagcattcaacgcttctgcatatacctgagctaaatgctggccctcccccctggcacttctggcatcgacttggaaaattccatcgtcaagaaattcccctcccttttcaatgtaagccttgacatcggacgatgatttagctccctgaatgttcggatggaaatgtgttgatcgggatggggaaatgagatcgaagaatctggggttggtacattggaacttgccttcgaattggatgagaacatggagatgaggcaccccatcctgatgtagttctctgcaaaccctaatgaatttgatattcgtcgggtaagaaatggcttttaattgggaaagggcctcttcctttgctaaggagcatcggggataggttatgaaataatttttggcatttatttgaaaacgaccggctctcggcatattggctgtcgttttgtatcgggggacactcaaaactccaggggaacggtggaatggggggcaatatatatgatgtcccccaatggcatatgtgtaaataggtagacttccattcaaaatttgaattgcgaatattggcggccatccgattaatatt
>oNC_011583
accggatggccgcgcccgaaaaagcaggtggaccccacaggatggccgcgcccgtgaaagaaagtggtccctgcgcacttgttttggtcggccagtcatattcacgcgtgaaaggctagatatatgttgtttgtctttatagacttcgtcgcgaagtagtggagcgcgtcaacatgtgggatccattgttgaacgactttcccgaaaccgttcacggtttccgttctatgcttgctgttaaatacctgttacatctggaacaggaatacgaccgcggtactgtcggggctgagtatatacgggatctaataggggttctacggtgtaagagttatgtcgaagcgaccaggagatataataatctcaacacccgtatccaaggtgcggaggaggctgaacttcgacagcccatacacgaaccgtgttgttgcccccactgtccgcgtcaccagaagcaaaatatgggccaacagacccatgtatcggaagcccaagatgtacagaatgtatcgaagcccagatgtccctaagggctgtgaaggcccatgtaaggttcagtcctatgaacagagggatgatgttaagcacactggtatggtccgatgtgtcagtgatgttactcgtgggtcaggcattacccatagagtcgggaagaggttttgtgttaagtccatatatatattgggcaagatctggatggatgagaatgtcaagaagcaaaatcacacgaaccatgtgatgttcttcctcgttcgagatagaaggccgtatggtccgagtcctcaagattttgggcaagtgttcaacatgtttgataatgaaccaactactgcaactgtgaagaatgatcttagggaccggtatcaggtgttacgtaaattctatgcgactgtggttggtggaccctctgggatgaaggaacaagctctggttaagaggttttttaggatcaataatcatgtagtgtataatcatcaggaacaggccaagtatgagaatcatactgagaatgcgttgttattgtatatggcatgtacacatgccgctaatcctgtgtacgctacgctgaaaatacgcatctatttttatgatgcagtgacaaattaataaaggttgaattttattgcatgttgctccgtaacttggagcgtgtttagtaatacatcgtacataacatgatcaacagcttgaagtacagtgttaatggaaataacgcctatcatatccaaatacttgagcatttgatatctaaatactcttaagaaaagaccagtctgaggccgtaaggtcgtccagaccctgaagttgagaaaacacttgtgaatccccaatgccttccggaggttgtggttgaaccgtatctggagtgtgatgatgtcgtggttcatgttccctggcctcttgtcgtggttggtgatttcgaaatagaggggatttgttatgtcccaggtaaaaacgccattccttgcttgaggcgcagtgatgagttcccctgtgcgagaatccatggttgatgcagtcgatatggagatagaacgagcagccgcattcgaggtctacccgcctacgtctgacggccctggtcttcgctgtgcggtgttggactttgatgggcactagagaacaatggctcgtggagggtgatgaaggtggcattctttaaagcccaggctttaagggactggttcttttcctcgtccagaaactctttatatgatgatgttgggcccggattgcagaggaagatagtgggaatgccgcctttaatttgaatcggcttcccgtactttgtattgctttgccagtccctttgggcccccatgaattctttgaagtgtttgaggtagtgggggtcgacgtcatcaatgacgttgtaccaggcgtcgttgctgtagacctttggactaagatccaggtgtccacacaagtagttgtgtggacccaaagagcgggcccacatcgtcttccccgtcctactatcgccctcgatgacgatactagtaggtctccatggccgcgcagcggaacccatcacgttctcggaaacccaatcttcaagttcctcaggaacgttagtgaaagaagatgaaagaaatggagaaacataaggagtcagaggctcttgaaaaatcctatctaaattgctatgtaaattatgaaactgtaaaacaaaatcttttggagctagttcgcgtattacattaagagcctctgacttatttgctgagttaagagccttggcgtaagcgtcattggctgattgttgtcctcctcgagcagatcgtccgtcgatctgaaacgtgccccattggatggtgtctccgtccttgtccatataggactggacgtcggagcttgatttagctccctgaatgtttggatggaaatgtgctgaccgggatggggatatgaggtcgaagaatcgatggttggtacaattgtacttgccctcgaactgaatgagggcatgcagatgaggttccccattttcatggagttctctgcagatcttgatgaacaatttatttgttggggtttggagttgtcggatttgatccaatgcctcctctttggatagagagcatttgggatatgttaggaaatagtttttggctttgatgctaaaacgaccagcccttggcattttcgctgtcgtatagcaatcggggggcactcaaagtctgtagcaatcgggggaaaggggggcaatttatatgatgccccctaaatggcatttatgtaatatcctcattgaatttgaaattcaaacgtggaaagcggccatccgtataatatt
>oNC_004655
accggttggccgcgcccgaaaaagcaggtggaccccacaggatggccgcgcccgtgaaagaaagtggtccccgcgcacttgtttcggtcagccagtcatattcacgcgtggaagtctagatatttgttgtttgtctttatagacttcgtcgcgaagtagtggagcgcgtcaacatgtgggatccattgttaaacgatttccctgaaaccgttcacggtttccgttccatgcttgctgttaaatacctgttacatcttgaacaggaatacgatcgcggtactgtcggggctgagtatatacgggatctaataggggttctacggtgtaagagttatgtcgaagcgaccaggagatataataatctcaacacccgtatccaaggtgcggaggaggctgaacttcgacagcccatacacgaaccgtgttgttgcccccactgtccgcgtcaccagaagcaaaatatgggccaacaggcccatgtatcggaagcccaagatgtacagactgtatcgaagcccagatgttcctaagggctgtgaaggcccatgtaaggttcagtcgtatgaacagagggatgatgttaagcacactggtatggttcgatgtgtcagtgatgttacgcgtgggccaggcattacccatagagtcgggaagaggttctgtgtgaagtccatatatatattgggcaagatctggatggatgagaatatcaagaagcaaaatcatacgaaccatgttatgttcttcctcgttcgagatagaaggccttatgggccgagtcctcaagattttggacaagtgttcaacatgtttgataatgaaccgactacggcaaccgtgaagaatgatcttagggaccggtatcaggtgttacgtaaattctatgcaactgttgttggtggaccctctgggatgaaggaacaagcgctggttaagaggttttttaagatcaataatcatgtagtgtataatcatcaggaacaggccaagtatgagaatcatactgagaatgcgttgttattgtatatggcatgtacacatgcctcgaatcctgtgtacgctacgctgaaaatacgcatctatttctatgatgcagtgacaaattaataaaggttgaattttattgcatgttgctccgtaacttggagtgtgtttagtaatacattgtacagaacatgagcaacagcttgaagtacagtgttaatggaaataacgcctatcatatctaaatacttgagcacctgatatttaaatactcttaagaaaagaccagtctgaggccgtaaggtcgtccagaccttgaagttgagaaaacatttgtgaatccccagcgccttcctcaggttgtggttgaaccgtatctggagtgtgatgatgtcgtggttcatgttccctggcctcctgtcgtggttggtgatttcgaaatagaggggatttgttatttcccaggtaaaaacgccattcttggcttgaggcgcagtgatgagttcccctgtgcgagaatccatggttgatgcagtcgatatggagatagaacgagcagccgcattcgaggtctacccgcctacgtctgacggccctggtcttcgctgtgcggtgttggactttgatgggcactagagaacaatggctcgtggagggtgatgaaggtggcattctttaaagcccaggctttaagggactggttcttttcctcgtccagaaactctttatatgatgatgttggtcctggattgcagaggaagatagtgggaatgccacctttaatttgaattggcttcccgtactttgtattgctttgccagtctctttgggcccccatgaattctttgaagtgctttagatagtggggatcgacgtcatcaatgacgttgtaccaggcgtcgttgctgtagacctttggactgagatccaggtgtccacataagtagttgtgtggacccagagagcgggcccacattgtctttccggtcctactatcgccctcgatgacgatactattaggtctccatggccgcgcagcggaacccatcacgttctcggaaacccagacttcaagttcctcaggaacgttagtaaaagaagaagacagaaaaggagaaacataaggagctggtggctcttgaaaaatcctatctaaattactacttaagttatgatattgaaaaataaattcttttgggagtttctccttaataattagaagtgctgctgccttggaacctgagtttaatgcttcggcacatgcgtcattagcattgtggcagccgcctctagccgatctggcgtcgatctggaattcgccccactcagtggtatccccatctttgtcgatgtaggacttgacgtcggagctggatttagctccttgaatgttcggatggaaatgtgttgatcgtgttggggataccaggtcgaagaatcgcttatttgtgcatgagaatttgccttcgaactgaataagcatgtggagatgaggttgcccatcatcgtgaagttctcggcaaactttgatgtatttcttgtttgtgggagttgggatgtttaatatttgggataatgcttcgtgtttagatagagaacatttgggatatgtgagaaaatagtttttggcctgtattttaaaacgcttggggggagtcatttatgcgagagcaattggagacacctcggttgatgtctctactgaattggagacaatatatagtgtctccaaatggcataatggtaattaggtagatctattttcaaaatttgaaccaaaagcggccatccgattaatatt
>oNC_005635
acctgagtgccccgcgatcgttccactctgcttttgcttttggaccgctttacttttagtcgttcaatgagaagcgctcctcagcactacgataattcaaatttgaattataaagctaatagccacgttgcatcgcactaaccatgtgggatccattgttgaacgactttcccaaaacagttcatggtttccgtatgcttgcaattaagtacttgcagcaagttcaagagaattattccactaattctgttggttttttgtatatcacagagctaatacaggtattacgcattcggaaacatgccaaagcggaactacgataccgccttctctaccccgggatccagtgttcgtcggagactgacttacgacacccccctggcgctacctgcttctgcgggaagtgctcctgccagcgtgagaagacgtcggtggaccaaccgtcccatgtggaggaaaccgagattttatcggttgtatcgctctcctgatgtcccacgtggttgtgaaggaccgtgtaaggtccaatcatttgaggcgagacatgacatctcgcatgtgggcaaagtcatttgtgtcacggatgtgactcgtggtagtggtctcactcatcgtgtcggtaaacgattttgtgttaagtccatttttattactggaaagatttggatggacgaaaacatcaagaccaagaatcacactaacactgtgatgttcagattggttcgtgataggcgtccttttggaacgccccaggactttggtcaagttttcaacatgtatgataatgaacccagtactgccactgtgaagaacgatcttcgtgatcgttatcaggtcgtgcgtaagtttcatgccaccgtgactggtggccagtatgcgtgcaaggagcaagctataattagccgattttatcgtgttaataatcatgttgtttacaaccatcaggaagctgcgaagtatgacaatcatactgagaacgctttgttattgtatatggcatgtactcatgcttctaatcctgtgtatgcaacgcttaagattcggatctatttttacgattcgatatcaaattaataaagcttgtattgaacattatgcgtaaagcttacatcctccaccaggtggagtttttcatacaggatatgtgaggcgccatttaatacattgcctaagctaatgacgcctaaattatttaaatatctaaataattggttcctaaaaattgataatatcatcccagaagtcgtcgtcatatagtggtacagcttcaggtcgaggaagcatttgtgcatctgcaatgctttcttcagtccgtggttgaacattaggcggatttgggtcacgatcattcgggaccctgctcccattggacgatgttgaaggatcttgaaagagaggggatttcgcacctcccagatatagacgccattcctgagttgagctgcagtgatgttgtccccggtgcgaaaatccatagttgcgacagttgatgtgaatgtaatagctacacccacaggttaagtcaattcgagagcgtcgaattgctcgcttcttggcaaccctgtgttgcgctttgatcgacggaggagaagagtggttctttgagggtgtagaattccgcattttttgaagcccacacctttagcgacgcattatcagcttcgtccaagtactctttataagaggatttgggacctgggttacagagaaagatggtggggattccacctttaatgtgtgtgggctttccgtattttacatttgactgccagtctctttgcgcgcccatgaattctttgaaatgtttcaaataatgtggatcaacgtcatcgatgacgttataccatgcctcgttagagaaaatcttatcgttcagatccaaatggccgcaaagataattatgaggacccaatgctcttgcccacatggttttacccgtccgactatcaccttcaatcactatacttatgggtctctccggcgcgcagcgggatcttacattttctgaagcccatgaagaaatatattctgggactctactaaatgtatctatactataaggcgacacatatgcctgaataggcgaaatgaaaatcttattcaaattacaatttaaattatgaaattgtaaaatataatcttttggagccttctctttcaatatatcgagggcctgtgatttggatccacagttgagtgcctcggcatacgcgtcgtttgcagactgtttacctcctctagccgatcttccatcgatttggaaggttccatgatcaaggacgtctccgtctttctccatgtattgcttaacatctgagcagctttgagctgcctgaatgttcggatggaaatgtgttgacctggttgaggataccaggtcgaagaacctttggttacgtgtgtggaatttgccttcgaattgcagcagaacatggagatgaggttctccattctcataagctctcggcagatgcgaatgaatcttcttgttaactggtgttgacaaatctaatagttgctccagtgtgtcctctttagttagaggacagcgaggatatgtaaggaaatagtttttagcgtttatagcaaaacgacgctctcttggcatttttaaagtcgtttttgtatcggttgtccaccgattctcatttactcctgtcaatcggtgaatggtgacgcatatatagtagagctactaatcccccaaggggcactcagcaataatatt
>oNC_001932
accggatggccgcgcccccctctttatggtggtcccccccacgtggatggccgcgcccccctctttatggtggtcccccccacgtggatggccgcgccccccgctttatggtggccccccccacgtggagatgtcccccactcagaacgctcgctcaaagcttgtatatgtgtggtccccctttaagtacttgggcaacaagtcgttgcctgtacaatgtgggaccctttactaaacgagttccctgagtctgtccacggtttccggtgtatgctcgccgtgaaataccttcagctggttgaatgtacttattctcctgatacactcggttacgatttaattagagatttgttctctgttattagggcgaagaattatgtcgaagcgaccagcagatatcataatttctactccaggctcgaaggttcgtcgccgtctgaacttcgacagcccatacagcagccgtgcggctgtccctactgtccgcgtcacaaaaagacaatcctggacaaacagacccatcaatcggaagcccaggtggtatcggatgtatagaagcccagatgttcctaagggctgtgaaggcccatgtaaggtccagtcgttcgagtcgagacacgatgtggtccatataggtaaggtcatgtgcatctctgatgtcactcgtggaattgggcttacacatcgggtgggtaagaggttttgcgttaagtccatttacatcctgggcaagatatggatggatgaaaacattaagaccaagaatcacacgaatagcgtaatgttcttccttgtaagggatcgtaggcctgttgataagcctcaggattttggtgaagtatttaatatgtttgataatgagcccagtacagctaccgtgaagaacatgcatcgtgatcgctatcaagttctcaggaagtggcatgccacggtcactggtggtcagtatgcgagcaaggagcaggctttagttaggcgtttttttagggttaataattatgttgtgtataaccagcaagaggctgggaaatatgagaaccatactgagaatgcattaatgttgtacatggcgtgtactcatgcctctaatcctgtatacgctacgttgaagattagaatttatttctatgattcagtgagcaattaataaatatttaattttattaaattagactgctcaacacggtcagtcccatggattacattgtacaatacatgctctacggcttttacaatagtattaatacttataactcctaagctatctaagtatttcaatacttgggtcttaaataccctcaagaaacgccaggtctgaggctgtaaggtcgtccagaccttgaaatccatccagcattgatgtagtcccaacgctttcctcaggttgtggttgaaccgtatctggacggttattatgtcctggttcattacgaacggtctgttgtcgtgttgaatgatcttgaaatagaggggatttggtacctcccagataaagacgccattcatcgcctgagctgcagtgatgagttcccctgtgcgtgaatccatggttgtggcagttaatgtggacgtagtacgagcacccgcagttgagatctacccttttacgccggatgcgtttacgcttagcagctctgtgttggaccttgattggtacctgagtatagtggtccttcgagggagatgaaggtcgcatttttcagagcccaggcttttaatgcgctattcttttcctcgtccaggaattctttatagctggaattggggcctggattgcagaggaagatagtgggaatacctcctttaatttgaactggcttaccgtacttggtgtttgattgccagtcctctgggcccccatgaattcttttgaagtgctttaggtagtggggatcgacgtcatcaatgacgttgtaccatgcatcattgttgtagaccttaggacttaaatccaggtgtccacataggtaattatgtggacccaatgcacgggaccacatggtcttgcccgtccgactatcgccttcgattacgattgattttggtctcaaaggccgcgcacgacccatcacgttttcgtggaaccactcgtcgagttcttctggaactcggtcaaacgaagagagagggaaagggttctcatatggaggtggtggttttgtaaaaatccgatccaggtttgaactgatgtgatggaagtccctaagataatccctaggtgctaattctctaaggatcttaagagcctctgatttactgccgctgttaagtgccgcggcgtaagcgtcgtttgcagattgttgaccccctctggctgatcgtccatcgatctgaaatgttccccatctccaagtatcaccgtccttgtcgatgtaggacttgacgtcggagctggatttagctccctgaatgtttggatggaaatgtgctgacctggttggtgataccaggtcgaagaatcgctgattctggcatttgtatttgccttcgaactggatgagcacgtgcagatgaggctccccattctcatgtagctccctgcatattttgatgaatttagggtttgtaggtgtttgaaagttcctaatttgagagagagcctcttctttagttaaggagcatcgagggtaagtgaggaaatagtttttagcgtttatttgaaagcgcttaggtggtgacattctctctcctcaatcggtactcagatagtttagcccccatattaggtactcaatatatacatgagtaccaaatggcatagatgtaaataatggaaatataatttgaattcaaaagcggccatccgtataatatt
>oNC_004824
accggaaggccgcgcgattttttttgtgggcccttgaccaatgaaattcaagctacatggcttatttattacctggggaccattaaatagacttcctcaccaagtttggattcaaaacatgtgggatccattattgcacgaatttcctgaaagcgttcatggtctacggtgcatgctagcggtgaaatatcttcaggaagtggaaaagacatattccccggacacagtcggctacgatcttgtccgtgatctgattttagttctccgcgcgaagaactatgtcgaagcgaccagccgatattatcatttcaactcccgcatcgaaggtacgtcgacgtctgaacttcgacagcccatatgtatcccgtgcagttgtccccattgcccgcgtcacaaagggaaaggcctggacaaacaggccgatgaacagaaaacctagaatgtacaggatgtacagaagtcctgacgtgcccaggggctgtgaaggcccttgtaaggttcaatccttcgaatctaggcacgatgtttctcatattgggaaggtgatgtgcatcagcgatgttacacgaggaaccggactcacacatcgcgttgggaagcgattttgtgtgaaatctgtttacgtgttgggaaaaatatggatggacgaaaatatcaagactaaaaatcatactaatagcgtcatattttttctggttcgagaccgtcgtcctacaggaacgccacaggattttggggaggtttttaatatgttcgacaatgaaccgagcactgcaacggtgaagaatatgcatcgtgatcgatatcaagtgctgcgcaaatggcatgctactgtgacgggaggaacatacgcatcgagggagcaagcattagttaggaagtttgttagggttaataattatgttgtctacaatcaacaggaggccggcaagtatgagaatcatactgaaaatgcattaatgttgtatatggcctgtactcacgcatcgaaccctgtatatgcaactctgaaaatccggatctatttttatgattcggtaacaaattaatatatattcactttcacatcatacgagcttcttacatcaattgttctttccaatacattgtctaaaacatgataaacagatcttattacattgtaaatagagagcacccctaacatatccaggtacttaaggacctgggttttaaagactctcaagaaaatcccaatcggagggcgtaagcccgtccagatttggaaagttagagcacacttgtgaagtcccagcgctttcctcaggttgtggttgaacagtatctgtaccactattatgtcgtgttctgtcatgaagggtcggctgtcgtgtttcaatattttgaaatacaggggatttggaatttcccaaataaagacgccactctctgctcgatccgcagtgatgtactcccctgtgcgtgaatccgtgatcatggcagtttattgacatgtaatacgagcatccgcaccgcagatcaatccgtttgcgtctgatgttcctcttcttcttctgtgggagcgttgtttgagcgaccggaatagagtggttcttcgagttggatgaagactgcattctttattgcccactgttttagtgctgaatttttttcttcgtccagatattctttatagctgctatttggtcctttattgcagaggaagatagtgggtattccacctttaatcatgactggctttccgtatttcgtgttgctttgccagtctctttgggcccccatgaattctttaaaatgctttaggtagtgcgggtcgacgtcatcaatgacgttgtaccaagcttcattattgtacactctcgggctcagatccagatgaccgcatagataattgtgtgggcctaaagacctggcccacattgtcttgcccgtacgactatcaccctcaatgacaatactcttgggtctccacggccgcgcagcggcatcccttacattctcagacacccagacctcaagttcctctggaacttgatcgaatgaagaagacaaaaaaggacaaacaaaaacctctaaaggaggtgcaaaaatcctatctaaattagaattcaaattatgaaattggaaaatataatcttttgggagtttttcccttattatactaagtgctgcttctttagaacctgcgtttagggcctctgctgctgcatcatttgctgtctgttgacctcctctagcagatcgtccatcgatctgaaactgaccccagtcaatgtaatcaccgtctttctcgatgtaggacttgacatcggagctggacttagctccctggaagtttgggtggtattgtgtggaggtattagggtgagtgacatcgaaatgtctagggtttctgaactggcatttacctttgaattggatgagcgcgtggatatgcagagacccatcttggtgtttttcttgtgatactctgataaataatttgtcagatggacatgaaatgtttcgaaggagttcgagcatatgctcttttggtattgggcattttgggaaagtgagaaatatattttttgccttaacttggaattggtttgttcgtggcatattgaatcgggtgctctacaaagctcataggaatggggtgctttgggtgcctatttatattgagctcccaaatggcaattttgtaattacgaaaagtatttcaaaaccctaacgctccactttaattcaaatccataaagcggccttccgtataatatt
>oNC_004608
acctgagtgccccgcgaccggtgtattggggttactttaacttttctgcttttgtggtacccttatctttagtcgttcaatcagaagcgctcctcagcgctatgttaattcaaatttgaattataaagcaagtggacactctgaacccactaacaatgtgggatccattgttgaacgactttcccaaatcagtgcatggattccggtgcatgttggcaataaagtatttgcaacaagttcaagagaattacccttctaattctctaggttactcgtaccttacagggttaattcaggtattgcgcatccggaatcatgccaaagcggacctacgaatactgcattctctaccccgatatcgaatgcacggaggagattgaacttcgataccccgctcatgctgcctgcctctgcgggaggtgtccctaccaacatgaaaaggaggcgttggaccaaccgccccatgtggaggaaacctcggttttaccgactgtataggtcccctgatgtccctcgtggttgtgagggaccatgtaaagttcaatcatttgaagcaaaggatattgcccccacaggcaaagtgatttgcatatcggacgtnactaaaagtaatggaattacncctcgtttaggcaaacgtttttgttgcatcaagtccgtgaacattactgggaaggtttggatggacgaaaacattaagtccaaaaatcacacgaatactgtgatgttcaagttatgtcgtgacagacgaccatttggtacacccatggattttggtcaagtgttcaacatgtatgacaacgagcccagtacagccactgtgaagaacgatctgcgtgatcgttatcaagtcttgcgaaagtttagtgccactgttactggtggccaatatgcttgtaaagaacaagccatggtgaatcgtttcttcaaggttaataattatgttgtttacaaccaccaggaggcagcgaagtatgagaaccatactgagaacgcattattattgtacatggcatgtactcatgcctcaaatcctgtgtatgcaacacttaaaattcggatctatttttatgattcgatattgaattaataaagattgtattgagcattatgcgtaaagcttacatcctccaccaagtggagttttattgtacaggaaatccgatgcgaaatataaaatatttgctaagctaatgacccctaaattatttaaaaacttaaataattggttacggaagatcgataagatcatcccagaagtcgccttcatataatggtagagcttcaagtccaggaagcacttgtgcatccccagtgctttcttcaacctgtgattgaacatatgcgcagcttggtgaccattcattctggactctgctagaattggactgtggtgcatgatcttgaaagagaggggattttgcacctcccagatatagacgccactcctgagttgagctgcagtgatgttctcccctgtgcgaaaatccatagttacggcagttgatatggatgtaatagctacacccacacttcaggtcaattcgagatcgtcgaattgctctcttcttggcgaccctgtgttgaaccttgattgacggtggagaacagtggttctttgagggtgtagaattccgcattctttgaagcccactgtttaagcgcagcattgttctcttcatccaagtactctttataggaggacttgggaccagggttacacagaaagatggtggggataccacctttaattttagtgggcttcccgtacttgacgttagactgccagtctctttgcgcgcccatgaattctttgaaatgtttcaaataatgtggatcaacgtcatcgatgacgttgtaccatgcctcgttagagtatgttttgtcgtttagatccaaatggccgcaaagataattatgaggacctatggcacgtgcccacatggttttacccgtgcgactatctccttcaataactatactaataggtctatctggccgcgcggcatctctcacatttctttcagcccatgaagaaatgtagcttggaaccttgtcgaatgactccaatgtaaaaggcgactcatatgcctgtgtaggctctgtgaatatccgagacaaattacaatttaagttatgaaattgtaaaatgaaatccttaggagccttttccttcaatataaggagggcctccaactttgatccagagttgagtgcctcggcgtatgcgtcgttggcagattgtttacctcctctagctgatctgccatcgatttggaaggttccatgatcaagaatgtctccgtctttctccatgtatgttttaacatctgagcagcttttagctcgctgaatgttcggatggtaatatgccgatctgcatctggaatggaggtcgaagaacctttggtttttcgtttgttgtttcccttcgaactgaagcagaacatggagatgaggttgtccatcttcatggagttctcgacagatgcggatgaacttcttgttaactggtgttgacaaggctagaagttgttcaagagcgtcctcctttgtaagaggacatttgggatatgtcaagaaatagttttttgcgtttatagcaaaacgaccttcccttggcatatttgaagtcgtttttgtatcggtgtacaccgattacttctctatccccctatcggtgtatcggtgtcttatatatactagagctactaaaagcccataggggcactcagctataatatt
>oNC_001983
acctgaggaccccgcgaccggtgtacgcttttgcttatggacccaccttatctttagtcgttcaatgacatgcgctcctcagcgcttacataattcaaatttgaattataaagagagctgctactttctttattggcagccatgtgggatccattggtgaacgactttcccaaatcgttacatggtttccgttgtatgcttgccattaagtatttacaatacattcaggcgaattatccctctaattctcttggttacgtgtatttaacagagttaatacaggttttacgtatacggaaacatgccaaagcggaattacgatcaccgccttctctaccccgatgtcgaatgtgcggaggaggctgatcttcgacaccccgctttccttacctgccactgcgggaagtgtccctgccagcgcgaaaaggaggaggtggaccaaccgacccatgtggaggaaaccgagatattatcggttataccgctctcctgatgtcccacgtggttgtgaaggaccttgtaaggtccaatccttcgaggcgaaacatgatatttcgcatctcggtaaggtcatatgtgtcactgatgtgacacgaggcaatggcatcactcacagagttgggaaacgattttgtgttaagtctatctgggttacaggcaaaatctggatggatgagaacatcaagacaaagaatcacactaatactgtgatgttcaagttagtgcgtgacagacgtccatttggcacgccacaagactttggtcaagtgttcaacatgtatgacaatgaacccagtactgctactgtgaagaacgatcttcgtgatcgttatcaggtcgtgcgtaagtttcaagccacagttactggtggccagtatgcgagcaaggagcaagccatagttagtaaattttatcgtgttaacaattatgttgtttacaaccaccaagaggcagcgaagtatgaaaatcatactgagaatgctttgttattgtatatggcatgtactcatgcatcaaatcctgtgtatgcaacactaaaaattcggatctatttttatgattcgatttcaaattaataaattttgtattgaacattatgcgtaaagcttacatcctccacatggtggagtttttcatacaggatatgtgaggcgccttgtaatacattgcctatgctaatgacgcctaaattatttaaatatctaaataattgtctactaaaaattgataatatcatcccagaagtcgccgtcaaataatggtagagcttcagatccaggaagcatttgtgcatcagcagtgctttcttcaacccgtggttgaacatgatccgtatttgggtcacatacatctgggattctggacgaattagacggtgctgcatgatcttgaaagagaggggatttcgcacctcccaagtaaagacgccattcctgagttgagctgcagtgatgttgtccccggtgcgaaaatccatagttacggcagttgatatggatgtaataactacacccttaaatcaattcgagagcgtcgaattgctcgcttcttggcaaccttgtgttgcgctttgatcgacggaggagaaaagtggttctttgagggtgtagaattccgcattctttgaagcccacaatttgagtgctgtattatcagcctcgtccaagtactctttataagaggattttggtccaggattgcataaaaagatggtggggataccacctttaatatgagtgggcttcccgtacttgacgttagattgccagtctctttgcgcgcccatgaattctttgaaatgtttcaaataatggggatcgacgtcatcaatgacgttataccaagcatcgttggaatagatcttactgttaagatccaagtggccgcaaagataattgtgaggacctaacgcacgtgcccacattgttttacccgtgcgactatcgccttcaatcacaatgctaatcggtctttccggcgcagcgggatgtctaacattttctgaagcccatgaagaaatgtaacttgggactttgtcaaatgctgataagctataaggtgacacgtaaagtggaacttcatctgaaaaaatccgtgacaaattacaatttaaattatgaaattgtaaaatataatctttaggagccttctccctcagtatattgagggcctgtaacttggatccactgttgagtgcctcggcataagcgtcgttggcagactgtttacctcctctagctgatctgccatcgacttggaaacttccatggtcaacgacgtctccgtctttgtccatgtatgacttaacatctgatgcgcttttagctgcctgaacgttcggatggtaatgtgctgatctggttgaggaaaccaggtcgaagaacctttcgttcttcgtttggaacttcccttcgaattgaagcagaacatggagatgaggttctccatcttcatgaagttcacgacagactcggatgaacttcttgttgacaggcgttgataacgctaagagttcttcaagagcgtcctcctttctaagaggacaacggggataagtgaggaaatagttctttgcgtttatagcaaaacgaccgagtctaggcatattttggcgtcgttttgtatcggtgtctctccatttaactctatgtatcggtgtatcggtgtcttatttatatgtaggagagttactaaaaccctcaggggtcctcagcaataatatt
>oNC_007339
accgaatggccgcgcgattttttatgtgggccctcgaccaatgaaattcacgctacatggcttatttattacgtggggaccattaaatagacttccgcaccaagttttgatccacaacatgtgggatccacttatgcacgaatttcctgaaagtgttcatggtctaaggtgcatgttagcggtgaaatatcttcaagaggtggaaaaaacatattctccggacacagtcggctacgatcttgtccgcgatctcatccttgttctccgcgcaaagaattatgtcgaagcgaccagccgatattatcatttcaactcccgcgtcgaaggtacgccgacgtctcaacttcgacagcccatatgtttcccgtgcagttgtccccattgcccgcgtcacaaagggaaaggcctggacaaacaggccgatgaacagaaaacccaagatgtacaggatgtatagaagtcccgacgtgccaaggggctgtgaaggcccttgtaaagttcaatcgtttgaatctaggcacgatgtctcccatattggtaaggtgatgtgtattagtgatgttacacgaggaaccggactcacacatcgcgttgggaagcgattttgtgtgaaatctgtttacgttttggggaaaatatggatggacgaaaatatcaagactaaaaaccacactaatagcgtcatattttttctggttcaagaccgtcgtcctacaggaactccacaggattttggggaggtttttaatatgttcgataatgaaccgagcactgcaacggtgaagaatatgcatcgtgatcgatatcaagtgatgcgcaaatggcatgccactgtgaccggaggaacatacgcatcaagggagcaagcattagttaggaagtttgttagggttaataattatgttgtctataatcaacaagaggccggcaagtatgagaatcatactgaaaatgcattaatgttgtatatggcctgtactcacgcatcgaaccctgtatacgcgactttgaaaatccgaatctatttttatgattcggtaacaaattaatatatattcaatttcacatcatatgttgtccatacatcaattgtcttttccaatacatcgtccaatacatgataaactgctcttattacattataaataccaatcactcctaacctatccaggtacttaaggacctgggttttaaagactctcaagaaaatcccagtcggcggttgtaagcccgtccagatttggaaagttatcgcacatttgtgaagccgcagtgctttccgcaggttgtggttgaacactacctgcaccttgattatgtcgtgttcctctagacaaggtctgatgtcgtgttttattattttgaaatagaggggatttggaacttcccagatatacgcgccactctctgctcgatccacagtgatgtactcccctgtgcgtgaatccgtgatcatggcaatttattgacatgtaatacgagcatccgcacggtagatcaattcgtctacgtctgatgttcttcttcttcttcagcggttgcgatgctttcgcgaccggaatagagtggttcttcgattgtgatgaagattgcattctttaatgcccactgcttcagtgctgcattcttttcttcatcgagatattctttgtaactgctgtttggtcctttattgcagaggaagatggtgggaatcccacctttaatcatgactggctttccgtacttcgtgttgctttgccagtctctttgggcccccatgaattctttaaaatgctttagatagtggggatcaacgtcatcaatgacgttgtaccaagcatcattattgtatactctcgggcttagatctagatggccgcacaagtaattgtgtggtcctaacgaacgcgcccacgctgttttgcccgtcctactatcaccctctaatactattcctatgggtctattcgggcgcgcagcgcaacaccccacattacttgaaacccaatcgacgagttcttgcggaactctgtcgaaggatgaaattgaaaaaggagaaacatacacctcagcacgaggtggaaaaatacgatctaaattcgaattcatattatgaaattgcaaaacgtaatctttgggtgctaattctttcaacactttcaatgcatcttctttgtttcctgtatttattgctcttgcgtacgcgtcgttagctgtttgttgacctccacgagcagatcgtccatcgatctggaagacaccccattctaacacgtccccgtctttgtcgatgtattgtttgacgtccgatgccgatttagctccctgaatgttcggatggaaatgtgttgaccgacttggggacaccaagtcgaagaatctgttattcttgcattggaactttccttcgaactggataagaacgtggatatgcggagccccatcttcgtgcaactctctgcaaattttgataaatttcttcgaagttggagtttctagggttcgcaattgggaaagtgcctcttctttggatagagagcactttggatatgtgaggaaatagttttttgcacttattttgaaatgcttaggaggagccatcaaaacgcgcgttttgaatcggggtctctccaaaactatggtatattggggtatggggtctcatatatactttggacaccaaatggcaaaatggtaattatgcaaataattactttaattcaaaatgaataaagcggccattcgtataatatt
>oNC_005845
accggatggccgcccttttttttatgtgggccctcgaccaatgaaattcacgctacatggcttctttattacatggggaccattaaatagacttccgcaccaagttttgatcacaacatgtgggatccacttatgcacgaattccctgaaagtgttcatggtctacggtgcatgctagctgtgaaatatcttcaggaggtggaaaaaacatattctccggacacagtcggctacgatcttgttcgcgatcttattcttgttctccgcgcaaggaactatgtcgaagcgaccagccgatattatcatttcaactcccgcgtcgaaggtacgccgacgtctcaacttcgacagcccctatgtttcccgtgcagttgtccccattgcccgcgtcacaaagggaaaggcctggacaaacaggcccatgaacagaaaacccaagatgtacaggatgtatagaagtcccgacgtgccaaggggctgtgaaggcccttgtaaagttcaatcgttcgaatctaggcacgatgtctctcatattgggaaggtaatgtgtatcagcgatgttacacgaggaaccggactcacacatcgcgttgggaagcgattttgtgtgaaatctgtttatgttttgggaaagatatggatggatgaaaatatcaagactaaaaatcatactaatagtgtcatattttttctggttcgagaccgtcgtcctacagggacccctcaggattttggggaggtttttaatatgttcgacaatgaaccgagcactgcaacggtgaagaacatgcatcgtgatcgataccaagttctgcgcaaatggcatgctactgtgacgggaggagcatacgcatcaagggagcaagcattagttaggaagtttgttagagttaatagttatattgtctacaatcaacaagaggccggcaagtatgagaatcatactgaaaatgcattaatgttgtatatggcctgtactcatgcatcgaaccctgtatacgcgactttgaaaatccggatctatttttatgattcggtaacaaattaatatatattcaatttcacatcatacgttatccatacatcaattgtcttttccaacacattgtccagaacatgataaacagctcttattacattgtaaatactaatcacccctaacatgtccaagtacttaaggacttgggttttaaagactctcaagaaaatcccagtctgcgggcgtaagcccgtccagatctggaacattagaacacatttgtgaagccccagtgctttccgcaggttgtggttgaacatgatgtgcactttgattatgtcgtgttcttccaggcaaggtctgatgtcgtgtttcattattttgaaatagaggggatttggaacgtcccagatatacacgccactctctgctcgatccgcagtgatgtactcccctgtgcgtgaatccgtgatcatggcaatttattgacatgtaatacgagcatccgcacggtagatcaattcgtctgcgcctgatgttcttcttcttcctctgcggttgcgattctttcgcgaccggaatagagtggttcttcgagtgtgataaagattgcattctttaatgcccactgcttaagtgctgcattcttatcttcatcgagatactctttataactgctgtttggtcccggattgcagaggaagatggtgggaattccacctttaatcatgactggctttccgtacttcgtgttgctttgccagtctctctgggcccccatgaattctttaaaatgctttagatagtgggggtctacgtcatcaatgacgttgtaccaagcatcattactgtacacctttggacttaagtcaagtggccgcacaagtaattgtgtccccaaagaacgcgcccacgcagttttgcccgttctactatcaccctctaaaactattcctatgggtctaatcggccgcgcagaacacaccacgttacctgaaacccaatcgacgagttcttgcggaactttgtcgaaggatgaaatagaaaaaggagaaacatacacctctacaggaggtgcaaaaatcctatctaaattatttttaatattatggtattgaaaaataaaatcttttggtagttcttccctaattattgctaaagctgcttcggctgaacctgaatttaatgcctttgcggcagtgtcgttagcagactgctgaccgcctctagcgcttctgccgtcgacctggaattttccccattccagtgtgtccccatctttgtcgatataggacttgacgtcggagctggatttagctccctgaatgttcggatggaaatgtgctgaccgacttggggacaccaagtcgaagaatctgttattcgtgcagacgaacttcccttcgaactggataagaacgtggatatgcggagacccatcttcgtgcaactctctacaaattttgataaatttctttgaagttggagtttctagggtttgtaattgggaaagtgcctcttctttagtaagagagcatttgggataagtgaggaaatagtttttggcttgtattctaaaacgctttggaggtgccatgtcagcagaaacgaattggagacaagcaaacttcccatatgaattggagacaggagcacaatatatatggtgtctctaaatggcattttggtaattattccaataattactttaattcaaaattcaaaattggaattggtaaagcggccatccgtctaatatt
>oNC_003861
accggatggccgcgcgtcccctcgtggtgtgggccccccacgtgtagatgtcccccaattagaacgcgccttggaaggctagttatttgtggtccccctatatcaacttgctcaccaagttgttcatccacacaatgtgggaccctctattgaacgagttcccagaatccgtccacggtttccggtgtatgctcgccgtcaaataccttcagctggtagaaggtacatattcaccagacactctgggacacgagttaatcagggatctcatatccgtcatcagggcgaagaattatgtcgaagcgaccagcagatataattatttctactccaggctcgaaggttcgtcgccgtctgaacttcgacagcccatacagcagccgtgctgctgcccccactgtccgcgtcacaaaaagacagctatgggcaaacaggcccatgaatcggaagcccaggtggtatcggatgtataggagcccagatgttcctaagggctgtgaaggcccatgtaaggtccagtcattcgagtcgagacacgatgtggtccatataggtaaggtcatgtgcatctctgatgtcactcgtggaattgggcttactcatcgggtgggtaagagattttgtgttaagtccgtttacatcctgggcaagatatggatggatgaaaacattaagaccaaaaatcacacgaatagcgtaatgttcttccttgtaagggatcgtaggcccgttgataagcctcaggattttggtgaagtatttaatatgtttgataatgagcccagtacagctactgtgaagaacatgcatcgtgatcgctatcaagttctcaggaagtggagtgccactgtcactggtggtcagtatgcgagcaaggagcaggctttagtcaggcgtttttttagggttaataattatgttgtgtataaccagcaagaggctgggaaatatgagaaccatactgagaatgcattaatgttgtacatggcgtgtactcatgcctctaatcctgtatacgctacgttgaagattagaatctacttctatgattcagtgagcaattaataaatatttaattttattaaattagactgctcaacacggtcagtcccatggattacattgtacaatacatgctctacggcgtttacaacagtattaatacttataactcctaagcgatctaagtatttcaatacttgggtcttaaataccctcaagaaacgccaggtctgaggctgtaaggtcgtccagaccttgaaatccatccagcattggtgtagtcccaacgctctcctcaggttgtggttgaaccgtatctggacggttattatgtcccacggcatgctgaacggccggctgtcgtgctggatgatcttgaaatagaggggatttggaacctcccagatatagacgccattcatcgcctgagctgcagtgatgagttcccctgtgcgtgaatccatggttgtggcagtttatgtgcacgtagtacgagcacccgcagttgaggtctaccctccgtcgccggatggccttacgcttagctgctctgtgttggaccttgattggaacctgagtagagcggctcgctgagggagatgaaggtcgcattcttcagagcccaagccttcaatgcgatattcttcgcctcgtcaaggaattctttatagctggaattgggcccaggattgcacaggaagatagtggggattccccctttaatttgaactggtttcccgtacttggtgtttgactgccagtccctttgggcccccatgaattccttaaagtgctttagataatgcggatctacgtcatcaattacgttgtaccatgcatcattgctgtaaaccctaggactcaagtccagatgtccacacagatagttgtgtggacccaatgacctagcccacatcgttttgcctgtacgactatcgccctcgatgactatactattaggtctcaaaggcctcgcagaggcacccatgacattctctgacacccactcctcaagttcatctggaacttggtcaaatgaagaggctgagaagggagacacatacacctcgggaggaggtgtaaaaatcctatctaaattagcatttagattatgaaattgtaaaacataatccttgggtgctaactccttaatgactctaagagcctctggcttactgcctgtgttaagtgctgcggcgtaagcgtcgttggctgtctgctgtccccctcttgcagatcttccatcgatctgaaactcaccccagtcgatggtgtctccatccttgtcgatgtaggacttgacgtctgagctggacttagcgctctgtatgttggggtggaaactggtgctactgcttgggtgtacacaatcgaattgccgattgtttgtgatcgtgagcttcccttcgaactgaagcagagcatggaggtgaggttccccattatgatggagttctctgcaaattttaataaatttgatgtttgtcggaagactcaagcttcggaagaagtcgagtaagtgttctttggtgagagaacacttagggtatgtgaggaatatatttttggactgaattcggaatcgtgggtttctcatctttgactcggtcaattggagacacccctgagcaagtctctagtgaattggagacattatatattgtctccaaatggcattctcgtaattcccaaaagttacattcaaatttcaaattcgaatttgaaatccaaaagcggccatccgtataatatt
>oNC_001507
accggatggccgcgcgatcgtcacccgacccgcttccgcaaattacgccgcattgtcgtctaagtggtcccgcatatgtgaagggccaatcatatttggccctgaaatctaagatatttttaaagacttgtggttaagttgttaaagttatataaaacgacatgcgtttcgtggatctttaattcaaaatgcctaagcgggatgccccatggcgtttaatggcggggacctcaaaggtttcccgctctgctaattattctcctcgaggaagtttgcctaagcgtgatgcttgggttaacaggcccatgtacaggaagcccaggatatatcgatcactaagaggccccgatgttcctaaaggatgtgaagggccttgtaaagtccagtcatacgagcagcgtcatgatatttccctagttgggaaggtcatgtgtatatctgatgtgacacgtggtaacggtattacccaccgtgttggtaagcgtttctgcgttaagtctgtatatatcttgggcaagatatggatggatgagaacatcaagttgaagaatcacacgaacagtgtcatgttctggttggttagggatcggagaccttatggcactcctatggatttcggacaagtgttcaacatgttcgataatgagccaagtactgcaacggtaaagaacgacctacgggatcgtttccaagtgatccacaggtttcacgccaaggttactggtggtcaatatgccagcaacgagcaggctctggttaggagattctggaaggtcaataacaatgtcgtctacaaccaccaggaggcagggaaatatgagaatcatactgagaacgccctgttattgtatatggcatgtactcatgcctctaaccctgtgtatgcgacgttgaaaattcgaatctatttttatgattcgataacaaattaataaaatttatattttattgaatgattttcgagtacatgcgttatatatgatctgtctgttgcgaaacgaacagctctaataacattgttaatacatataacgcctaactgttcaaggtacaacatcactaagtatttaaatctatttaaataagttctcccagaagctgtcgtcgatgtcgtccatacttggaagttgagaaatgccttgtggagatccaatgctctcctcaggttgtggttgaacctgatttgtaagtggtatatcctggtgttggtgtagaggggatcctctacgctgattatcttgaaatagaggggatttgttatctcccagatatagacgccattctctgcttgaggcacagtgataggttcccctgtgcgtgaatccattgtttctgcagtcgatgtgaatgtatatggaacagccacagttcaggtcaattcgtcgccttctaatagctcttcgtttagctgctctgtgttgagctttgatagaggggggagttgaggaagacgaatttcgcattatggaaagtccagttctttagtggagtgttttcctctttgtcgaggaaaactttatagctagcaccctctccaggattgcacagcacgattgacgggatacctcctttaatttgaactggctttccgtatttacagttagtctgccaatctctttgggccccaatgagttctttccaatgtttcaactttagatattgcggtgtgacatcatcgatgacgttatactcaaccttgtttgagtaaaccctagaattgagatccaaatgcccgctcaaataattatgtgggcctagtgaacgagcccacatagtctttcccgtccgactatcgccctcgatgataatactaataggtctctccggccgcgcagcggaactctttccaaaataattttcagcccattgtctcatctcgtctggcacgttagtaaatgatgagacgtggaacggaggaagccatggttcaggagtcttatcaaatatcctatctaaattgctatttagattgtggaactgaaataaatatttttctgggattttctctctaattatctgcagggcttcttctttggaagaagcatttaacgcctctgctgcagcgtcgttagatgtttggcaacctcctctagcacttcgaccgtcgacctggaattctccccatacaagagtatctccgtctttgtcgatgtacgtcttgacgtcggaagacgatttagctctctgaatgtttggatggaaatgtgctgaccttgttggggataccaggtcgaagaatcgttgattttggcagcagtattttccctcgaactgaataagcacgtggaggtgaggttgcccatcttcatgaagctctctgcagatttttatgaattttttgttaatcggagtgtttagggcttgtaattgagaaagtgattcttctttggacaaggagcactgaggatatgtaagaaaataatttttggcatttatttgaaaccgttttggatgcgatggcatttttgtaattaagaggcttactaccaattgaggaggggctccaaaagttatatgaattggtagtaaggtagctcttatatattagaagttcctaaggggcacgtggcggccatccgtttaatatt
>oNC_004558
accggatggccgcgatttttttttttggaccccacaacgcactaactgacaaagacatgcggaccaatcacctgacgcgctcaaagcttaattgttttgtgttttctatttaaacttggccccaagtattgtagttcgtactatgtgggatcctttgttaaacgagtttcctgaaaccgttcacggttttagatgtatgttagcagttaaatatcttcaattagtagaaaagacttattctcctgacacagtcggttacgatttaatcagggatttaatttcagttattagggctagaaattatgtcgaagcgaccagcagatatgctcattttcacgcccgcttcgaaggtacgtcgccgtctcaacttcgacagcccatcggtgagccgtgctgctgcccccattgtccgcgtcaccaaagcaaaggcatgggccaaccggcccatgtatcggaagcccagaatctacagaatgtacaggagccctgatgtgcctaagggctgtgagggtccgtgtaaggtccaatcgtttgatgctaagaacgatattggtcacatgggtaaggtgatctgtttgtccgatgtgacgaggggaattgggctgacccatcgagtgggtaaacgtttttgcgttaagtctttgtatttcgtcggcaagatctggatggacgagaatattaaggtgaagaaccacaccaacaccgttatgttttggatagtacgtgataggcgtcctagtgggactcccaatgattttcagcaggtttttaacgtatatgataatgagccctctactgcgactgttaagaatgaccagcgtgatcgctttcaagtcttacggaggtttcaagcgactgttactggaggacaatatgcagccaaggagcaggcgataattagaagattttttcgtgttaataattacgtagtttataatcaccaggaagctgggaagtacgaaaatcatactgagaatgctttgttgttgtatatggcatgtactcatgcctctaatcctgtgtatgcgactctcaaagtgaggagttatttctatgactcagtcacaaactaataaatattaaattttattatatttgaactgtctacaaatgttgtttgcgtcaatgcatcccatagtacataattcactgctctaattacattattcaaactaattacacccaaattattaagaaatttcatcacttgtgttttaaatacccttaagaaacgaccagtcggaggctgtgaggtcatccagcatcggtaggttaggaaacatttgtgtatccccaacactttcctcaggttgtgattgaactgtatctggacggtgatgatgtcttcgttcatcaggaagggccggttttggtgctctgttatcttgaaatataggggattttgaatctcccagataaacacgccattctctgcttgagctgcagtgatgaattcccctgtgcgtgaatccatggtcgttgcaggttaatgctatgaagtaagaacagccacacggtagatcaactcgtcgacgtctggtccccttcttggctagcctgtgctgtactttgattggtacttgagtagagtgggccttcgagggtgacgaaggttgcattttttaaagcccagttttttagtgcagaattcttttcctcatccaagtattctttatagctggagttgggtcctggattgcagaggaaggtagtgggaattccgcctttaatttgaactggcttcccgtactttgtatttgattgccagtccctttgggcccccatgaattctttaaagtgctttaggtagtgggggtcgacgtcatcaatgacgttgtaccaggcatcattactgtaaacctttgggctaaggtctagatgaccacacaaataattatgtggtcccaatgatctggcccacatagtcttccccgtcctactgtcaccctcaattactatacttatgggtctcagaggccgcgcagcgggactgcagacgttctcggcagcccacgcttcaagttcttctggaacttggtcgaaagaagaagatataaaaggtgaaacataaacatccattggaggtgtaaaaatcctatctaaattagaatttaaattgtgaaattgtaaaacaaaatctttgggagctttctcccttaatatattgagggcctgagctttggaccctgaattgattgcctcggcatatgcgtcgttggcagattggcaacctcctctagctgatcgtccatcgacttggaaaactccatgatcaatgacgtctccgtctttttccatgtaggatttgacatcgcttgagctcttagctccctgaatgttcggatggaaatgtgctgacctggttggggatgtgaggtcgaagaatctattgtttttgcattggaactttccttcgaactggatgagcacatgcaagtgaggagtcccatcatcgtgaagctctctgcaaattctaataaattttttgaaagtgggtgtttggagatttaataattgggaaagtgcctcttctttagttagagagcacttgggataagtgagaaaataatttttggcatttattttaaagcgattgggggctgccatgttgacttggtcaatcggtgtctttcaactctctctatgtatcggtgtattggagtcctatatatatggagactccaatggcataaatgtaaatattgaactttaaatcaaaaccctaacgctccaaaaagcggccatccgtataatatt
>oNC_004611
accgaatggccgcgcaaatttttaggtgggccctcaaccaatgaaattcacgctacatggcctatttagtgcgtggggatcaataaatagacttgctcaccaagtttggatccacaaacatgtgggatccattattgcacgaatttcccgaaagcgttcatggtctaaggtgcatgctagctgtaaaatatctccaagagatagaaaagaactattcaccagacacagtcggctacgatcttattcgagatctcattcttgttctccgagcaaagaactatggcgaagcgaccagcagatatcatcatttcaacgcccgcatcgaaggtacgccgacgtctcaacttcgacagcccctatggagctcgtgcagttgtccccattgcccgcgtcaccaaagcaaaggcctggaccaacaggccgatgaacagaaaacccagaatgtacagaatgtatagaagtcccgacgtgccaaggggctgtgaaggcccttgtaaagtgcagtcctttgaatctaggcacgatgtctctcatattggcaaagtcatgtgtgttagtgatgttacccgaggaactggactcacacatcgcgtagggaagcgattctgtgtgaaatctgtctatgtgctgggaaagatatggatggatgaaaacatcaagacaaaaaaccatactaacagtgtcatgttttttctggttcgtgaccgtcgtcctacaggatctccccaggatttcggggaagtgtttaatatgtttgacaatgaaccgagcacagcaacggtgaagaacatgcatcgtgatcgttatcaagtcttacggaagtggcatgcgactgtgacgggaggaacatatgcatctaaggagcaagcattagttaggaagtttgttagggttaataattatgttgtttataatcaacaagaggccggcaagtatgagaatcatactgaaaacgcattaatgttgtatatggcctgtactcacgcatcaaatcctgtatatgctactttgaaaatccggatctacttttatgattcggccacaaattaataaatatccagttttatatcatacgaagtccatacatcaattgtttgctccaatacattatccaatacatgataaactgctcttattacattataaattcctatgacacctaacatatccaggtacttaaggacctgggttttgaagactctcaagaaaatcccaatctgagggcgtaagcccgtccagattttgaaagttagaaaacacttgtgaagtcccagggctttccgcaggttgtggttgaactgtatttgaatcttgattatgtcgtgctgtgttaggaagggcctgctgtcgtgtttcaaaattttgaaatacaggggatttcgaatttcccaggtatatacgccactctctgctcgatccgcagtgatgtattcccctgtgcgtgaatccgtgatcatggcagttgatcgatatgtaatacgaacaaccacacggtagatcaactcgcctcctgcgaatgctcttcttcttcttctgggagagcgatgttttcgcgaccggaatagagtggttcttcgagtgtgatgaagactgcattcttgattgcccactgcttcagtgctgcatttttttcttcatccagatattccttatagctgctgtttggacctttattgcacaggaagatagtgggaattccacctttaatcatgaccggctttccgtacttcgtgttgctttggcagtcacgctgggcccccatgaattctttaaagtgctttagatagtggggatcaacgtcatcaatgacgttgtaccaggcatcattgctatagacctttgggctcagatcaagatgtccacacaagtaattgtgtggtcctaagcaccgagcccacatcgttttgcccgtcctactatccccctctatgactatgcttatgggcctaaaaggccgcgcagcggcacacacaacattagacgagacccaatcgacgaggtctgccggaactctgtcgaaggatgaaattgaaaatggagaaacataaacctcggaaggaggttgaaaaatacgatctaaattggtatttaaattgtgaaactgcagaacgtaatcttttggggctaattcctttaatactctcaaagcatcgtctttatttcccgtgttaatcgcctgggcatatgcatcgttcgccgtttgttgaccaccacgggcagatcgtccatcgatctggaaaacaccccattctagaacgtctccatctttggcgatgtagtttttgacgtccgacgctgatttagctccctgaatgttcggatggaaatgtgctgaccgacttggggaaaccaagtcgaagaatctgttatttttgcactggaatttcccttcgaattggatgagaacatggatatgcggagacccatcttcgtgaagctctctacagatcttgatgaatttcttcttcgtcggggtttctagggtttgcaattgggagagtgcctcttctttagttagagagcactttggatatgtgaggaaatagtttttggcatttactctaaaacgacgtggcgaagccataaaacttgtcgttttgattcggcgtccctcaacttatctatatgattggtgtctggagtcctatatataggtaagacaccatatggcattattgtaattttgaaaagaaaattactttaattcaaattccctaaagcggccattcgtataatatt
>oNC_005812
accgagggccgcggggttttggagtctggtcccacatgtactgctgaccaatcagctttcagattgaaagctatttaagtgcgtaccgcactacaaaagcagtcatacttacagctaatggaaaacatgtgggatccattgctacatccttttccagagagtttgcacggctttagatgtatgcttgcaatcaagtatcttcaaagcttacagagtaagtattctcctgatactcttgggagtgaattcttgaaggatttcatctgcatcttgcggagtagaaattatgccgaagcgttcaatagatacagtgacgtcgttgccaatgtctataacacgccggaggttaaacttcgggagtcagtacagtctccctgcctctgcccccactgccccaggcatgtcgtacaaacgaagagcttggaaaaaccgtcctatgtacacgaagccacggttttatcggtggcgaaggagcagtgatgttccacggggttgtgagggtccttgtaaggttcagtcctttgagcagagacatgatataacacacaccggcaaggtgttgtgtgtgtctgatgttactagaggcaatggtattactcatagaataggtaaaagattttgcgttaagtctgtttatgttatgggcaaaatctggatggatgagaatattaaattgaagaatcacaccaacactgttatgttttggcttgttcgcgacagaagacctgttactaccccatatggatttggagagttattcaacatgtatgacaacgagcccagtactgcaacaataaagaacgatcttagagatcgtgtgcaagtgcttcatcgtttctcagcatcattaactggtggtcaatatgccagcaaggaacaagcagttattaagaagttttttagagttaataattatgtggtgtacaatcaccaagaagctgctaagtatgaaaatcatactgagaatgctttgctattgtatatggcatgtactcatgcctctaatcctgtgtatgcaacacttaagattagaatttatttttatgacaatgtaactaattaataaatgttgaattttattatatgacattggtctacataacttgtattttccaatacatcccacaatacataatcagctgcgcgtattacattgttaattgaaactatacctaagttattcaaatatttcatacattgatttttaaatactcttaagaaatgccaggtctgaggttgtaaaggagtccatattctgaagatcaggaaacacttgtgaatccccaacgccttcctgaggttgtggttgaattggatctgtatctccaaatagtcgttgttgtcgttgaatggtttgctgttgtgcttcagcaccttgaaatacaggggatttggaacttcccatatatacacgccattctgcgcttgagctgcagtaatggtttcccctgtgcgtaaatccatatttgtgacaattaatgtttacgtaatacgaacagccacaatctaagtctactctgcgtcttcttggtatttttttctttgcaattttatgttgtactttgactggtacaattgtagagtggctgttggagggtgacgaattctgcatttttcaaagcccaattttttaatgcctcattttttggttcgtccaaaaactccttaaaagaggaagatggaccaggattgcagaggaagatagtgggaattccacctttaatttgaattggtttaccgtactttgtattgctttgccagtccctctgggcccccatgaattcttttaagtgctttagataatgcggatctacgtcatcaatgacgttataccaagcatcattgctgtacacttttgggctaaggtctagatgtccacacaaataattatgagggcccaatgatctggcccacattgttttgccggttctagattcaccttcaatcaccattcctatgggtctccacggccgcgcagcggcatcacatacatttttctcagcccaggaggcaagttcttttggaacttgattgaaagacgacaattcgtaaggattaacaaataattcttggattggggcaaatatccggtccaaattagcatttaggttgtggtactgcagtacatagtcctttggagctaattccttaaggactgcaagagcctccgacttacttccgcagttaattgcctttgcgtatgcgtcattggcggattgttgtccgcctctagcagatcttccatcaacctggaattctccccattcaattgtatctccgtccttctccaaataggacttgacgtcggagcttgatttagctccctgaacatttggatggaaatgtgctgatctggttggggaaaccaggtcgaagaatctgttatttttgcactggaatttcccttcgaattgaatgagcacatggagatgagggctcccatcttcgtgtaactccctgcagattttgatatatttttttgaggttggggtttgtagttccttcaattgagagagggtttcttccttgctcagagagcactgaggatatgtgagaaaatagtttttggcatttattctgaatttatttagagaaggcatgctgacctgtctaatggtgtctctccatttatcacatatattggtgtataagagtcctatatatagtagagacactaaatggcaattttggtaattttgagagacaccaataactttattttgaatttacaaagcggccctcgtataatatt
>oNC_000869
accggatggccgcgatttttttaaagtggtccccttgatgtgatatgtcatccaatcagaacactctttgaaagcctaattatttatggtcccctatttaagacttagtccccaagtttcggcgaaattcaaaatgtggatccactactaaacgaatttccagaaaacgtccacggtttccgttgtatgttagcggtgaagtatctgcaagcggtcgagaagacttattcccctgatactctagggtttgatctcatccgtgatctcatcggtgtaattcgtgcgaagaactatgtcgaagcgtccagcagatattctcatttccactcccgtctcgaaagtacgtcgccgtctgaacttcgacagcccatacaacagccgtgctgctgtccccactgtccgcgtcacaaaagggcaggtatggaagaaccgacctgcatacagaaagcccaggatctacagaatgtatagaagccctgatgtccctaagggatgtgagggcccatgtaaggtccaatctttcgatgcgaagaacgacattggacatatgggcaaggtaatatgtctgtatgacgttacccgtggtattgggcttactcatcgagttggcaagcgtttctgtgtgaagtcactttattttgtcgggaagatctggatggatgaaaatattaaggttaagaatcatactaacaccgttttattctggatagttagggatcgcagtcctactggaacgccttatgattttcagcaggtctttaatgtatatgataatgaacccagcactgctactgtgaagaacgaccagcgtgatcgtttccaggttataaggaggttccaggcaacagttactggtggacaatatgcagctaaggagcaggcgattattagaaagttttatcgtgttaataattatgtagtttataatcaccaggaagctgggaagtatgagaaccatactgaaaatgctttgttgttatatatggcatgtactcatgcctctaaccctgtgtatgctactttgaaagtcaggagttatttctatgactcagtgacgaattaataaatattaaattttatatcatgttcttcaattacatcaattgttccttctaatacattgtacaatacatgagatattgccctaattacattgtttatactaatcacgcctaatctatttaaatatttattacattgatatttaaatactcttaagaaacgcgaggtctgaggatgtaaatgagtccagattttgcaggctagaaaacatttgtgtatccccaacgctttcctcaggttgtagttgaactggatttgtaacgtgattatgtcgtggttcctctggaatggtctctctaggtgcctggttatcttgaaatataggggatttttgaccgtccagatatatacgccactctctgattgagttgcagtgagtagttccccggtgcgtgaatccattattgtgacaatatgtgacagctatgcacaagtacgaacatccacaaggttgatcaactctccgtcgtctggttgtcctcttggctattcggtgttgcaccttgataggtacctgagtacagtgggccttcgagggtgacgaagatcgcattttttatagcccagtttctaagtgcggagttcttttcctcttccaagtactctttatagctggagtttggtccaggattgcagaggaagatagtgggaattccgcctttaatttgaactggtttgccgtatttggtgttgctttgccagtccctttgggcccccatgaactctttaaagtgttttagataatgcggatcgacgtcatcgatgacgttgaaccacgcatcattattatacacttttggacttaaatctaaatggccacacagataattatgtggtcccaatgacctagcccacatcgtcttccctgttctgctatcaccctcaatgactatagttattggtctcaatggccgcgcacgactgagaacattattacaagcccactcttcaagttcttcgggaacttgattgaaagaagaagaagaaaagggagaaatatattcctctattggaggagtaaaaatcctatctaaattagaatttaaattgtgaaattgtaaaacaaaatctttaggggccttttccctcagtatattgagggccgaagccttggaccctgaattgattgcctcggcatatgcgtcgttggcagattggcaacctcctctagccgatcttccatcgatttggaaaattccatgatcaagcacgtctccgtctttttccatgtatgctttaacatctgttgagcttttagctccctgaatgttcggatggaaatgtgctgacctggttggggatgtgagatcgaagaatcggttattttggcatttgaattttccttcgaattggatgaggagatgcaggtgaggagtcccatcttcatggagttccctgcagattctgatgattaatttattagttggagttgataggtttaatatttgggagagtgcttcttcttctttggtgagtgagcagtgtgggtatgtgaggaaataattcttggcatttattagaaatttctttgaaggaggcatattgacttggtcaatcgggtcctctcaaacttggctatgcaatcggggaatgggtccttattatagttgtggacctaaatggcataattgtaaataagtgtatgaaattcaaaatttaaaattcaatcgtggccatccgtataatatt
>oNC_003708
accggatgccccggggccaaaaaggaccccacaggacacgtgcaccaatgaaattgcgtgctttgaggtaagttagctggaaatggggttttgaaagcgacaagtcatacgagtcgtatttatactgctgctgcggatcaacttttgtcaggatgtgggatccattgcttaatgactttcccgagtcggttcacggctttcggtgtatgctagctgtcaagtacttgcaggccgttgaatcgacctacgagcccaatactttgggccacgaattgatccgcgatctgattcttgtcctccgggcccgtgattatggcgaagcgaacaggagatattctcatttccactcccgtttcgaaggttcgtcgaaaactgaacttcgacagcccctacatgagccgtgctgttgcccccactgtcctggtcacaagcaagcgtcgacaatgggccaacaggcccatgtatcgaaagcccaggatgtacaggatgtatcgaagcccagatgtccctaagggctgcgaaggcccatgcaaagttcagtcgtacgaacaacgagacgacgttaagcacaccggtatcgtccggtgtgtcagtgatgttactagggggagtggaatcactcatcgtgtcggaaaaaggttttgtgtgaagtctatatacattcttggcaagatctggatggatgagaacataaaaaaacaaaatcatacgaatcaggtcatgttctttcttgttcgtgatcgtcgtccaaatgggtccagtccactggacttcggacaggtttttaatatgttcgacaacgagcccagcactgcgacagttaagaacgatctgcgcgatcgtttccaagttatgcgaaagtttcatgccaccgtggtcggtggcccctctgggatgaaggagcaggtgctggtaaaacgcttctttcgtgtgtacaatcatgtggtctacaaccaccaagaggctgcgaagtatgagaatcatactgagaatgcgatgtatgtatatggcgtgacacacttttcgaatcctgtgtatgcaacattgaaaattcgtatatacttttatgactcagttacgaattaataaagatcgaattttattacgtgtttttcttgtacatcgattgtcccaataaggacattttccaatacatgacttacggccctaacaaccaaatttagactaattacacctaacatatcgaggtatttcagaacttgcgttctaaatacccttaagaaacgaccagtctgaggccgtaaagtcgtccagattcggaagttcaggaaagctttgtgaatccccaacgccctccgaaggttgtggttgaatcgtatttgcatttgtattatgtcgtgacggcaaagaaaggggcgttggtggtgttctgttatcgtgaaatatagggggttgtttatcttccaggtaaacacgccattccatgcttgatccgcagtaatgtattccccggtgcgagaatccatgattctggcacgagatatgcaggtaatatgagcaaccgcactttagatcaacgcgtcgtcgccgaatcgtcttctttttggcgagtctgtgtctgatcttgatgctcggctgagaagagaggttctgtgaggaagacgaattcggcattcttttccgcccactcttttagtgcatagttcttttcctcctctagaaactctttatacgaagaagatgggcccggattgcaaaggaagatagtgggaattccgcctttaatttgaatcggctttccgtatttcgtgttgctttgccaatcacgctgggcccccatgaactctttgaagtgctttagataatgcgggtcgacgtcatcaatgacgttgtaccacgcatcgttgctgtagatctttggactcaggtcaaggtgaccacataggtaattatgtggtcctaatgatcgggcccacatcgtctttcccgtacgactctcaccctctaccacgatactcttcggtctccacggccgcgcagcggaagaacaaacgttcgttgatgcccaatcaacgagctcaggcggtagcaacgtgaaagacgacatcggaaaaggacacacgaaaggagccacaggttcttcgaagattcgatccaaatttgacctgatattgtggtagtgaaggacgtagtccttcggtgcgagctccttgatcacagacatagcctcccctttattactcatgttaagcgccgtggcgtaagcgtcgttagctgtctgttgtccaccccttgcagatcgaccgtcgatttgaaacttgccccactcgacgatgtcgccgtccttgtccaggtaagacttcacgtctgtactggacttagcgctttgtatgttggggtggaaacaggcgctacggcttgggtgtacgtgatcgaagaggcgattgtctgtgattgtgatctttccggcgaactgcaggagcacatggagatgaggttccccattctggtgcagttctctgcacaccttgacgtattttaggttcgacggaagggagaggccgactaaaaaggaaagtagctcttctttggagagagagcacctgggatatgtgaggaaaatgtttttcgcttgtattctaaagcggggaggcctcatgttgaccagtcaattggagacaccccccagatcactaacccctgtatattggagactggagacaatatatagaagtagtaagaggtattaataggatttggaaagtaggggcatcctataatatt
>oNC_016575
accggatggccgcccgcgcggtgtacacctttacacgtggattccaccaatcacgctcctgcattatgcttttgccatgtgcacttgtctatttattgggtactatgcattgtctttttcaaagatgtgggatccactggttaatagtttcccccccactattcatggtttcagatgtatgcttgccctaaagtatcttctgctgttagagaataattacgaggataattccgttggtcaagtgtacatcagggaattgattagtgtgcttcgtgcaggagattatgtcaaagcgtccagcagatattgtgatctctacccccgcatccaaggtacgtcgccgcctgaacttcgacagccctcgtgccagtgtaccaaatgtccgcgtcaccagaaggagagtatgggcgaacaggcccatgtatcggaaaccagctctgtaccggaagtatacaagtcgtgatgtccctcgtggttgtgaaggtccatgtaaggttcagtcgttcgatcaacgtgatgatgttaaacatttaggtgtggttcgttgcttaagtgatgttactcgtggacctggtattactcatcgtgtggggaaacggttctgcattaagtctgtgttatttacaggcaagatatggatggatgacaacattaagaagcagaaccacactaacattgtcctattcttcttggtgcgagataggagaccctatggaagtcctcaagactttggtgatgtgtttaacatgttcgacaatgagccaagtactgcaactgtgaagaatgatctaagagataggtatcaggtgttgaggcgtttttctacatctgtcactggtggaccttcggcttgtaaagagcaggcattagttcgtaggttttttacaattaatcacaatgtcgtgtataaccatcaggaagctgcgaaatatgagaatcacactgagaatgcactgctcttgtatatggcatgtacgcatgcttctaatcctgtgtatgcgtcgcttaaagtcaggatatatttctatgactctgttgggaattaataaattttaaattttatatcatgcgtacatattacatctattgttccttcccatacatcatacaatacatggtctacagacctgattacattgtttacactaatgacgcctaatgcgtccaaatatctattaacttgtatcttgaaggatctcagacagctcgtactcgaactccaggaagtcgtccagacttggaagttcatgtaacatttgtgtagtcccaatgcttgcctcaggttgtggttgaatctgatctgcaggtgtatgatgttgtactggttgttgaatggtgtttggtcgtactgtgttaccctcatgtgtagtggattcctgatctcccagatgaatatgccattgtttgcttgatgtgcagtgatgtactcccctgtgcgagaatccataatctgtacagctttcagagatcaggaatgcacacccgcacctcaaattaattgttttgcgcctctggcgcctcttcttcgccagtctgtggctcactttgattggtactggtgtagagaggtgcttcgaggtatatgaaggaggcattctgttcggcccaaatttttaattgtgcatttttaggctcctccagatattctttataggaggattgtggaccaggattgcagaggaagatggtgggaatgcctcctttaatttgaactggtttactgtacttgacgttactctgccagttatgctgggcccccatgaattctttaaaatgctttagatagtgcggatctacgtcatcaatgacgttataccaggcattattattatagaccttcaatgatagatctatatggccacacatataattatgtggccctaatgcacgggcccactttgttttaccactcctgctgggcccctctatgacaattgataatggtctatctggccgcgcagcgggtcccatcacattttttgatgcccactccttcattgcttcaggaacattgtcgaaagaattcggatcgtaaggggatacatatggtgttatctttggtgcaaaaatgtgattagcattagcagatatgttgtgatattgcagaaagaagtttttcgggtctttctcttttataacctgcaatgcggaatctttatccgctgcatttaatgcttctgcataaacatctgctaaacattgtccctcacctcttgcacttcgtggatcgacctggaattgcccatggtcgatgaaatcgcctcccttctcgatgtatgatttgacatctgacgagctcttagctccctgaatgtttggatggtaaggtgttggcctggttggggattccaggtcgaagaatctctgatttgtgcactggtatttcccttcgaactgtatgagcacatggagatgaggctccccatcttggtgtaactctctgcacactcgaatgaatttaatatttgttggtgtacgaagggaaataagtttctgcagagcttcctctttagatatagaacactgagggtaagtgaggaaataattcttggcgtttatcttaaaacgtccaacacgaggcattttttgatctggggtacaaaccaaagttatatgaactggtgtaactggggtacaatttatatggtgtactccaatggcaatattgtaatttttgaaacctcctttaattcaaaattccctttggcggccatccgctataatatt
>oNC_017004
accggatggccgcgcccgaaaaagtaagtgggccccacaatggtccccacgcactaatttatgtcgaccaatcacattgtgtctgggaagactacataattataatggtctttatatgcttgtccaacaagtagttttgcatttcaaaatgtgggatccattgttaaatgaatttcctgactcggttcatggatttcgttgtatgctagctataaaatatttgcaggctgtggaggtaacctacgagtccaatactttgggccgcgatttaattcgggatctcatttctgttattagggctcgtgactatgtcgaagcgtcccgccgatataataattgccactcccgcctcgaaggtgcgtcggaagctgaacttcgacagcccatacagcagccgtgctgttgtccccattgtcccaggcacaagcaagttcaaatcatggaagttcagacccatgtatcggaagcccaggatgtacaggatgttcaaaagccctgatgttcctcgtggctgtgaaggcccatgtaaggttcaatcatatgaacagcgagatgacgtcaagcatactggcactgttcgttgtgtgagtgatgtcacgcgtggtccgggaattacgcatagagtgggtaaaaggttttgtatcaagtctatatatgtgttaggtaagatatggatggatgaaaatatcaagaagcagaaccatactaaccaggtcatgttcttcttagtccgtgacagaaggccctatggcactagccccatggactttggacaggtttttaatatgtttgataatgagcccagtacagcaactgtgaagaacgatcttagggataggtatcaagttatgcggaagtttcatgccaccgttgttgggggtccttctgggatgaaggagcagctttggttaggagattttttaggattaataatcatgtggtgtataatcaccaggaggcagctaagtatgagaatcatacagagaatgcgttattgttgtatatggcatgtacgcatgcctctaatccagtgtatgctacgcttaaaatacgcatctatttttatgatgcagtaacaaattaatacaaattaaattttatttcgtgggactccataacttggagtgtgtttacaagtacattgtacaatacgtgatcaacagcgcgaattacagtgtttattgaaataacgcctacattatctaaatacttaagaacttgacgcttaaatacgcttaagaaatgaccagtctgagggtgtaaggtcgtccagacctggaagttcagaaaacatttgtgaatccccaattccttccggatgttgtggttgaagcgtatttggatggtgatgatgtcgtggttcaggtgggacggtctcgagtcgtgtctgggtatcgtgaaataaaggggattgtttatctcccaggtaaaaacgccattctgcgcttgaggagcagtgatgagtgcccctgtgcgtgaatccatgattgatgcagtcgatgtggagataatatgaacagccgcagcttaggtcgatacgtctacgtctgatgcgtctcgtcttggctatgcggtgtaggaccttgatgggaacctgtgaacaatggctcgctgagggtgacgaaggttgcatttttcagtgcccacgctttgagagatgcattcttttcttcatcgagatattctttatatgaagaagtcggccccggattgcagaggaagatagtgggaattccgcctttaatttgaattggctttccgtattttgtgttgctttgccagtctcgttgtgcacccatgaactctttaaagtgctttagatagtgcggatcgacatcatcaataatgttgtaccatgcatcattagtgaagactttgggactgaggtcgagatgaccacataaataattatgtggtcccaatgatctggcccacattgtcttccctgtacgactatcaccctcaataacaatactattcggtctccaaggccgcgcagcgggatgcataatgttttctgacacccagacctcaaggtcgtcaggaacttggtcgaatgaagaagacagaaatggagaaacatagggagctggtggctcttgaaaaatcctatctaaattactacttaagttatgatattgaaaaataaattctttggggagtttctccttaataattagaagtgcagctgccttcgaacgtgagtttaaggcttcggcacatgcgtcattagcattttggcagccgcctctagcagatcttgcgtcgatctggaattcgccccactcagttgtatccccatctttgtcgatgtaggacttgacgtcggagctggatttggctccttgaatgtttggatggaaatgggttgacgttgttggggataccaggtcgaataatcgcttatttgtgcatgagaatttgccttcgaattgaataagcatgtggagatgaggttgcccatcttcgtgaagttctcggcacactttgatgtatttcttattagttggagttgggatgtttaagatttgggataatgcgtcgtgtttagatagagagcatttgggatatgtgaggaaatagtttttggcttgtattttaaaacgcttgggaggaggcatttatgcgagagcaattggagacaccttggttgatgtctctactgaattggagacaatatatagtgtctccaaatggcattatggtaattagttaaagctatgttcaaaattcaaaaattggaccaaaagcggccatccgtataatatt
>oNC_011346
accgggtggccgcgccctttctttaaaaagtggaccccacatgaaaaagcagccaatcagaagagctgctccgatcctaatagtcaaaagttggcctataaatgttgactagtcatacaagcttgtcagacatgtgggatccattggttaatgaattccctgagactgtacatggtctcaggtgtatgctagctgtgaaatacttgaaatacgtagagaatacatattcgccggatacactcggatacgatttaattcgtgatctgatacttgttattcgtgccaaaaattatgtcgaagcgtcccggagatataatcatttccacgcccgcctccaaagttcgacggaggttgaacttcgacagcccgtatcagagccgtgtgcctgtcctcactgcccgaggcacgcgaaagcagctatgggccaacaggcccatgtaccggaagcccagattatatcgtctgttcaggagccctgatgttcctagaggctgtgaaggcccatgtaaggtccaatcattcgagcagaggcatgacatagcccacactgggaaggtcatttgtatttccgatgtgacacgtgggaatggtatcacccatcgtgtgggcaaacgtttttgtgttaagtccgtttatgtcttggggaaggtgtggatggatgagaacatcaagactaagaatcacaccaatactgttatgttctatgtcgttagagataggcgtccctttggtactccgatggattttggtcaagtgtttaatatgtatgacaacgagccaagcacagcgactgtcaagaacgatcttagggatcggtatcaggttttacggaagttctactcgaccgtgaccggtggtcagtatgcaagtaaggagcaggcgcttgtgaagaaatttatgagggttaataatcatgtggtttataaccaccaagaggccgctaagtatgagaatcatacggagaatgctttgttgttgtatatggcatgtacacatgcatctaatcccgtgtatgctacgttgaaaatacgtatctatttctacgactctgtatcaaattaataaacattgaattttattgagtgtttttcgattacatccaaagtacctgcaattacattatttagtacatgcgtgactgttctaattacattgttgatcgaaataacacctaaattattcaagtacttgcaacattcattcttaaagacccttaaaaatctcccagtcggcggagtcaaacgtgtccagattcgaaaggagaggaaacatttgtgaagtcccagtgctttcctcaggttgtggttgaattgtatctggacggtgataatgtcgtggttcatgttgaacggcctcgagtcgtgttccgttattttgaaatataggggatttggtacctcccaaataaaaacgccgttctccgcctgagttgcagtgatgatttcccctgtgcgtgaatccatgattgtggcagtcgattgatagataatatgagcaaccgcaatcgaggtcaaccctccgtcgtcgtgttggcctcctcttggaaatcttgtgttggaccttgattgggacttgagaagagtggctctgtgagggagacgaattctgcattctttaatgcccaattcttgagggctgtttgtttttcctcgtttaaaaactcgatgtagctggagcctggacctggattgcagagaaagatagtgggaatcccacctttaatttgaactggctttccgtattttgtgttgctttgccagtccctttgggcccccatgaattctttaaagtgcttcagataatgcggatcaacgtcatcaatgacgttgtaccacgcgtcgttgctgtaaaccttgggactcaagtctaggtgaccacataaataattgtgtggtccaagagatctggcccacactgtcttccctgtacgactaacgccctcgataacaattgatttaggtctcaatggccgcgcagcggcactcttcacattttctgaaacccatgcctcgagttcctcgggaactcgattgaaagaagaagatagaaatggcgacgtataaacaggcacctctggtgcgaagatcctatctaaatttgaacttaaattatgaaactgtaaaataaaatcttttggggctaattccctaattaccctaagagcatcctgcttacttcccgtgttaagcgcctgggcgtaagcatcgtttgctgattgttgaccgccccttgcagaacgtccgtcgatctgaaactgcccccattccagtgtgtccccgtccttatcaatatatgacttgacgtcggagctggatttagctccctgtatgttcggatggaaatgtgttgatctggttggggagaccaggtcgaacaatctgttatttgtgcagacgtatttgccttcgaactgtataagcacatggagatgagggcttccatcttcgtgcagttctctacagaccttaatatatttcttattgacttgagtatttatgctacgaagttgtgaaagtgcttcgtctttggtgacggagcaatggggataagtgaggaaataatttttggcagaaattctaaaacgacgtgggggagccattaaaattgtcgttttggtatcggtgacaaaaaactctgtggaatgaattggtgactggtgtacaatatataccttgtcaccatatggcatattcgtaattatctctacaacttttgaatttgaatttgaattttgaattaaatttcggctccaaaagcggccacccgtactaatatt
>oNC_010713
accgggtggccgcggggtctctttaaagtgggtcccacctattaaaacaaccaatccgcatagctcctctgagcttgttagtcaaaaggtggcctataaatgttgaccagtcatactggattgtcagacatgtgggatccattggtgaatgattttcctgagaccgtacatggtcttaggtgtatgctagctgtcaaatacctgaaatacgttgaaagtacgtattcccctgatacactcggatacgatctaatccgtgatctgatacttgttgtccgtgccaaaaattatggcgaagcgagccggagatataatcatttccacacccgcctccaaggttcgacggaggctgaacttcgacagcccgtatcagaaccgtgtgcctgtcctcactgcccgaggcacacgaaaacagttatgggccaatcggcccatgtacaggaagcccaggatatttaaattatatagaggccttgatgtgcctcgtggatgtgaaggcccatgtaaagtccagtcatttgagcaacgccatgatgtggcccatgtagggaaggtcatatgtatatctgatgttacacgtgggaatggtattactcatcgcgttggtaaacgtttttgtattaagtccgtatatgttttgggcaaggtctggatggatgaaaacatcaaggtcaagaatcacacgaatagtgtaatgttttttgttgtacgtgatcgaaggccgtatggtacccctcaagaatttggccaagtatttaatacttatgacaacgagccaagtactgctactgtgaagaatgatctcagagatagatttcaagtgatcaggaagttctatgcaactgtgacaggtggtcagtatgccagtagagaacagacattagtcaggagattcattagagttaataattatgttgtgtataatcatcaggaggctgctaagtacgagaatcatacagagaatgcattgttgttgtatatggcatgtacacatgcctcaaatcctgtgtatgctacgttaaaaatacgaatctatttttatgattcggtaacaaattaataatatttgaaattcaccgaatggtggtcgattacatccaaagtaccagctattacatcatacaaaacatgtcttacagtcctaattacattgttaattgaaataacccctaaactatctaagtacttcatacattcatttttaaagactcttaaaaatctcccagtcggtggattcaaacgtgtgtagatccgaaaggataggaagcatttgtgaagtcccagtgctctccgtaggttgtggttgaattgtatctggatggtgatgatgtcgtgtggtcggaacattggcctgtcgaggtggctgatgattttgaaatataggggatttggaacctcccagataaaaacgccactctccgcttgagttgcagtgatgatttccccggtgcgtgaatccatggttgtggcaattgattgataagaaatatgagcagccgcactccaaatctatccttcgtcgtctactacgtttcttggcaatcttgtgttggaccttgattggtacttgaatagagaggctctgtgagtgtgacgaactctgcatttttcaaagcccaagtctttagtgcggattgcttttcttcatttaaaaattgaatatagctggcaccgggccctggattgcagagaaagatagtgggaatcccacctttaatttgaactggctttccgtattttgtattgctttgccagtctctttgggcccccatgaattccttaaagtgctttaaatagtgggggtcgacatcatcaatgacgttataccatgcgtcattactgtaaaccttgggactcaagtctaggtgaccacataaataattatgtggtccaagtgatctggcccacattgttttccctgttcgactatcgccctcaagaacaattgatttaggtcttaatggccgcgcagcggcactcatcacattttctgaaacccagagttcaagttcttctggaacttgattaaaagaagatgaaagaaatggggacctataaataggcacctcttgtacaaatatcctatctaaatttgaatttaaattgtgaaattgtaaaataaaatccttaggggctaattctttaatgaccttaagagcttcgtgcttactgccagtgttaagcgcctgggcgtaagcatcattagctgtctgtggacctcctcgtgcagatctcccgtcgatctggaattctccccattccagtgtgtccccgtccttatccatataggacttgacgtcggaactcgattttgccccttgaatgttaggatggaagtgggctgatcttgttggggataccagatcgaagaatcgttgattcttgcattggaatttgccctcgaattgcataagaacgtggagatgagggctcccatcttcgtggagttctctgcaaatcttgatgaattttttattggttggtgtaacaattgccagaagtctggcaagagtttcttcttttgtgagtgagcattgtggataagtgagaaaataatttttggcatttattctgaattttgttggaggaggcatgttgacttggtcaactggtgtctcgcaaactgggtgatatatattggtgtctggggtcctataaatacttagacacctaatggcacattcgtaaatatcttacccacttttgaatttgaatttcaaatttgaatttaatttcggctccaaaaagcggccacccgtataatatt
>oNC_011805
accggatggccgcgcgatttttttaagtggtgagtccagaacgcacgacgatgctccctcaaagcttagataacgctcccgcacactataagtactttgcgcactaagtttcaaattgaaacatgtgggatccactagtaaacgaattcccggatacggtgcacgggtttcggtgtatgctttctgtgaaatatttgcaacttttgtcgcaggattattctccagatacgcttgggtacgagttaatacgggatttaatttgtattttacgctcccgtaattatgtcgaagcgagctgccgatatcgtcatttctacgcccgcgtcgaaagtacgccggcgtctgaacttcggcagcccatacaccagccgtgctgctgcccccattgtccgcgtcacaaaacaacaggcatggacaaacaggcctatgaacaggaaacccagaatgtatcggatgtacagaagtccggatgttccaaagggttgtgaaggcccatgtaaggtacaatcttttgaatctcgacacgatgtcgttcatattggtaaggtaatgtgtatttctgatgttacgcgtggagtcggtttgacccatcgtataggtaagcgtttttgtgtcaagtcagtttatgttttaggtaagatatggatggacgagaacattaagaccaagaaccatacgaattcggtgatgtttttccttgttcgcgatcgacgaccggtagataaacctcaggattttggtgaggtatttaacatgtttgacaacgaacccagtacagcaactgtgaagaatagtcatagggaccgttaccaggtgttgaggaaatggcatgcaaccgttacgggtggtcaatatgctagtaaggaacaggctttggtcaagaagtttgtcagagttaacaattatgttgtttacaatcaacaggaagcagggaaatacgagaatcataccgaaaatgcgttaatgctttatatggcttgtactcacgctagcaaccctgtttatgctacgttgaagatcaggatatatttctatgactctgtaacgcactgatattaataaagtttgaattttatttctgaatattgatctacatacatcgtttgttggattacattgtacaatacatgttctacagctttaataactaaattaattgaaattacaccgagattgttcaaatatttgaggacttgggttttgaatacccttaagaaaagaccagtctgagggtgtaaggtcgtccagattcggaaggttagaaaacacttgtgcagtcccagagctttccgagtgttgtagttgaactggatcctgatcgtgagtatatccatattcgtcgtgaatggacggttgacgtggctgatgatcttgaaataagagggatttggaacgtcccagatatatgcgccattccctgcttgagctgcagtgatgggttcccctgtgcgtgaatccatggttgtggcagttgattgacagataatagctacaccccgcatcaagatctactctcctcctcctgatgcgtctcttcgcttccctgtgctgtactttgattggtacctgagtacaggggtccttcaagtgtgatgaagatcgcattttttaccgcccagttttttagtgcggtgttcttttcctcgtctaggaattctttataactgccagtgggaccaggattgcataggaagattgttggtatgccgcctttaatttgaactggcttcccgtactttgtgttggattgccagtccctttgggcccccatgaactctttaaagtgtttgaggaaatgcgggtcgacgtcatcaatgacgttataccaggcgtcgttactgtagaccttgggactcaggtccagatgtccacacaaatagttatgtggtcccaatgacctagcccacatcgtcttccccgtacgactatctccctcaattactatacttcgaggtctaaggggccgcgcagcgggatcgacaacgttatcgatggcccaaacttcaagttcttctggaacttgatcaaaagaagaaggagaaaaaggagaaacataaacctccacaggaggtgtaaaaatcctatctaaattacactttaaattgtggtattgaaaaatatagtctttcgggagtttttcccttataattgctaaagctgcttcagctgaacctgcattcagggcctctgctgctgcatcattagctgtctgttgacctcctctagcagatcttccgtcgacctgaaactgaccccagtcgatgtaatcatcgtccttctcgatgtaggatttgacatcggaactggacttagctccctggaagtttggatggaattgggtggagttattagggtgagtgacatcgaaatgtctggggtttctgaacttggctttacctttgaactggatgagggcgtggatatgcagagacccatcttggtgtttctcttgtgctactctgataaataatttatcagatgggcaatttattgaacgaagattgtcgagcatttgctctttgggtattgggcattttggataagtaaggaagatatttttggcatttacacagaaagagctattacgaggcatattgaattggggacactcaaaactctgaggaatggggaactcgggggacgcatttataatggtgtccccaaatggcaatttggtaattcagaaaagaaatttcaaaatctccccgctccaaaaagcagccatccgtataatatt
>oNC_009645
accggatggccgcgcttcggtgtccctcaaatcccctgacgtggcgttctatggcgcctcgcacatggcttagataatttgaaatttgaattataaacgtgcgctctaaggcgcctttgctttaaacatgtgggatcctttgttgaacgcctttccggacaggttgcatggattccgctgcatgttagcagtgaagtacttgcacttagtgctgccaacatatcccgagaataccgtagggtattggtttttgcgtgatttgatacaggtattacgctccaaggatcatgacaaagcggaatttcgagacggcgttctcaagtccgatatcctcggcacggcggagactgagctacggaaccccgttagcgttgcctgcacctgctgccagtgcccaaggcacccgaagacgacgatcatggacaaaccgtccgatgtacaggaagcctcgtctgtatcgtatgtatcgaagcccagacgtcccccgcggttgtgagggcccttgtaaggttcaatcttttgaacaaaggcatgatatttctcatgtggggaaagtactttgtgtttctgacgtcactcgtggtggtggtatcactcaccgagttggcaagcgtttttgcattaagtctatctatgtttcaggtaaagtttgggtggatgaaaacatcaagctcaagaatcacaccaacagtgtgctattctggttgactcgtgataggcgaccttttggtacgccaatggattttggtcaagtttttaacatgtatgacaatgagcctagtactgccaccgtgaagaacgacctacgtgatcgttaccaggtcctgcatcgatggaatgccaccgttactggtggccaatatgcctgtaaggaacaggcgttaattaggcgtttttataaagtttataatcatgttgtgtataatcatcaggaagctgcaaagtatgaaaaccatactgagaatgctctgttgttgtatatggcatgtactcatgcatcaaacccagtgtacgcaacattgaagatacggatctatttttacgattcgatatcaaattaataaagcttgtattgcacattatgcttgagcgttacatcatcaacatgttcaaatacagtaaacaatacatgcgaacacgcttttaatacagtcgatagactaataactcctaaattattaatataacgtaataattggttcttaaaagtcgagcaaatccgcccactcggctgtatgaaacgatggtaaatcgtcaagtccaggaaggccttgtgtatccccaacgctttcttcagagagtggttgaacattatgcggattgttgtccggaactttggccactggatgaggttgtggtaccatactctgtcgtggtccatgatcttgaaactcaggggatttgctacctcccaagtaaagacgccattctctagctgagctgcagtgatgctcacccctgtgcgtaaatccatggttgtagcagttgatgtgtaggtagtaactacacccacacttcaggtcaattcgtctgcgtcgaattgcacgtttcttggccaacctgtgttgcgccttgattggtggtggagaacaggggttctgtgagcgtgtagaagatagcattttttaaagcccactctttgagactcgcattattctcttcgtcgaggaacattttataagaggatctgggtcccgcattacagagaaagatggtggggatgccacctttaatttgagtgggctttccgtatttcacgttgctttgccagtccttttgcgcgcccatgaattctttgaaatgtttcagataatgcggatcgacgtcatcgattacgttgtaccacgcatcatttgaataaactttggcgcttagatccaaatggccgcacaaataattgtgccgaccgagcgacctcgcccacatggttttacccgtacgtgactcaccctcaaccactatactaataggtctgaatggccgcgcagcggggcacaccacgttttcagctgcccatgacgtcaatgtctcagggacattattgaatgattcaatactgaatggtgtttcatacactgttggcggtggtgcaaaaagaaagttcagattggctctgatattgtgcaaatggattatgaagtctctcgacgctttctccttcaatatattgagggccgatgttgtatcgcctgaattgattgcttcggcatatgcgtcatttgcacattgagaacctcctctatttgatctcccgtcgatctggaaaattccaaaatctatgacgtctccgtctttctccatgtactttttaacatctgagctgctcttagctccctgaatgttcggatggaaatgtgctgacctggtttcggatacgaggtcgaagaacctttcgttgcggcactggaattttccttcaaattgaagcagaacatggaggtgaggttccccattttcatggaactcacgacaaactctgatgaatttcttgttgacgttagtctgaatattctgtagctgctctagtgctgcttctttagagagagaacaccttgggtatgtgaggaagaagtttttggcattaacccgaaaaccctttggtctagacattatgtgaagagtttctctctcttgacaccaattggggtcgattcatttatcgccctagtattagtgtcgcatatatagtagtgacaccaatgacgtggaaagcggccatccgaataatatt
>oNC_008283
accgagtgccgcgaaaattttttaaaggtggtcccacgagccaaccttctgactgaccaatggcgttgcttctgaaaagcttaattagtgggtcgcccactataaagatagggaccacgctccactactcaaggatgtgggatccgctcgttcatccttttccagaaaccctacacgggtttcgatgcatgttggcaatcaaatatctgcaaagcttagaggctacgtattctcctgatacggtcggaggtgaatttgtgaaggatttaatctgcctgttgcgttgtaaaaactatgccgaagcgttccatcgatacagtgtcgtcgttgccaatgtctataacacgccggagactaaactacgcgagtcagtacagtctccctgctgctgcccccactgccccaggcatgtcttacaaacgaagagcatgggtaaatcggcctatgaatcggaaacccagattctacaggggtcgaaggaccagtgatgttccacggggttgtgaaggaccttgtaaggtccaatcctttgaacagagacatgacgtaacacatactgggaaggtcctttgcgtttccgatgtcactagaggtaatggtattacgcatagagtagggaaaagattctgtgtgaaatctgtatatattattggcaaagtatggatggacgagaacatcaagtcgaagaaccacactaataacgtcatgttttggcttgttcgtgaccggcgaccagttacaactccttatggcttcggcgagttgttcaacatgtatgataatgaacccagcacagcaactatcaagaacgatcttcgtgatcgtgttcaggtgttacatcgtttctcagccacggtgacaggtggtcagtatgcaagcaaagaacaagcaatcgtgaagagattttttagagttaacaattatgttgtttacaatcatcaagaagcagcaaaatatgaaaatcacactgaaaatgcattgttgttgtatatggcatgtactcatgcatctaatcctgtgtacgctacattgaaaattcgtatatacttctacgacaatgtaacaaattaataaaggttaaattttattatatgcaactgctttgcgtacactgtatgttcaagtacatcccacaaaacataattcacagctctaattacattgtttatcgacacaattcctaaattggataaatagctaattacattgttcttaaatactcttaagaaatgccaagtctgaggacgtaaacgagtccaaatgtggaagattaaaaaacacttgtgaatccccagcgctttcctcaagttgtggttgaattggatttgcacttccatgtagtccatgtcggtgttgaacggtctggtgctgtgcctcagcaccttgaaatagaggggatttggaaccttccaaatatagacgccattctgcgcctgagctgcagtgatgtactcccctgtgcgaaaatccatacccatgacagttgatactgagataatatgagcagccgcagtctaagtcaatacgtctcctgcggattattttcttcttcgcaatttggtgcagtatcttctgtggaacttgagtagagtggcccgttgatggtgacgaaggtcgcattttttagtgcccaagatttcaatgcattatttttgtcctcgtcaaggtattctttatatgacgaggtaggaccaggattgcagaggaagatagtgggaattccgcctttaatttgaattggcttgccgtattttgtgttgctttgccagttcctctgggcccccataaactctttaaagtgctttagatagtgggggtcgacgtcatcaatgacgttgtaccaggcgtcattgttgtataccttggggctcaagtctagatgtccacagagataattatggaggcccaatgatctagcccacattgttttgcctgtacgactctcaccttctaacacaatactaatgggcctccatggccgcgcagcggcatccttcacattttcactagcccattctcgtagttcctctggaacttggtcaaacgacgacgacggatatggtgaaacaaatgcatctacaggtttagcaaatattttatcgaaattaacatttaaattgtggtactgtagaacgtagtcttttggagcaagctctttaatcaattgaagagcatcggacttacttccacaatttagggcctgcgcataaacatcgttgacggtgtgttgaccacctcgtgcagatctgccatctatctgaaattctccccattcgattgaatcaccgtctttgtccatgtacgccttgacatcggaacttgacttagctccctgaatgttcggatggaaatgtgctgccctggttgaggatagcaggtcgaagaatctgttgttggtgcagacgtattttccttcgaattgtatgagcacatggagatgagggctcccatcttcgtgaagttctctacagatcttgacaaacagcttgttgacaggagtgttaaaagattttaattgttccagtgcttcttcttttgttagagaacagtgtggatatgttaagaaatagtttttgctctgcaacttaaaacgacgtggtggaggcatttggagtgtcgttttgtattggagacaatcacttctatccctatgtattggagacaggagacaatatatagataagttctataagggcttctaggtaattttgtacacccttgaatgattaaagcggcactcgtataatatt
>oNC_010791
accggatggccgcgattttttttaggcggccccaccacgcactcttgtcccccactcaggacgctccctcacaagtttatttagtgcgtggtcccctttaaatcacttgggcgccaagttgtaggcgcaagatgtgggatcctttggtaaatgatttcccagacaccgtacacgctctgcgttgtatgttagctataaaatactgtcagctggtagcaaatacatacgatccggatacggtgggatacgatctaatacgtgatttgatacttgtcatacgtgcacgtaattatgtcgaagcgtcccgccgatatagtgatttcaactcccgcctccaaagaacgccgccggctgaacttcgacagccccgggatcagccgtgccgctgcccccactgtcctcgtcacaaacagaaggcgggcttggacttacaggcccatgtatcgcaagcccaggatgtacaggatgttcaaaagcccagatgttccacgtggctgtgaaggcccatgtaaggtccagtcgtttgaagcccgtcatgatgtggcccatactggtaaggttatttgtatttcagatgtcactcgtggtggtgggctgacccaccgaacaggcaagaggttctgcgtgaagtccgtttacgtattgggtaagatctggatggatgagaatatcaaggttaaaaaccatacaaatacagtcatgttttttcttgttagagacaggaggccgtatggaactccccaggattttggtcaggtgttcaacatgtatgacaatgagcccagtacggccactgtgaagaacgatcttagagatcgttttcaagtgatacgtcgttttacttcaacagttactggaggccagtatgcgagcaaggaacaagcccttgtcaagaaatatatgaaggttaacgctcaggtggtttataatcaccaggagggtgggaaatacgagaatcatactgagaatgctctattgttgtatatggcttgtacacattctagtaatcccgtgtatgcaactttgaaaatcaggatctatttttatgattctgtcagtaattaataaagattgaattttattatatgtgataactcagcatcaattgtgccgtcaagtacatcgtacaatacatatctaatggctctaacaacattgttaatactaatgattcctaaattatttaaatacttaatacattgatatctaaatacatttaagaaacgccaggtctgaggacgtaaacgagtccagatccggcaggtcagaaaacactggtgaatccccaacgctttcctcaggttgtggttgaactggatctggagtgtgatgatgtccttccttgtcaggaatacattcacgtcgtggcggacgatcttgaaatataggggatttttgaccgtccaggtatagacgccattctctgcctgagttgcagtgatgggttcccctgtgcgtgaatccatgcgaagcgcattcaagtgcaaagtaatatgtgcatccgcacggaaggtcaactctacgtctgcgaatagccttcttggctattttgtgttggaccttgattggcacttgagtagagcgcttcggagaggaagaagaattttgcattttgtaatgcccaccttttgagagctgcattccgctcctcgtctaagtattctttataggacgaagttgggcctggattgcagaggaagatagtgggaataccacctttaatttgaattggtttcccgtatttggtgttgctttgccagtccctttgggcccccatgaactctttaaagtgctttaagtagtgggggtctacatcatcaatcacgttgtaccaggcatcattattgtacactcttggactgaggtctaagtgaccacatagataattatgtggccccaacgacctggcccacattgttttgccagtacgactctcgccctcgattacaatgctaatgggtctccacggccgcgcagcggcatctttgatgttatctgcaacccagcactcaatctcctctgggacttgatcaaaggacgatgataagaatggacaattaaatacctctactgggggtgcaaatattttatctaaattggcatttaaattatgaaactgtaaaacataatctttaggagcgagctccttaattacattaagagccagtaatttgctaccagtgttaatcgcctgcgcgtaagcgtcattggctgattgctgaccccctcttgcagatctgccgtctacctgaaactctccccattcggcggtgtcgccgtctttttccatgtattttttgacatcggagctggacttagctccctgaatgtttggatggaaatgtgttgacctggttggggataccaggtcgaagaatctgttattctggcatttgtattttccctcgaattgaataagaacatggaggtgagggcttccatcttcatgaagctctctgcaaattttaataaattttttatttgttggggttgagaggtttaataattgggaaagtgcttcctctttggagagagggcactgaggatatgtgagaaaataatttttagcgtttattgtgaaacgcctgggaggagccatgttgacttggtcaatcggggatcaaccatctatcccattcaatcggggaatgggtctcaatatatacttgagaccctaatggcataaatgtaattttggaatgagttagaaattcaatcgcggccatccgtttaatatt
>oNC_014902
acctgaggacccgcgccggtgtacgaggcgtcttttgctttatttacctttatgtcattcaaccaaatgcgctcctcagcgcttagatattttaaatttgaattataaacgtggggactacgtaccccaatgataaagatgtgggatccattgttgaatgactttcccaaatcacggcatggttttcggtgcatgattgccattaagttcttgcaagcctgtcaagaacaatatcctaataattcattgggatttgaatttttgcgcaaactcatttcaaatttgcgctccaaggaccatgccaaagcggaattacgataccgccttctcatcaccgctatcagtagttcgtcgaagattgaacttcgacagcccaatggcactacctgcacctgcatccagtgcccaaggcacaacaaggagaaggcgttggacgaatcgtccgatgtggaggaaaccacgtttttatcgattgtatcggacacctgatgttccacgtggttgtgaaggtccatgtaaggttcaatcctttgaacaacggcatgatattgcccatactggcaaagtaatttgcatttcagatgttactcgaggtaatggaattactcatcgtgttgggaaacgtttctgtgtcaagtccgtatatattactggtaaggtttggatggacgagaatattaagtccaaaaaccatactaatacggtcatgtttaagttatgtcgtgacagacgaccctttgggactcctatggatttcggtcaggtgtttaatatgtatgataatgaaccaagtactgcgacagtgaagaacgatcttcgtgatcgttttcaagttctgcgaagatttaatgccacggttacaggtggccaatatgcatgcaaggagcaagccatggttaaccgtttttatcgtgttaacaatcatgtggtttataatcatcaggaagctgccaaatatgaaaatcatactgagaatgcgttgttattgtatatggcatgtactcatgcttcaaaccctgtgtatgcgacattaaagatcaggatctatttctatgattctgttggaaattaataaagattgaattttatttcattgttttgttgcacctcaattgtgccttcaaatacattgtacattacatgatcgacagatcgaataacattattaatacaaagtacgcctaaactattcagaaattgaaaactgaagcttaaatgtctttaagaaaagaccagtcggaggccgtaaggtcgtccaaattttgaaggtcaaaaaacatttgtgaatccccagtgccttccttaagttgtggttgaatctgatctggacagtcaaaatgtcgttgttgctgttgaacggtctcttgtgatgctcgaggatcttgaaatataggggattttttatctcccagatatatacgccattctgtgcttgaattgcagtgatgttctcccctgtgcgtaaatccatggttagcacagttaatgtgcatataatatgagcagccgcacttgaggtcaattcgtttgcgtcgaattgctttcttcttggcgcacctgtgttgcgctttgattgacggtggtgaaaaatggttctttgatggtgtagaattccgcattcttggaagcccacaattttagtgatgcatttgcttcctcgtcgaggaactctttataagaagatttgttgcctgggttgcagagaaagattgtggggataccacctttaatcattgtgggctttccgtatttgacgttactttgccagtcacgttgtgcgcccatgaattctttgaaatgtttcaaataatgcggatcgacgtcatcaatgacgttataccatgcatcgttggaatacactttcggactaaggtccaaatggccgcagagataattgtgcggccccaatgcacgagcccatgtcgtcttcccagtacgactatcaccttcaatgacaatgctaatcggtctttctggccgcgcagcggaatccttcacatttctttccgcccaagaagaaatgtacggtggaacattatcgaatgattcaattgaataacgaggttcataaactggaacacttttttcaaaaattttatcaaaattcttagctaaattatgaaaatataaaacgaaatccttcggagccttttcctttagtataacgagcgcctcagaggtatttcctgcattgattgcttcggcataagcgtcgtttgcagattgcttacctcctcgacttgatcgaccatcaatttggaattctccatgatcaacgacgtctccgtctttttccatgtattttttaacatctgagctacttttagctccctgaatgttcggatggaaatatgttgacctggtttcggcatggagatcgaagaacctctggtttttgcactggaattttccttcgaattgaagcagaacatgtaagtgaggaatgccatcttcatgaagttctctgcaaattcggatgaatttcttgtttacaggagttgatatagcgagtaattgctccaaagcagcttcctttgacagagtgcatctgggatatgtaaggaaatagttctttgcgtttatcttgaaacgactcgaatttgccatattgcaagtcgtttttgtatcggtgtacaccgattgccttatagcgcctgttattggtgtattggagtcccatatataggagtctcctaaaaccctctaacgggtcctcagaataatatt
>oNC_014141
acctgagggccgcgcttttggtgcccacctttcgaccaatcagaatgcgcgctgatagctatcataagccttgggccgtctataaagtagcccacctccttattgggctacaaacatgtttaacccattggtcgaaactctcccctgcaccccccacggtctcggtgtgtactcgctctcaagtttctgaaattgtttgaggaaacccacgtgctctcagcgacagaggtaaattcagttattcacggaaggaaatatcatgaagcgaaacgccgatatcgtaatttctacacctttgtcgaaggttcggaggaggttgaacttcgacagtccacgtgccatgcccactgccatccccaggaccaacaagaagagggcctgggagaatcggcccatgtatcggaagcccatgatgtacaggatgtggaggagtccagatgtgcccttcggctgtgaagggccttgtaaggtccagtcgtatgacgccaagcatgacgttagtcacacgggtacagttctctgctgttccgatattactcgtgggtccggattgacacatcgtgtcggcaaaaggtttaccatcaagtccattcttttgatgggcaagatttggatggacgacaatatcaaattaaagaaccacactaatatcgtcaccttttttttagtgcgcgataggcgcccatctgacaagccatattcatttggcagtgtgttcaacatgttcgacaatgaacccacgacagcgacagttaaacaagataaccgcgatcgatcccaagttattcgtaagtttcatgccacagttactggtggccaatatgcttctaaggagcaggcattggtgaagaaattttttaaaattaatcacaaggtcgtctacaacaatcaggaaggtgcggagtacaagaaccaccaggagaatgctttgcttctctatatggcatgtagtcatgcttctaacccagtgtatgctactattaaggctcgtgtgtatttttatgattcagtcacaaattaataaagattgaattttatttcatatttggtacgcacttcttcagtgccaacaagtacatcgtacaaacaatgattaatggctcttataactccattaatcgaaattacatgaattgaatctaaataacgcaacacttgagtcttaaagaccctcaagaaaatcccagtcggattggtagagcgggtcaatcgcgttaatatcgtcaaggttatccagcacttgtggagtcctaatgctctccggaggttgtggttgaactgcactcgaagcttgattatgttgtatggcaaccccggaatattcatgtgatgctcgatcactttgaagtgcagaggatttgggaccgcccagatatagacgccattcccggcttgaactgcagtgatggattcccctgtgcgtaaatccatggtttgcgcaattaattgagacgaaataggaacagccacagcgtagatcaacacggcggcgtcggatttgcctcttcttcgcctggcgatgtcttaccttgatcgggactgctgtagagtgggaaggcgatgctgacgaagatcgcattctttaatgcccactgtttcagggatgaatttttctcttcatccaaataactcttataagagctactgtgtcccgggttgcataaaaagatggtgggaattccccctttaatttgaatcggtttaccgtatttcgtgttgctctgccaatcatgctgggcccccatgaattccttgaagtgctttaggtagtgcggatctacgtcatcgatgacgttgtaccatgcattattgctgtacacctttggactcaggtctagatgaccacataggtaattgtgtacccccaaagaccgcgcccacatcgtcttccccgttctggaatcaccttcaacgacgatactcatgggtctgttaggccgcgcagcgggatctttcacattaacagacacccaatcaagcataacgtccgggacgttgttaaatgaacggggatcataaggacaagcccatggtgttggctccttcatgaaaatcctttctaaattacctttaaggtggtggaactgtaatacataatcctttggacatggttcctttaataactggagagccttagtcggactgcccgtgttaattgctgcggcgtaagcgtcgttcgcagattgcttacctccacgactcgatcttccatcgatctgaaactctccccatgacacggtgtcgccgtctttgtcgatgtaggacttgacgtcggagctggatttagctccttgtacgtttgggtggaacacatgagcagacgctctcgagacaaggtcgaacagtcgaggatttttgatggagaatttaccttcgaattgcagcagcacatggagatgtggctgcccatcttcgtgtagctctctagctaccttgatgaacttcttgttcacaggtgttggtatacccttgagtaattccagagcttcgtcttttgataatgagcatctgggatatgtgaggaagatattcttcgcattcactctaaaagctccgcttctaggcatgcttgcttccgtacagggacaccaattggggactcgtcatttattccttgtattgggggctttgggggcctataaatacttctagtgtctatcacaatatgacatacgtgtcacacatctagcggccctcagtataatatt
>oNC_001467
accggttggccccgccccctttaatgtggtccccgcgcactacttatgtcggccaatcatgatgtagctttaaaggttatgtattagtggtgggccactatatacttgcaggcgaagttgtggctagtgcgcaatgtgggatccactggtgaatgagtttccagactcggtgcatgggcttaggtgtatgctggcaattaaatatttgcaggccttagaggatacatacgagcccagtacgttgggccacgaactggtgagggatctagtctcagttatcagggctcgtaattatgtcgaagcgaccaggagatatcatcatttccactccaggatccaaggttcgtcgaagactgaacttcgacagcccatacaggaaccgtgctactgcccccactgtccacgtcacaaatcgaaaacgggcctgggtgaacaggcccatgtacagaaagcccacgatgtacaggatgtatagaagcccagacatacctaggggctgtgaaggcccatgtaaggtccagtcgtttgagcagagggatgatgtgaagcaccttggtatctgtaaggtgattagtgatgtgacgcgtgggcctgggctgacacacagggtcggaaagaggttttgtatcaagtccatttacattcttggtaagatctggctggatgaaactattaagaagcaaaatcacactaataatgtgattttttacctgcttagggatagaaggccgtatggcaatgcgccccaagacttcgggcagatatttaacatgtttgataatgagcccagtactgcaacaattaagaacgatttgagggataggtttcaggtgttgaggaaatttcatgccactgttgttggtggtccatatggcatgaaggagcaggcgttggtgaaaaggttttacaggttgaatcatcacgtgacatacaatcatcaggaggcagggaagtatgagaatcacacagagaatgctttgcttctgtacatggcatgtactcatgcctccaatcctgtatatgcgacgttgaaaatacgtatatacttctatgacagtattggcaattaataaacattgaattttatttcatgagtcaacttgcactcaatagtgttggcaattacattgaacaaaacatgatcagcagctctaattacattgttaattgagataacacctatattatccaagtatttaattacttggtatctaaagacccttaagaaaagaccagtctgaggctgtaaggttgtccagatctggaagttgagaaaacatttgtgaatccccagctccttcctcaggttgtgattgaatcgaacctggactgttatgatgtcctggttcagcaggaatggtcgttgttggtgcctggtgattgtgaaatacaggggattgtttatttcccaggtatacacgccattcattgcttgaggagcagtgatgacttcccctgtgcgtaaatccatgattgaagcagttgatatggaggtaatatgaacatccacagacaagatccactctcctacgccggatggctcgcttcttgacttgtctgtgagtgactttgattggaacctgagtagagtggttctgtgagggtgatgaagattgcattctttaatgcccaggcctttagcgcttcttgcttttcctcggctaggaactctttataggacgaggtaggtcctggattgcagaggaagatagtgggaattccacctttaatttgaacgggtttcccgtatttcgtgttggactgccagtccctctgggaccccatgaattccttaaagtgctttaggtagtggggatcgacgtcatcaatgacgttgtaccaggcagcattattgaagacctttggactaaggtccaggtgtccacacaggtaattatgtgggcctaaagatctggcccatatcgtcttccctgttctgctatcaccttctatgacaatactattaggtctccatggccgcgcagcggaatccctaacattatcagcgacccattcttcaatttcaacaggaacttggtcaaaggaagaacatgggaagggagaaacataaggagctggtggctcttggaaaatcctatctaaattactatttagattatgaaactgaagtacaaagtcctttgggactaattccctaatgacattaagagcttctgacttactgccgctgttaagcgctttggcgtaagcatcattcgctgattgttgaccgcctctagcagatcgtccatcgatttgaaattgtccccattcgacggtgtcgccgtccttatccagataggacttgacatccgagcttgatttggcaccttgaatgttggggtggaaactggtgctacagcttgggtgtacacaatcgaagagacgattgttcgtaatcgtgattttaccctcgaattgaatgagggcatgcaagtgaggttccccattctgatgcagctctctacagattttaatgaacttagggtttgattggagagaaagtgtttgaatgaatgacagtaggtgttctttgggtatagaacactttgggtatgtgagaaagacattcttggcttgaattcgaaaacgaggagttctcatgttgaccaagtcaattggagacactcaactagagacactcttgagcatctcctcctattaattggagacattatataggtgtctctaaatggcattcttgtaataagttgaactttaatttgaattaaaaggctcaaaaggctcagaacacccaaggggccaaccgtataatatt
