# Supplementary material for: Bioinformatic Analysis Reveals Genome Size Reduction and the Emergence of Tyrosine Phosphorylation Site in the Movement Protein of New World Bipartite Begomoviruses
Source: PLoS One. 2014 Nov 10;9(11):e111957. doi: 10.1371/journal.pone.0111957 (PMC4226511; doi:10.1371/journal.pone.0111957)
Supplement: Data S1 — Genomes and protein sequences used in this study. (TAR.GZ) [file pone.0111957.s002.gz › dna_b_bipartite_nodup_nw.fasta]

>nNC_001929
accggatggccgcgcgacccccccccctggtgctgctctcgcactcgctctaccctggtgctcttctcacacgcgctctcccattggtgcgggtccttcacgctcctcttttggctggacctttaatttgaattaaaggtgtttactttctcgtgcgacgtgctttatagtttgaattgttgtcgcgcgaatactggctatggaccattgtacctggtcaaggacgtgtcataattggaccttgcttctgagtctatttgcgattaatggtggaccatctaactatatatttggccggataggtacttttgtggtaaaagactcagcaatcccccacgttttttcgcacctggctaatcgtgttgttttttcttatattatcatctgataatgtacccgtctaggaataaacgtggatcctactttaatcaacgtcgacagtattcacgcaatcatgtgtggaaacggccaactgctgcgaagagacatgactggaagcgtcgaccttcaaatacgagcaagcccaacgacgagcccaagatgtcagcccaacgcatacatgagaatcagtatgggcctgagtttgtaatggcccagaactcagcgatctcgtcgttcatcagttatcctgacttgggtaggtccgagcccaaccgaagcaggtcctatattaggttgaagcaactacgcttcaaagggacggtgaagattgaacaggtaccattggcgatgaacatggacggatctacccccaaagtggaaggagtgttctcccttgtcattgttgtggatcgtaaaccacaccttggcccgtctggttgtctgcatacatttgacgagctgtttggtgctaggatacacagtcatggtaacctcagcgtaacccccgcgttgaaagatcgatattacattcgccacgtttgcaaacgtgtgctatctgtggagaaggatacgctgatggtagacgtggaaggatccattcctctctctaaccggcgtattaattgttgggccacgtttaaggacgtggatcgtgagtcatgtaagggtgtttatgataacataagtaagaacgccctgttagtttattactgctggatgtcggatacgcctgcgaaggcatccacttttgtatcgtttgaccttgactatattggttaagtgaataaatgaattatttaaagttgatcatcttatttgtacaagcaaaacatacaattatttcaatgatttggcttgagaagcctgacagttactattgacacattcttggaccgctgtcctgactaattcgttcaactggcccattgacattgtgatgttgggctccgctctctggtcacccacaatcgaagcagattctccggggtctagaaggctggtccccagcctgtttaggtgtctgtatggatggagctcgttctccatttctgagtccgtatctggctgggctgtccctatggtgctcctggaagcccatgattcaccaggcctaatctcaattgggcctcgtagtccaatcctggacatggacgcgcatctgatgggcttcctctcccatttcccataatccacatgggaaaagtccacgtctttttcggagaactgtttggacagtatccttactgttggtgcccggaacggaatgtcgactgagtgtttcgccgtggacaatttcagtttccctttgaacttggcgaagtgggtccgctgatgcacgtttgtatcgcagactttgtagtacaatttccatggaatggggtctttcagcgagaagaacgaagccgagaaatagtggagatctatgttgcatctgatcggaaaagtccacgacgcctgtaaagactcgttgtccgtcattctcttgtcgtggatctccacaatcaccgacccggtggcgttgatcggtacttgttgtctgtattctatgacgcagtgatcgatcttcatgcagctacgactgagtctagctgtcaactgagccgccgtggacggaaattgcagtattatctcagttaggtcatgggaaagttgatattcgtcacggtgtgactcgatgtagttgaaggcgttcggaggatttactaactgagaatccatttggagaagatcggccgcagcggaactggaaccgactactgaagttgaacagttaagaagatgaacaattactgttgatcaagaagaatgtaaatagaaagggctcttttcttcttttgagaaagtcagatatctctgacgtataactgaggagatggaggaggagtaactggtgaagagtcgagttgtttgagaaagaaaagagagttgaggaagaatttgagagagaactggaaatgaaggagttggtatatgaacccagatcttctggttgatggtattaaattggaaagtgttcttctacttctgagagaatctatttgttaaacggtggcgtttttgtaataagaaggggtactctggatgagttactccacttgaggctcctcaaaacttgctcatgtaattggagtattggaggtctttatatactagaactctcattaacggatttgcaacacgtggcggccatccgctataatatt
>nNC_003505
accggatggccgaaattttttggtgtcctctctctcaatcccgtcccgctacgtgtcgcattttcgttgttcccgcaatatgtacgtagcgcaatcttaaccgttgaatggggtccccactttaatttgaaactgcccaatcacgttgtgtctcacgagtttcgatatttatgacttggtgactaagttgtggggcaatcctgacatttgaattgtgctttaatttgaaacggttgagtggacgtactatgctttaaacgatgtttcatttttttatgaaaggaccacaattcaaattatatgatcaaccaatagccaagtggaccaattaaatgtatgttgtatagcctcattaacacaaatgagttttggattttaattataaatagcctattggttgatattgttattacgtctatgttttcacactgattatattgattcagttcctttctttaccaatgtacatgtatcataataggaatagacgtggatggtcatataccccacgacgaggttatgcacgaaatggcttgtataagcgtccctgtacttacaagcgtgtagatgataaacgacgcccgagtagttcaaataaggtgtatgatgatacaaagatgtcactccagcgtattcatgaggatcagtttggaccagaatttgttttgcgtcataatacagcattgtctacatttattacttatcctagtcttgttaagaatgaacctaaccgttctagatcatatatcaagttaaagcgacttcgttttaaaggaactctgaagattgaacgggttcacgctgacgttaacatggacgctccaaactcaaagattgaaggagttttttctatggttgtagttgttgatcgtaagccacatttgaatccaactggatgtctgcatacatttgatgagatgtttggagccaggatacatagccacggaaatttagctatcacacccacattgaaagaacgtttttatattcgacatgttatgaagcgtgtgttatcggtggagaaagatagtctaatggttgattttgaaggagtgacgattttatctaatagacgttttacgtgttggtcttcatttaatgaccacgaaagagattcatgtaacggggtatattccaacataaacaggaatgctctattagtttattactgttggatgtcggacgacatgtccaaggcgtcaacatttgtatcatttgatctcgactatattggataaatatcatttgtttatatttatcagttttttttttcaccaaaaaattacatttgccccaaccattaaaaacagatcacaactctattttaacgatttggggtgtgtaggaatacaatttgtgttgatacactcttgtactgtagatctaacgatgtcgtttaattgggccattgacatcgtaatgtttgattgtgagcgttgtattcctactattgaagcagattcacccgggtccagtattgttgtacccagtctatttaattctttatacgggtgaatttcctcatctaaattcgaatccgcatttgaacggactatatcaatgacacttctggcagcccatgattctcctggtcctatttctattgggccgttaagcccatatcttgacgatgcggatttgaccattctcctctcccatttcccataccccacgtgacaaaaatcaatatccttatcggtaaattgtttggacaatatcttcacagttggtgcccggaaagggatatcaacggaatgtttcgccgtcgacaacttcaatttacctttaaatttagcgaaatgggttcgctgatggacatttgagtctgtcactttgtaatacaatttccaaggtattgggtctttgagggagaagaatgaagacgagaagtagtggagatctatattacatcttatcggaaaagtccatgacgcttgcaatgattcgttgtcttgcattcttttatcatgaatctccactatcacagttcctgacgcgtttatgggtacctgttgcctgtactctattacacaatggtctatcttcatacaacttcgcgtcagtcttgcacccaattgagacgccgtcgacggaaattgaaggattatctccgtcaggtcatgagaaagctgatattcgtcccggtgagactcgatatagttaaatgcgtttggtggtatgactaatttagactccattgcccgcgcagctgcactcttgccggaattgaaagacggggacaaaatttatgaacttgatcagaactacagcacgtttactactaatttagacatgtattgagctaaagaagatgatatagctgataaactcataattaaggaatatgagacaccggacactatgaaccagtgtcttgtgtatatatagatgttcagttggtaaagttgatattagggttcagtggcatttgtcgtaaataagacccgggacaccaggggggagctctctcaaaaactattgtttttggtgtcctggtgtcccatatatactacaagtctctttaggcccttttaggacaccatgggcaaaatcggccatccgaaataatatt
>nNC_001930
accggatggccgcgcttcggagtacgctctctctcctctcccctggtgcgttcctggtcccctgccacctgccactctcctagtggatggtcgctcgtcttttcctgcgagttgtgggccgtagtttgaatgattaatctttaatttaaattaaagatgacttttacatgtcgcgcgatctcatttgaatcttgaataattgtctcgcggttcatgactacggcccactgtactatataatggacgtggctgattttagaccatgctgctatgtctatttattcaatttgaacaaccattttctataaatgaggacggaccatacattccattcaagctgactcagctgtcaacgacgtgaaaatatctatttgtattggtattatcgcctaataatgtatggtttgcggaataaacgtggttcatcgttcagccatcgccgattttattcacgtagcagttttttaaatcgcttgtccgctaataagcgtcatgatggcaaacgtcgagctatgaatcctagtaagcccattgacgagcccaagatgtcagcccaacgcatacatgagaaccagtatgggcctgaatttgtaatggcccataattcagccatttctacgtttatcagctaccccagcaagggcaagatggaacccaaccgatcgaggtcctatattaagttgaaacgacttcgtttcaaagggactgtcaagattgatcgtgttcaaccagatatgaacattgacggttctgccccaaaagtggaaggagtgttctctctggtggttgttgtggatcgtaaaccccacttgggtgcgtctggatgcctgcatacattcgacgagctgttcggtgcaaggatccatagccatggtaatctcagcataacaccctctttgaaagaccgattctacataagacacgtgttcaaacgtgtattgtccgtggagaaggatacgatgatggttgacgtggaaggatctacatcgctctctaacaggcgatataattgttggtccacttttaaggatcttgaccatgagtcatgcaagggtgtttatgacaacatcagcaagaacgccctcctagtatattactgttggatgtcagatactatgtcaaaggcatctacttttgtatcgtttgaccttgattatatcggttgattaatgataattgtaataaaaagctattattgaactttcaattcctcaacaaagaaattattgcaacgatttgggctgataagccttacagttactatttatacactcctggacagtgtttttcactagctcgtttaattgccccatcgacatagtaatgttggattccgctctctgggcccctacaattgaggcagactcccctgggtctaagacgcttgttccaagcctgctgagatgcctatatggatgcattgcgttttccacctctgagtcggcatcggagttgctgagcccaattgtactccgtgaagcccatgattcacccggcttgatctctattgggcctggtagtccaatccttgacatggatgcgcatcttatgggtttcctttcccatcttccgtagtcgacatgtgaaaagtcgacatctttatctgtgaactgtttcgacaggatctttactgtcggtgcccggaagggtatatccacggagtgtttcgccgtcgatagtttcagtttccctttgaacttggcgaagtgggtcctctgatgaacattcgtatcgcaaaccctataatagagtttccatggaattgggtctttcaacgagaagaacgaagccgagaaataatgtagatctatgttgcatctgattggaaatgtccaggaagcctgcagcgattcgttgtctgtcattcgcttgtcgtggatctcgacaatgaccgaccctgtcgcgttaatcggcacttgttgcctgtactctatgacgcagtggtcgatcttcatgcagctacggctcagcctagctgttaactgcgacgccgtggaagggaattgcagaattatctcagtgaggtcatgagaaagttgatattcgtcccgatgggactctatgtagttaaatgcgttgggaggattgaccaattgagaatccatataaagaataatggccgcgcagcggaaccgattgctgaagttgaactggtgaagaagaatttagggctgtaattgaagaacaaatgatgaactgttcttgaatgtggagagggtttctgggaaactcagaaagtttgtaaagaaattgatgaacagttgttgaacttctgctgaatatgagatgttttttgagaaagagtagaaagctgaagaggaattacttgtttatactctgctagatctgttagggtttatatagaaggttagaatctgtgtttatagttgagagcttccacgagaagtctataatagaagagaatggcatttttgtaataagagatggtactccagttgagttactccaattccctcccctcaaaactatctcattctattggagtattggagttacttaaatactagaaccctcaatctggtttcggaacacgtggcggtcatccgtataatatt
>nNC_004043
accggatggccgcgcgattttttcccctctgaaatcctggccgtttatttcagttccgcaaaactagttgagcgtgtttttgaaatccgttgtccatgtgttgacacgtgttccatacaggggcttatttgtcatattaggtgatgaccaactttagttttgcacgtggcgcgttttacaatgttgcatttaattggaaatttttatctaacggctatatttgattcaaattttgaatcatgtgagagttgtcagaaattggctttatatttctgacattgtactatatattgagatggaccaattaaatgccttgtttcgtgtctatttaaatattgttgtagatatattgtgtataaattgtgttcatttttattaaggagacatgtgtatttgaaaatgtatttttcgcgaaacaaacgtggtgccactactacttcgagacgaagctattcaaggtatcccttgtctaggcgttcgtatagtgtgaatagaatcaatggcaaacgtggatcgaatattcatagaaaggcccatgatgatggtaaaatgttagcccaacgtttacatgagaatcagtttgggcctgaatttgtcatggcccataattcagcgatatcaacgtttattaatttccctagtcttggtaagactgaaccgaatcgatcaaagagctttattaagttaaaacgtttacgttttaagggtactgttaaaattgaacgtgttttgaatatggatggttcaactcctaagattgaaggcgtattttccatggtccttgttgttgaccgaaaacctcacttgggatcatctggatgtctccatacatttgatgaattgttcggtgcaaggattcatagtcacggtaatttagccattactgccacattgaaagagcgattctatatacgtcatgtttataagcgtgtgctttcagttgagaaggatagcatgatggtcgacgtcgaaggaagcacatacttatctagtaggcgttttaattgttgggctacatttaaagatgatgaacgtgactcttgtaatggcgtttatgctaacataagcaagaatgctcttttagtctattattgttggatgtcggatgctatgtccaaggcatctacgtttgtatcatttgatcttgattatgttggatgaataatagtaagtttcaaataagccctgtatatttcctgtttatagttgcttaaaatatttataaaatatttttatttcaacgactttggttgagcaggagtacaattactgttaatacattcttgggccgcagttttaaccaattcgtttaattgggccattgaaagggtgatacttgactcggttcttcgcgctccaactatagatgcggaatctccagggtctagaatacttgtgtccaatctatgaagttgtctatatggatgtactgcgttgtctaattcagagtccgcatctgaagtaccggttcctattgtacttcttgttgcccatgtctcaccgggttttaatgtaattgggctgtgaagcccatatcgagatgtggatgcggactttattaatttcctctcccatttcccgtaaccaacgtgggagaaatccacatctttctcagtgaattgtgtagataatattttcacggttgggggcttgaaaggaatatccaccgaatgtttcgcagtggatatcttcagtttccccttaaattttgcgaagtgtgttcgttgatgaacatttgtgtcgctaactctgtaatacaatttccagggaattgggtctttaagggagaagaatgaagatgaaaaaaagtggagatctatgttacaccttatgggatatgtccatgatgcttgtaatgactcattatccgtcattcttttgtcgtgaatctccacaatcacagttcctgttgcgttgataggaacttgttgcctgtattcaatgacgcaatgatctatcttcatacagcttcgacttaatctggcgcttatttgagctgttgttgaaggaaattgtaatactatctcattcaagtcatgagacagttgatattcatcacggttagattctacataattgaacgctgttggtggattaactaattgagactccattatcaactgaatataagaatgaatggccgcgcagcgcactcggttcgggagtttatgatgcagagactataaaagagctgttttcttgcttaagaacaatttgacagaaaggaaggaagagaagttgttatatatgataatgggcgttccccaatgtttaaatagacaagtttattttcgtacaactctgtaaagtaatcaatgattatgtatgttcaagttggacaagtaatcattttttactttattaaatggtgtttatttagagtaaacttatgtgtatctgtgtgtataagtttgtgttaaagtttaaaacgctttggtgatggcatactcgtaaataagagggtgtaccccgattgagctctcgttcaaaagtctctatgaatcggtgtaatggtgccaatatatagtatgaagttctttaaggatctggagacacgtggcggccatccgttataatatt
>nNC_001438
accggatggccgcccgcgcccctttatatccgtacgccgcatttcgattccagaaatgcccttcccacgctttatacacggtattctataccgttggataaagcttattgcactctatcattgaattttgaattattgtcattgcttttgtgtttcgatatttatggatgggtctgacacattactgacattgtacaattcgaccaatcaaaattcacgatagaagtctagttaaatcgtttattaatatgagatccttataagtaaacatatttgataaagaaaaaacgatcatcgtttttaatgtttgtcttgttattttaggcaaacgatttaacaatgtatgcgtctaaatataaacgtggttcgtctaactatcaacgacgaggttattcacgttatcaaggttttcgacgaacggcaattgttacacgacacgatggtaagcgtcgacaacatcaatctaataagtctaatgaagatcctaagatgttagtgcaatgtatacgtgaaaatcagtttggtcctgattttgttatgtcccataatactgcaatatcgacgttcattaattatcctcaacttggtaagatcgaacctaatcgatgtaggtcatatatcaagttgaaacgcttgcgtttcaaagggacggttaagattgaacgcatgcacactgatgttaacatggatggattatctcctaagattgaaggcgtatttagtattgttattgtggttgatcggaaaccacatttaagtcctagtggatgtctccatacatttgacgaattgtttggagcaaggataaatagccatggaaacctagctgtgatgccttctttgaaagatagattttacatacggcatttgttgaagcgtgttttatctgtggacaaagacacgactatgatagacgttgagggttctactttgttgtctaataagcgttataatatgtggtctacatttaatgattttgatcatgactcatgtaatggtgtttatgctaatattgctaagaacgctttattagtctattattgctggatgtcagatattatgtctaaggcatccacatttgtatcatatgatcttgattatgttggttgaacgtcgatctaacacaagaataaatatacgtatttatttcaaagactttggttgaacatgaatacaattgttgttgatacattcatttaccgttgatcgcacaatttcgtttaattgtgcaattgacagtgttatgtttgattgggctctctgagccccgataattgacgctgaatctcccgggtccaaaacactgcttcccagtctgtttaaattcttgtatggatgtattgcgctatctaagtccgagtccgcatctaaatgagatacaccgattgtactttttgaggcccatgactcacccggctttaattcgattgggccttgtagtccatactttgataatgatgcggatcgtatcaatttcctttcccacttcccgtagtcgacatgtgagaagtcgatgtccttattggaaaactgctttgataatatttttactgttggtgcccggaaggggatatctaccgaatgtttagccgttgataatttcagttttcccttgaattttgcgaaatgtgtcctttgatgaacgttggtgtctgaaactctgtaatagagtttccatggtatcgggtcttttaacgagaaaaatgacgaagagaagtagtggagatctatgttgcatcttatgggaaacgtccatgatgcttgtaatgattcattgtctgtcatccttttgtcgtgaatctccactacaaccgatcctgtcgcgtttataggcacctgttgcctatactcaattacacaatgatcgatcttcatacaactgcgactgaatcgtgctgatagttgagacgctgtggaaggaaattgaaggattatctcagttagatcatgagacaattgatattcgtctctgtgagactctatgtaattaaatgcatttggaggatttgctaactgagaatccatttaagaataaatggccgcagcggaattgctcagagagataaggtccactcaactaatggatagctaacaaataagaactatatttgtgaaacactcatacaactgatatactgacaaggagaatgtgaaatagattatagtgagatagagaagcattgttgtaacttatatagacagttgtatgcgattaaagctctttttgaaaaagaacatattatttaagtaatgatcatgaaatatatatcttatatatatatattgtatgaattggacatgattattgttatactaaatgtcgtacgatgatcagaagttaatatggattatattgttttttatgaattatttgaaggttaataagcaaaacgaagccgttttgaacttattcgttggcatatttgtaaatatgcgagtgtctccaaatgagtttgcgagtgtctccaattgaggctcctcaaactctcgctatgcaattggagactggagtacaatatatactagaaccctcaatctcttgaattatcacattcatacacgtggcggccatccgatataatatt
>nNC_003887
accggatggccgcaaatttttggagtcctggtgctggggaccatctcccgctcccctttggcgcactctctctcatctctcgacgtggcgcgtcgaggagcgttggctaacgcttatctcggtgttaaacctttaatttgaagttcgaaataattgggcgtatatgtctatcttgaccggtctttgtaacgacaaagcttctgacacattgtacaatatattgaacgtggcccaattatatttcctctacggagttaggctatcgcttatttgtatttaccttgtctatataatggacgatagtttaatattttaaatcgtctttgacaataacattaaaataacaaatcattttgtagaggtgctgagaataatgtatcctacaaagtttaggcgtggggtatcttactctcaaagacgatttgtttcacgtaatcaatcgtctaagcgtggaacttttgttagacgcactgatgggaaacgtcgtaaaggcccatcaagtaaagcccatgatgagcctaaaatgaagttgcaacgcatacatgaaaatcaatatgggcctgaatttgtcatgacccataactcagccctttcaacgtttattaatttccctgtacttggtaagattgaacctaaccgaagcaggtcgtatattaagttgaaccggttatcatttaagggaaccgttaagattgagcgtgtacatgctgatgtgaacatggacggagtaatttcgaagatagagggtgtgttctctcttgttattgttgttgatcgcaaaccacatttaagctccactggaggtttgcatacatttgatgaaatatttggtgcaagaatccatagccatgggaacttagctattacacccggtttgaaagatcgttattacgtcctccatgttttgaaacgcgtattgtctgtggagaaagacactttgatggtggatcttgaaggatctaccacgatatctaataggcgttataactgttgggcctcatttaacgatcttgaacatgacttatgtaacggtgtttatgcgaatataagcaaaaacgccattttggtatattattgttggatgtccgatgctatgtctaaggcatcgacctttgtatcttacgatcttgattatttaggttaaccatgaataaaatggcgttaagattgaatatatgcattaataataaaacacgcaattttattgcaatgactttggttgtggaggattacaattattgttaatacattcctgaaccgtcgtcctaactagctcgcttaattgggccactgacatcgttatggttgattgggccctttgtaacccagcttgtgatgctgaatccccggggtctaatgcgctagttcctagcaggttgagttctctatatggatgtagcgcgttttccacttctgattctgtgtgtgggttgggaaacccaattgtgctccttgaagcccatgaatcacctggttgtaattcaattgggcctgggcctgttagtccaattcttgacaatgatttggacctcaaggtcttcctctcccatcttccgtagtccacatgtgagaaatcaacatctctatgtgaaaattgttttgaatgaattttcactgttggtgcccggaaggggatatccactgaatgtttagctgtggacaatttcaatttccccttaaacttggcaaaatgtgttcgttgatgcacatttgtgtcgctaactctgtaatagagtttccacggaatggggtcttttagagagaagaatgaagatgaaaaatagtggagatctatgttgcatcttaagggaaatgtccaagacgcttgtaaggattcgtcgtcagtcatcctcttgtcatggatctccactatcacagatccagttgcgttaattggtacttgctgtctatattcgatgacgcaatggtcgattttcatacagctacgattaagccttgctgtaaattgcgctgcagttgaagggaattgaagtagtatctcagtaagatcatgcgacagctgatattcgtctctatgagactctatgtaattaaacgcatttggagcattcgctaactgagaattcatttatagaaatccgaccgcgcagcggcaggggcttcaataatatctgggtttagtaaaaactgtgttgaagaacagaaaaatgaaacgacctgtttcgaaaggaggaagagagaaaatctgggtttctaaacagaaagggaataacgatagttctaacgaaggatgagtatgttaggttattcagataacatgagtataataatctaagactaagtctgattatatagagagcaaatttgaagaaattaaaaaagcttcgaatgttatgtttagtggcatattcgtaaatatgttcatggacaccaggagagctctcgtctaaaacctattgtttctggtgtcttggtgtcctataaatactaaaagcctctggggactccataggacacgtgtacacatctcagcggccatccgtaataatatt
>nNC_003831
accggatggccgcgccgggggacgttccctcaacgtgttgtctctctattggctctctctcgccagctgttgcgcattaaccccgccccctcctccctctggtggccctctcaacgtggcgtctctgtaatggtccttttcccgctacaatgggcccttttgtcagtgagtatttatctatctctttaattcaaattaaaggtaattactttcatgtctcgcgaccagatttgaatttgagactatgtgtgttgtcttttgaatatggcccattgtactacatgatggacgtggctgatttgagaccgcgctgctgagttaagttaagtcttattgtgaactagcttttctatatattgggccatgttgatctattatattcgatgtgactcagcagtctaccacgcttagttgttaattaaacgtttatttttgataaagtggtatcatttgataatgtatccttttaggtctaagcgtggtgcctcatttgttgcacgtcgttcttattcacgtaataatttgtttaagcgatcaaccatctccaaacgagatgatgggagacgtcgatctgttaatgcaactaaacccaatgacgagcccaagatgatagcccaacgcatgcacgagaatcagtttgggccagattttgtaatggcccataatgcagccttggcaactttcatcagcttcccttgtttgggtaagactcaaccgaaccgaagcaggtcgtatatcaagttgaaacggctgcgtttcaaaggtacggtgaagatcgaacgtgtcatgtctgatatgaacatggatggttctacttccaaggtcgaaggagttttctcactcgttgtcgttgtggatcgaaaaccccatctgggtgcgtccggcagtctacatacgtttgatgaactatttggcgctaggatccacagccatggaaacctcagcataaccccttctttgaaagaccggttttacataagacacgtgttcaaacgtgtattgtctgtggagaaggatagtatgatggttgatgttgaagggtccacagctctctctaacaggcgtttcaattgttggtccacgtttaaggatttggatcgtgattcatgtaacggcgtttatggtaacatcagcaagaacgccctgttagtctactattgttggatgtcagatactatgtctagggcgtcaagctttgtatcgtttgatctcgattatattggatgattaataaaaaataagaatttattgcaacgttttgggctgagaagccttataattactattaatacattcttggaccgtagtccttactagttcgtttaattggcccatggacattgttatgtttgattccgctctccgggctcccactattgaagcagactctccagggtctaaaatgttggtccctagcctacttagatgtctgtatgggtgcagctcgttctcgacctctgagtccgcatctgattgacccgttcccaatgcactcctggaagcccaagactcaccaggctttatttcaattgggcctcggagcccaagtcttgacatggatgcacatctgatgggcttcctttcccatcttccgtagtcgacgtgggaaaagtcgacatctttgtctgtgaactgtttggataggattttgaccgtcggtgccctgaacggaatatccactgaatgtttcgccgtcgacaatttcagtttccctttgaatttcgcgaagtgagtcctctgatgaacattcgtatcgcaaactctgtaatagagtttccatggaattgggtctttgagcgaaaagaaggatgctgagaagtagtggagatctatgttgcatctgatcggaaaagtccatgacgcctgtagcgattcattttccgtcattctcttgtcgtgtatctccacaattaccgtcccggtggcgttaatcggaacctgctgcctgtattctatgacgcaatggtcgatcttcatacaactccgactgagtcttgctgtgaattgtgacgccgttgacggaaattgcagaacgatctcagtcagatcatgtgaaagctgatattcgtccctgtgggactctatgtaattgaaagcgttaggaggaaatgctagctgagattccattagaaaattaaaggccgcgcagcggaaccgaagactgaagttgaactgttgatgaacaaatgaaattttgtttgggaaaacactcgatgaagaactgttgaagaagaataagattttctgggttttccagaaattaagtcaagaactaaagaatatttgtttattcttttaaatatgtgtattgtttttgagaaagaggagaaatctggtaaagatttcgatttttattatgattagatctgatgttctttatatagaaaaccccattctttgttttgagagctttcgggagaagttatagacgcataaccgatggcatttttgtaataagaggggtgtactccgattgagctctcaaacttctgtgctatgttttggggtaaaggggacaatatatactagaagtctctatcgttgattagcgacacgtggcggccatccgatataatatt
>nNC_004581
actgatggccgcgcgaagtcccggtatgccttttcagccgttggatctggagccgtacctttttcgcgttcccattttgcccctggagtcccgagctatttacgaccccctgccaccgagtccccttcgtggagcgctcttcgtccaacacgtgtcccaacttttgcgcatttttgactacctgtcgcgcacttgaattaaagttgcccttttattttcttccaattattttgcggctgagtagtctagataattgtgacaacttagtgagcaagttgtaggaggaccctatccgtctgggaaaataattgggttttcacgtgtaccaatgggaaataatatgtatagcctatttaatttagaaaattaaatagttttagtaattcctatataatagcgtttactagtctgggtaaaattcgtataggaaaaaatatttattattttttaaatttaacctattgaaaatgtacagtttaaagagtagacgtggatcgaattacattcaagcacgtggaaactcacggaccccattattcaaacgacattccactggtaagcgttatggaggaagacgactacagccactgaatgtgaaaagagaagatgaacccagaatgtcgacccaacgcatccacgagaatcaatatgggtcggaatttacaatggcccacaacacagccatttcgacctatatctcctatcctaatctgggcaagactgaacccaatcgaaccaggtcgtacatcaagctgaaacgattgcgtttcaagggcacggtgaagatcgaacgagttcctactgacgtggctatggatggttcgattcccaacacggaaggggtgttctcattggtcatagtcgttgaccgaaaacctcatttgactgcatctggatgcctacatacgtttgacgaactatttggtgcgataatccacagccatggaaccctgtctatagttcccgcgttgaaggatcgttactacatacggcatgtaattaaacgggtactgtccgtcgagaaagataacgtcatggtggatattgaaggatccactgctctgtctaataggcgttttaattgttgggccagttttaaagatcttgatttggattcatgtaagggtgtttatgacaacataaacaagaatgccctgttagtttattactcatgggtatcggatactgtgtctaaagcatccacttatgtatcgtatgaccttgattatattggataatcaataataacaggaaaatttgaataagaaaaaatattatttaaatatttttggttgaggaccattacaactactcttgatacattcttggaccgttgtcctaaccagttcgtttaattgggccatagacatggtaatgttggactcagccctatgggcccctactattgatgccgagtcacctggatccagtacagtggaccctaacctgtgcagctctctgtaaggtgtctgttcgttattggactgtgagtccgcatcttcgttaacgggccctatggtactcctggtcgcccacgactcccctggccttatttctattgggcctggaagcccaaatctgttcatggatgcggacctaattagtttcctttcccatttaccatagtctacatgtgagaaatcaacgtctttagcggagaactgtttggaaaggatctttaccgttggcgccttgaacggaatatcgacggaatgtttggcggtcgataatttcagcttccctttgaattttgcgaagtgggtacgctgttgaacattcgtatcagaaactctgtaatagagtttccaagggattgggtctttgagagagaagaaggaagctgaaaaatagtggagatctatgttacacctgatcggaaaagtccacgacgattgtaatgattcattatcagtcatcctcttgtcgtgaatctccactatcactgtaccagtcgcgttaattggcacctgctgcctgtactcgataacgcaatgatcgatcttcatgcaactgcgactgagtctcgccgttaattgtgccgccgttgacggaaactgcagaacgatctcagttaggtcatgggaaagctgatattcatccctctgagactctatataattaaatgcgtttgggggattagctaattgagaatccatatagagaaatatggccgcgcagcgacgccggttgaagaatatgaacaaggaataagatgaacaaggaagaagatgaacaagcaataatttaattaattattgttaataagcataaattatgaaaataattttgatggtaatgaaagtattataaataatatttaggagaaaatattgttaaggaaatatctggttatgtttatttgttaaggtatatgggtttttatagaaacccaggagcagctatggtaagaaacccaggactcaaaaaatgcctctcaacttctctcatatgttgcggagtctggagtcccatttataccatagaaagcattgggggtatagcatggtaatttcacatcggactccataccgcggccatctatataatatt
>nNC_003857
accggatggccgcgcccccccctcccctttgccgtacactctggtggtctcccccctcaatcattttggtggctacctggtcccacccactaatttgatgacgtggtcctctgtcgtccactcattatagctactgtatttcatttatctttttctttttgaccaaaagataaatgaattggcgctcttgcatttgaattttgaattattgagaatggggctaatattattggccatatgtttaaggttatttgttgtgtactcttctgtgctattttacattgaccaatcaaaattcacatatcgagttacgttaaattgtgtatttgttatgtttttctatatatttgagaatgatttgatatgaacattaatatttgaatatgtattcatacaaatatcgacgtggttcgtctaactatcaaagacgatggtatacacgtcatcacgtgtataaacgtacatctgctggtatacgtaatgatggtagacgtcgaaacagtcaaggtgttaaggattttgaccactgtgtcaaaatgatgggccaacgaatacatgagaatcaatatgggcctgactttgttatggcccataatacagccctatctacgtttattaacttccctccgttgggtaagactctacccaatcgtagcaggtcatatattaagttgaaacggttacgttttaaaggtacagttaaggttgaacgtgttcatgctgatgtgaacatggatggtttatctaataagattgaaggtgtcttctctctggttgttgtggtggatcgcaaacctcatctcagttcatctggctgtcttcatacatttgatgagttgtttggtgcaaggattcacagtcatggtaacctaaccatcaccccctcattgaaagaccgtttttacattcgtcacgtgttaaaacgtgttttgtcagtggagaaggacacaataatgatagaccttgagggaactactagtttttccaataaacgttttaatatgtggtctacgtttaaggatcttgatcatgattcatgtaatggtgtttatgacaatattagcaggaatgcgatattggtttattattgttggatgtctgatacgatgtctaaggcatctacttatgtatcatttgatcttgattatgttggttaactatgattgtaatgtttaatgaaataaagatagttctcttgcaaaataaatatttatatttatttcaatgatttgggctgagcaggattacagttattgttaatacattcttgggccgctgttttaactatttcatttaattgggccatggaaatggttatattggattgggctctttgggcccccactacagaagctgagtcccctgggtccaataagcttgttcccagcttattaagctctctatatggatgtaatgcattctccacctctgagtccgcatctgtatgggttaacccaattgtacttttggaagcccatgattcacctgggtttaattcaattgggccttgcagcccaagtcttgccatggatgtggaccttactaatttcctttcccacttcccatagcccacatgtgagaaatccacatccttgcttgagaattgtttggaaaggatcttcactgttggtgctctgaatgggatatctacagagtgttttgccgtagacaatttcagtttgcccttgaacttggcgaaatgtgttccttgatgaacatttgtatcagacactctgtagtatagtttccatggaattggatctttaagggagaagaaagaacatgaaaaataatggagatctatgttgcatcttatgggaaacgtccagcaagcctgtaaggattcattatctgtcatccttttgtcatgaatctccactattactgtacctgttgcgtttataggcacttgctgcctatattctatgacacaatggtctatcttcatgcagctacgactgagtcttgcagtcaattgagatgttgtggaaggaaattgcagaattatctcagttagatcatgagataattgatattcatctctgtgagactcaatataattaaaagcactaggaggatttgccagttgagaattcatttgaaatatctaggccgcgcagcggcactcttctgcaaaatattgactctgaatatctaatgaaggaggatattacgaaaattgaatagctaattgaaaatgaaataagtaaagtagatctcacttgaattctgatgttaaacttctacagtgagacagaaatatggtaatatatttcgttgaatagtaatgatgagaatgatgtagaggaaaggaaatacgagaattgaaaatatgatataaggaaaattgaagaactaagtctttattaaatgaattgggatgcgtaaatgtttaactaataatgtctatatatagacattcatttacacagtttaagtagagagagaatttctaagaagaagaagttcccccagaggtgttcccccaaaacctctggctccaaaagtctatacatttgggggaattgggggaaaatatatactagaagtcttaatacaccagattgcaacacgtggcggccatccaatataatatt
>nNC_004098
accggatgcccgcccgcgtttctttagtccgtacgccgcatttgctggacgattttgtccctacttttgacgagttgttttgaaccgttggataaagttaatctatcgcgcaatttgaatttgcattattgacgatggtaccgatgatttggcgttatgaacaatgtgtttttactctgacacattgtctgtgtatgatgacgtggtccagttaaaattcaaattggaagacatgttaagtcgttcatgatttttgttttttatataaatgggggaaacttattatttaaaatcatgatatgatattgaacgagtgacttttattgattaatgctcgatttgaagatgtattcgtcaagacaaagacgtcaaacttcttacccacgaggaggttattcacgtaatcatctttctaagcgttcaactattggtaaacgtaataatggtagacgtcgacctaataattttggtaaggttattgatgaacccaaaatgttggttcaacgtatacatgagaaccaatttggacctgattttgttatgactcataatacatccatttctacatttattagttttcctgctcttggtaagtctgagcccaatcgttgtaggcaatatattaaattgaaacgtttacgtttcaaaggaaccgttaagatcgagcgtgttcatgctgatgtgaatatggatggtttatcacctaagattgaaggcgtattctctctggttatagtggttgatcgtagacctcatcttactccaagtggatgcttacacacctttgatgaactatttggtgcaagaatccacagtcacggtaacttggccataacatcttcattgaaagaccgttattatattcgccatgtgtttaaacgagttatatccgttgagaaagacacgatgatgatcgacgttgatggtggaacggtcttgtctaataggcgttttaatttttggtcgacgtttaaagatcttgaccatgattcatgtaacggtgtatatgacaacataagcaagaacgccattttagtttattattgttggatgtcggacacaatgtctaaggcatcgacatttgtatcatttgaccttgattatgttggctaaatatgaatgagaatgctattttgtagatataaatggtgaacaagcaaaatttaaaattttatttgaaagatttcggtagacaaggagtacaattattattaatacattcatgtactgttgacctaacaatttcgtttatttgggccattgataatgtgatgtttgattgggctttgtttgcacccactatcgaagccgaatcacctggatctagtgcggtggttcctagcctgttgagatctctgtatgggtgtattgcgttctctaattcggagtccgcatccgtgtgcgatattcctattgtgcttcttgaagcccaagactcacctggtcttaattcaattgggccctgaagctcatatcttgataaagatgcggaccttattattttcctttcccacctcccatagtctacgtgcgaaaaatccacgtccttattcgtaaattgtttggaaagtatttttacagttggtgcccggaaaggaatatccactgaatgtttcgccgtagacagtttgagtttgcctttgaatttggcaaaatgcgtcctttgatgaacatttgtatcacagactctgtaatacaatttccatggaattgggtctttcagcgagaagaaggatgaagagaaatagtggagatctatgttgcatcttaaaggaaaagtccatgaagcttgtaaagactcattgtctgtcattcttctatcatgaatctccactattactgaacccgtcgcgtttataggaacttgttgtctgtattctataacgcaatgatcgattttcatacagctacgactgagtcttgccgataattgcgatgttgttgaggggaattgaagaaggatttcagttaggtcatgagacagttgatattcatccctgtgagattcaatataattaaatgcatttggaggatttgctaactgagaatccatttaaagaataatggccgcgcagcggaatgctaagaaaatgataagctattgaagaaggatacaagattttcagagacaaagatatgaccaagagttgaaaaaggattttaggttttcagaatcataggaagataataaatcgtctatgggtatgcgctattttgaagagagtgatagtcctatatataggcgctcctcaatctgattcggttttaattatgttgttctttctgaaaaactcattaaagtgagaatgaagttaaaatgataaagttccgttgtatggtcttctaaattaaaaccgaattaatctgaatcagaaaatatatgcacgacattgatgggttttattgttggtttgttcttctgaatggcattcgtgtaaataagaaggtgtcaccaaatgagcgctctcacctctctctattgtattggtgactggtgtacaatatatactagagggtcttatagaacttattatcctcttcatacacgtgtaggccatccgttataatatt
>nNC_004100
accggatggccgcgccccgcccccccctttccgtactctcgtcccccgcaatacccttacccgtacctcttttgtaggggtaatgttgtccttctatatatgaaacgtgtcaattgttttatcgttcgataaaagttatcctgaccgttcctttgaaatttgaatttgtggcgttgcttttaataatgttttgagataatgtgttctgacacattacgctagattttacacttggtcgagtcaaatttcaatttcggagtcaatgtaattttttatggctcaatttattattataaattggttggagaataatttgataatgcacgtttcatattttaacagcactaatgtatatgtctagatatggtcaagggtcgtcttatcacgtaagacgaggttattcacgttatcaaactttaatatgttcaggtgctgttaaacggaatggtgtcaaacgtcgagattgtcatgtgttcaaggtgcatgatgagacgaagttgatggatcaacgcttacgtgaaaatcagtttggccctgattttgttatggctcataaccaggctatatctacgtttatttcttatcctcatttgggtaagaatttaccaaatcgaagcaggtcttatattaagttgaaacgtttacgtttcaagggaactgtgaagatacaacgtgttcaagctgatgttaatatggatggtttggctcccaggattgaaggcgtattttcccttgttattgttttggatcgaaaacctcatcttggtgcttctggtactctccatacatttgatgagctatttggtgcaaggatccatagccatggtcaattgtcaatcatcccagctttgaaagaccgattttacatccggcatgtgttaaagaaaattatatccgtggaaaaggattcaacgatgattgacattgagggttccactttgttaactaataggcgttataaactgtggtctagttttaaggattttgatcatgactcgtgtaatggtgtctatgctaacattagcaagaacgccttattagtttattattgttggatgtcggacactagttcaaaggcatcttcttttgtaacgtttgatcttgattatgttgggtgattaagaataaaattatcgagcaaatttgaaaagcaaaagaagatgtcatattattgcaaactcttgggttgagaatggttacaattactattaacacattcttggactgttgtcctaacaagctcgtttaattgggccatggacatggttatgtttgattgggctctctgtgcccctaacaattgaagccgaatctccggggtccaatacgcttgctcccagcccgatagttttttgtatgggtgtagtgcattctccgcttctgagtccgcatccgtttgagccaatcctattgaacttcttgttgcccatgattctcctggttgtagttcaagtgggctgcgaagcccatatcttgaagtggatgcggaccttatcaatttcctttcccatttgccataatccacatgagaaaaatcgacatctctattggaaaattgtttggacaggattttaactgttggagccctgaatgggatatcaactgaatgttttgcagttgataatttcaattttcccttgaacttcgcaaaatgggtcctctgatgaacatttgtatcggaaactcgataatagagtttccatggaatggggtctttgagtgagaagaaggacgatgaaaaatagtggagatcgatgttgcacctgatggggaatgtccatgacgcctgtaatgattcgttgtctgtcattcttttgtcatgaatctcaactaatactgaacctgttgcgtttataggcacctgctgcctatatctaattgacgcatggtcgattttcatacagctacgactgagtctggaagctaattgcgacactgtggaaggaaattgaaggattaactcagttagatcatgagacagctgatattcatccctatgagactctatataattaaaggcatttggaggatttgctaactgagactccatatatcaaagaaatgcccgcgcgagctgcttcaagagataaaaccaaacaaggaacacttagggttttgacagggagaagagatcaactaagatcaaaatcacctgattttgaaagaggaaaagaaaaaaactaataaagaaagaagaaaagaaaactaatgaagcctcaagatattgttttcaaatgtatccgtcaattgtgttttataggcacacatgttctcagggaccgctgtcagaaaagaattaaagaggttttatcattaaagtcgcttaaaatataataaactctggtatatggtatttataagttaaataatttatgaaggaattattatttgaatttgaatattgtttactaagcagagtttattatttgcactacacaaaagagcttcggtatggcattctggaaaatatgagagtgtaccccgaattcgagagctctctcaaacttgctctatcaattggtgtaaaggggtactatatatactagaaccctcaatagaaccctcattctcgttcgcacacgtggcggccatccgaaataatatt
>nNC_010648
accggatggccgcgccccccccgcctttcccgtacgtttatgcccgcgcatacccctctccgtactcttcatctaagggctttttagtcttttggttgttgaaacgtggcacgttttgaaccattggataagattatagtgtatggcctatttgaattttgtacaatgctttttattcttttgataagtgtcgcttttgtattgtttgtgtttctgaggcattgtacgacatgtggcacgtgttccactcaaaattcaatataggagtcaaggaaaacatttgtctgtttaatgttttctataaatgcgtgaatttgtttaggatcaaaacgtgcattatttttaacagcacctttgatcatgtcttttgtaaaatacaggtatggtgcatcatatacgacaagacgttttttacgtcaacaggctactaagaaaaggagtgctgttaaacgcaatgattttaagcgtggttacagacaagtgagcaagtctaatgaagaggcaaagatgattagccaatcattgcatgaaaatcagcttggtcctgattttgttatgactcacaataacgctctatctacgttcattaattttccatgtttgggtaagactttacccaaccgaaacaggtcatatattaagttgaaacgcttgcgtttcaaaggtacggtgaagatagagcgtgttcatgtggatgttaatatggatggtttatcccctaagattgaaggcgtattttcgcttgttatcgtcatcgaccggaaaccacatcttaacccgaatggctgtctacactcatttgatgaactatttggagcaaggatacacagccatggaaatcttgccattacgtcgtcattgaaagatcgttactacattcgtcatgtgttcaagagtgttatttctgtgatcaaagacactacaatgatcgacgttgagggttccactttgttgtctaataggcgttcgaacatgtggtcgagttttaaggatcatgatcatgactcttgtaatggtgtttatgacaatattagcaagaacgccatattagtttattattgttggatgtccgacaccaactccaaggcttccacttttgtatcgtttgaccttgactatgttggatgaataacaatgtactgaacaagaacatttgaacaagcaaatttgaacaagcaaaagtgtttttatttatttatttcaacgactttggctgagaagggatacaattactgttaatacattcttgaactgtcgccttaacaatctcgcttaattgggtcattgacattgttatgtttgattgggccctctgtgctcctacaattgatgctgaatctcccgggtctaggacgcttgttccgagcctgtttagttgtctgtatgggtgtattgcgttttctaattcagagtccgcatcggtatgagacactcctattgaactttttgtggcccaagactctcctggttttaattcaattgggccatgtagtccaaactggttagtcgatgcggacctgatcaatttcctttcccaccgcccatagtccacatgagaaaaatcgacatctctattggaaaactgttttgagaggatcttgactgttggagccctgaatgggatatcaactgaatgtttggccgttgataatttcagttttcccttgaatttggcgaaatgtgttctctgatggacattcgtatcggaaactctgtaatagagtttccatggtattgggtcttttaacgagaagaaagacgatgaaaaatagtggagatcgatgttgcaccggatgggaaaagtccatgaagcttgtaaggactcgttgtccgtcattctcttgtcatgaatctccactatgactgctccagtggcgttgataggcacctgttgcctatattctatgacgcaatggtcgattttcatacaactacgactgagtctagctgttaattgtgaagcggtggaaggaaattgaaggactatctcagttagatcatgagacagctgatattcatccctatgagactcaatataattaaaggcactcggtggacaagctaactgagaatccatatatgaaaatatggccgcgcagcggaagggcttacaggagataaacccagaagaaggaaaggaaagttttatttaagaggaaaagaaaaaactatgaattggagattgtgtgttcaactgtgacgaggtttatctcttatatagactatttttggacgctaattttctcaaatggtccatcttatttgaacttttttaaataaaaaaggcgatatacaagaacaggagtccaaaaataacgcaatacataagaatttatttatttgaaatagaattgattgaatgcctcatcagtcgatcaagtatttaaatttaaagagagcactgagaaaatctctttggatatcactctgaacctctttggtgatggcatatttgtaaataaaaggttgtactccgaatgagctctcgcaaaactcgctctgcaattggagtattggagtgcaatttatactagaaccctcaatctcgcgaatagcgagattcacacacgtggcggccatccgatataatatt
>nNC_004096
actggatggccgcgattttttggagtcctgccagcctgtcccccactatctttgtgactccaggcacatttcccaaagcatgggcccacaatgtcccatcacccgggaccactacaactgaaggctgttctttttttggagatcaatcaggaccgttggctaaaccttatcgcgcccgttcttttgaaatttgaattattggcgcgattaccaataaatggaccatgtgtataactgggtcgatgttgacagatttgtatttgagcagtacatggtccagtaaaaactcaagtgtagagttatgtaatttgaaatgataatcgtgttgactatataatggacttgagttttgatacatgaaatcgtcagttaaggattaaagatatacatcgttctaatatgtatcagtcaaggtatacacgtgtggcaccctatgtgcagagacgatttcaacgacgtaatcaagtgtttaagcgcacagtatcagggagacgtaatgacgttaaacgtcgatcaagtcaattaattaagagtaatgaggaacctaagattacgtcgcagcgcatacatgaaaaccaatatggccctgagttcgttatggcgcataatgcagctatttccacgttcattaattatcctgtacttggtaagactcaacctaatcgaagcaggtcgtatattaagcttaaacgtttatcgtttaagggaaccgttaagattgaacgtgtgcatgctgacgtgaacatggacggggtctgtcctaaaattgaaggcgtcttctcactggttattgtggttgatcgtaaaccacatttaagttcgtctggggtgttgcatacatttgatgaagtattcggtgcaagaatccacagccatgggaacttagccattacaacatctttgaaagatcggtattacgtccggcatgtattgaagcgcgtattgtcagttgagaaggacactgtcatggtagatatcgaaggatgcacatccctttctaacaagcgcttcaactgctggtctacatttaaggatttagaacatgacacatgtaacggtgtttatgcgaatataagcaagaatgccatattagtttactattgctggatgtcggatgtcatgtctaaagcatccacatttgtatcatatgacctagaatatgtagggtgaatccataataaaatatgtaaatatattggacaagtaattgactgatacaaatgtatttattgcaaagacttcggctgtgccgggttacaattgttactaatacattcgtgaaccgtagtcctaacaagttcgttcaattgggccattgacattgttatattggagtgggctctttgtagaccaacctgtgatgcggaatcacctgggtctaatacgcttgggcccaattgatgaagctctctataggggtgcatcttcgaatcccttgaaggactacttgtacccacggtgctcctggaagcccatgactcacctggcctcaattcaattgggcctgtaagcccaacccttgacattgaattggaccgtaagactttgcgctcccactggccatagtccacatgggagaagtccacatcgttatgggagaattgtttagatagtattttgacagtgggagcccggaatggtatatctaccgagtgcttagctgttgagagttttagcttgcctttgaacttggcaaaatgagtcctttgatgtacatttgtgtcggacactcggtagtataatctccatggaatggggtccttcagtgaaaagaatgacgacgagaagtaatgtaggtctatgttgcatcgtattggaaatgtccaagatgcttgtaatgactcgttatccgtcattctttggtcatgaatctccacaatgaccgacccagaggcgttaatcggaacctgctgtctatattctatgacgcagtggtcaattttcatacagctgcgacttagtcgtgccgttagctgtgatgccgtggaaggaaactgaaggactatctcmgtcagatcatgcgacagctggtattcatctctatgagattcaagataattaaaggcgctaggagcactcgccaaccccgcttccatatctgaaaatatgccgcagcagaagtgtttcgcgcanaagaggatgttgctatcacggntttatatacaggtgcggcattaacaaggcaaaacacttgtaccggttgttgctgaagttctgtcaaagaattaaagaattggtaaaggaagtctgtgggagcagcttagtaatatgggaagctatggcaacaaccaacaaagctcaaactgatatgaagaggatcagaattttggatatggcgatacaagttgtttattagagaaactgcaatgagatgtcctctgagtaagggattatatagagataacatccgaacgtacgcttaagaattgtttgaactagttgagaagaatggcaaatatgtaaatatggtataggactccagcggagtccctcaactcctgtcatatattgtggagtcctggagtcccttatatacataaagcctctaggactctaaaggacaggtgccctaatcgcggccatccatataatatt
>nNC_001369
accggatggccgaccgcttccactctctttcctttgggacagctggcgcgcactatgtattatgtttacgtggcatcatgtgggtcgttggatgaattcaatcgcgcgccttcatttcaaattaaagtgtgtgtccatacatcgagaaatgtgtaatgacgtggagcgttctccaccattcctgaatcgttagataattgtttgaccaggaccacagctgtcatttgggaccacacgtcctttgggaccaccactataatgataatgtttcctgttattgcggtccacgtggtccaattaaattgcacctcgcgagtctacatatccacaattttgaatatcctattctataaaatggcttccatttttatattcaaaattatattcacatctcttttaatatatatttatctttaagcaatttaatatgtattctactagatttagacgtgggttatcctatgttccacggcgttataatccacgtaattatggttttaaacgtacattcgtcgttaaacgtggtgatgctaaacgacgtcagactcaagtgaagaaactaacagaagatgttaaaatgtcatcacaacgcatccatgaaaatcaatatggtccagaatttgtcatggcgcataatacagcaatatctacattcatcaattatccccaactgtgtaagactcagcccaatcgtagtaggtcatatattaagttaaaatcgttacattttaagggaaccttaaagatcgaacgtgttgggtctgaggtaaatatggctgggttaaatccgaagattgagggtgtgtttactgtggttttagttgttgaccgtaagccacatttgaatcctactggtaacttgctacagtttgacgagttatttggtgcaagaattcacagtctagggaacttagccgttaccccggcgttgaaagaacggttctacatactgcatgtgttgaagcgagttatctccgttgagaaggatagtatgatgctggacctagaaggatccacttgtctctctagtcggcgttataattgttggtctacatttaaggaccttgatccttcgtcatgtaacggcgtctatgataatataagcaaaaacgccatattagtttattattgttggatgtcggatgctatgtctaaggcatccacatttgtatcatttgatttggactattttggttaagaaataattgacttgcgtagtttgctcatatttgtattttgtcacaaaataaaatattattatcttagcgacttcggttgtgtcggattacaattactgttaatacattcatggaccgtagtccttacaagctcattcaactgggccaaggacatagttatatttgattgagagcgtgttagacccacttgtgatgctgaatcacctgggtccaaaacacttccgcctaactgatgaagatctttatacggatgtaatgcgctatgtccttggttgtcagcatctgtgtgagtggttcctatggtgcttctacaagcccaggattcacctggttttaattcaattgggcctgtaatgccgaaccttgacatggatgctgacctcaatggttttctctcccacctgccgtagtccacatgtgtaaagtccacatcgttatgggtgaactgtttcgataaaatcttcaccgtcggagcccggaaaggtatatccacggagtgtttagctgtggacaacttcaatttccctttgaacttggcaaaatgggtgttctgatgtacgttagtatcggagactctgtaatatagcttccagggtatggggtccttcaaggagaagaaggatgctgagaaataatggagatcgatgttacatcttagtggaaatgtccaagaagcttgtaatgattcattgtctgtcattcgtttgtcatggatttccactatgaccgacccagtggcgtttatcggaacttgctgtctatactcgataacgcaatggtcaattttcatacagctacgactaagtctggcagcgtactgcgacgccgttgacggaaattgaagtattatctccgttaagtcatgagagagctgatattcatctctatgtgactctatataattgaatgcgctaggaggattcgccaaccatgaatccatatatgaaaatttggcagcgcacgtgaaggcttacggagtctgaatctggtaataagaagctatacctaacaatgttaatggtaatgaaaatgacaaattactatttgctgaaagagttcaaaaataaatgcttacttagttattaagatattgctattagcagcaacaatatatgaggaaaccggtgaggatgaaagcaaaagcgtcttcagaagacagagcagaaagaattggtatgaataattaaatgaacaggcagtgtcgttatatagaagatcattgtgttttagagagagaaaattttgcagtggcatttgtgtaatatggaggggtacaccgattggagctctttaacctgggcttattgtatcggtgtattggtagccaatatatagtatatgggagttatctaggatcttcgtacacgtggaggccatccgttataatatt
>nNC_001935
accggatggccgcgagattttttatactgggctttctactaaggcccaagtatgattggactctaggcccattttttagcggtccctctttttcctcgtcctttctctgctgtttccttttactttaatttaaatcactcttaaattaaatatgttgtgatcaatttcaacagctgtcccgcataatatatgtactgacgacgtgggtaattctcgaccaagttacagtgttaagtcgaaattgattttaacgtctctccatttatgagctcatggtcctattaagcattacattacacgtgtaccatttaaattgatcgtgtggagtcaatttaattaattgtataacctgatatgtctatatattcgctgactaggaatgagctcattattacgtggtacaaagacattacatgataatgtatcctaataggcacaggcgtgcttctttttgtagccagccacgtacttacccacgtaatagtttgattagacagcagtcattattcaagcgtaatgttagcaaacgacgaccatttcaaaccgtgaagatggttgatgactccatgatgaaggcacaacgtattcatgagaatcaatacggtccagatttttcactggcccataatacagccgtctctacatttataagttaccctgatattgctaagtctctgcccaatagaaccaggtcatatattaagctaaaacgacttcggttcaagggtattgtgaaggtggaacgtgtacatgtagaggttaacatggactgttctgtgcctaagaccgaaggagttttctctttggttattgtagtggatcgtaaacctcaccttggaccctctgggggactgcctacatttgacgagctatttggcgctaggatccacagtcatggtaacttggcaatagttccatctctgaaggatcggttctacatacgccatgtactgaagcgtgtgatatcagtcgagaaggacaccatgatggtggacatagaaggtgttgtagccctttctagcagacgttttaattgttgggctggttttaaggaccttgacatagagtcccgaaagggtgtttatgataacattaataagaacgccctgttagtttattattgttggatgtcggatacagtatccaaagcatccacatttgtatcgtttgatcttgattatattggatgattgtattcactaatacaaattttatttaaaattttttggctgagaactattacaattactctttatacattcttggacagttgtccttacaagttcatttaactgggctacggacatggttatgttcgattgggccatgttagcaccaactatagatgctgactctcctggatctaggacgctggctcctagtctttgcaaatctcgatacgtatgtagctcgttctctatctctgactcgccctctgattgacccactcctattgtactcctggaagcccatgattcaccaggccttatttcaattgggcctctgagcccaactctggacattgatgcgcatctaatgggcttcctctcccatctcccgtagtcgacgtgcgagaaatccacgtccttatctgtgaactgtttggacaggatcttgaccgttggtgctctgaacggaatgtctacggaatgtttcgccgtcgacagtttcagcttccctttgaacttggcaaagtgtgtccgttgatgaacgttcgtgtcggaaactctgtaatagagtttccatgggataggatcttttagggagaaaaaggaagctgagaaatagtggagatctatgttgcatcttaacgggaacgtccatgacgcctgcagagattcgttgtctgtcatcctcttatcatgaatctccactattacagacccggtggcgttgatgggtacctgttgcctgtactcaattacgcagtggtctatcttcatacagctgcgactgagcctcgccgttaactgcgccgccgtcgacggaaattgcagtattatctcagttaggtcatgcgaaagctgatattcatcccgttgagactctatgtaattgaaagcatgaggaggattaactaactgagaattcatttattgaaaattaggccgcgcagcggcaccgcttccagaatatgaacaggaaaagaggatgatagggtttctcgaacaggcaagacgatgatcttgaagagaagacagagaaatataatagtgctatggaagactctgaatatgttaatgttcaaggattaggtagtttatataaagaagttgttactgctgaggtaccaattaagaaatttgaagttgggaaagtgcatcttctttgctaagatagtattgaggattcgtaaggaaataatttttggcttaaatagagaacgagcctttttcggggcattttgataaatattagtgttcccccgatatgttcccccaattgctctggccctcaaaactcttatgaattgggggaactgggggaacttatatagtagaagttcctaaaggcagatcaacacgtgcggccatccgttataatatt
>nNC_010293
accggatggccgaccggtgcctgaccccccccttggcgtaccccaccacgtttggcgtactctcgttggtgcgcggacccttttgacgtggtgcgttctctaccgttggataaagcttatcgcgcgataacattttgaattttgaattatttgttgcgctctgctatatcttttacgtggcattgtctgaaccattcgataaacgttatcgcgctatgttttgaattttgaattggttgcacggatatctataattgggaccatgtgtaacgataaggtttgactggcagatttatcgatgtctgctacgtggcccaattaaaattcatgtggcgagttaagttattttatatttgaattgtcctttctatataatggagcgtcttttggcatgaaaatcatatattatattccataaattaggaggaatataatatgtattcgtttaagtctcgacgtgggtcatcgtatccccaacgacgatcttatccacgtaattctgtgtttaaacctagaacccctgttaaacgtattgatggtaaacgtcgaggtaatcaggtaactaaggttaatgatgagggaaaaatgtctttgcaacgtctacatgagaaccaatatggacctgaatttgttatggcgcataatgcagctatttcaacgttcattaatttccctcatttgggtaaaaatgaacctaatcgtagcaggtcatatattaagttaagacgccttcgtttcaagggtacagttaaaattgagcgtgttgctggtgatatgaatatggacggtttagttccgaaagttgaaggtgtattctccctcgttgttgtggttgatcgtaaaccacatttgagttcatcaggatgtttgcacacatttgatgatttatttggtgcaagaatccatagccatggtaatttagctattaccccctccttgaaggttcgtttctacattcgtcatgtgtttaagcgcgtgttgtccgtcgagaaggacactttgatggtagacgttgaaggatccactttgcttccatcgcggcgttttaattgttggtctacgtttaaggatctggatcatgattcatgtaacggtgtttatgacaacattagcaaaaacgcgatattagtttattattgctggatgtcggatgttgtgtctaaggcatccacatttgtatcttttgaccttgattatgttggttgaatatgaataaaatggcaatacttttataattgggacataaatcattttatttcaatgactttggcggtgctggattacaattactgttaatacattcttggactgttgtcctaaccagctcgtttaattgggccatgctcatcgtaatgttggactgggctctctgtaaccctacttgtgatgcggaatcacctgggtctaatacactcccccctaatcgattaaggtctcgataagggtgtattgcgttttccacttctgagtctgcatctgtatgtgttcgtccaattgtgcttctggaagcccatgagtcgcctggctttaattctattgggcctggcagcccaaatctggacattgatgtggacctgatgatttttctttcccaccgtccatagtccacatgttgaaaatccacatctttatgtgagaactgtttggacaggattttgacggtgggtgctcggaatgggatatctacagagtgtttcgccgtcgagagtttgagtttgcctttgaatttggcaaaatgcgttctctgatgtacattcgtgtctgacactctgtagtataatttccatggaattgggtctttgagggagaagaatgacgacgagaagtaatggagatctatgttgcatctaatgggaaatgtccatgacgcctgtaacgattcgttgtctgtcattcgtttgtcatggatttcgactatgaccgaacctgttgcgttaatcgggacttgttgcctatattctatgacgcaatggtctattttcatacaactacggttgagtcttgcagataattgcgacgccgttgaaggaaattgaaggattatctcagttaggtcatgagataattgatactcatccctatgggactctatgtaattgaacgcattcggaggatttgctaactgagaatccatatatgaaaaattggctgcgcagcagaactgtttgaacaagaagaaggcgataagaacgaaatgtgtttgtgtttgacaaagatcagagataacgatgactattgtgtttatgatatgtagctgtatctgggttgaaccctgatatgattagatagatgtgtttttgaaagtgatgagtgtttgcagatgtgtgtataagaatcggagtgctttgttcaacccagtttgtgtgagttaaatagaaatgagtgttggggtgagcgagagcgttttaagtggcattcttgtaataagaagggtgtaccccgattgaggctctctcaaactggctgattatatcggtgtattggtatcctatatatagttcttattcctttctatcccttttgacacgtggaggccatccgttataatatt
>nNC_004658
accggatggccgcgcggagtatgctatgtgtccgtactctacagctggtgcgcattactccgctcccctctctcctggtgtctttgccacctggcgctctctccgccctcgatttatctttcctttcgttgattggcgtctctttattgaccagcctttaatttaaattaaagtttagtccttttatgtcggcgcgatatcaattcaattttgaattattgattcgcgattcctgtttatggcccccattgtactacatggtcgacgtggacgatttgagaccatgctgctgagtcaggttacgttctattgctaattagccttttctatatattggggccggtttgtatattttgatcgatgtgactcagctctcgaccacgtatatattattagccacttattatctgcccgatcaagtattactatatgatcatgtatccttacaggtataagcgtggtccctcgttcgctgcacgacgatcttatacacgtaattatgcgtttaagcgtcctactaattccaaacgagatgatgggaaacgtaggcctgttaacaataataaggcccatgatgaacccaagatgtcagcccagcggatgcacgagaatcagttcggtccggactttgttatggcccataattcagccatttcaacgttcatcagttaccccagtctttgtaagactgaaccgaatcggagcaggtcctatatcaagttgaaacgactgcgtttcaaaggcactgtgaagattgaacgtgttcaggcagatgttagcatggacggtgctatccctaaagtggaaggtgtgttctccttcgttattgttgtggatcgtaaaccacacttgggtacctctggttgtctccacacgttcgacgagctcttcggtgctaggatccacagccatggtaacctgagcataaccccttcattgaaagagcggttctacataagacacgtgttcaaacgtgtattgtctgtggagaaggatacgttaatggttgacgtggaagggtccactacgctctctaacagacgctataattgttggtctacgtttaaggatctagatcgtgactcgtgtaatggtgtctatggcaatattagcaagaacgccgtcttagtttattattgttggatgtcagatgctatgtccaaggcatctacatttgtatcgtttgaccttgactatgttggatgattaatgaataaaaataaaaagttttattgcaatgatttgggctgtgacggtttacaattactgttaatacattcttggaccgtagtcctaactagctcgtttaattggcccattgacattgttatattggattctgctctctgggctcctactattgaagcagactctcccggatccaaaacgctggtccccagcctacttaggtgcctgtaaggatgcaactcgttttccacctcggagtccgcatctgaatgccccgttcccaccgcactcctggaagcccacgattcaccgggcttgatctcaagtgggcctctgagcccaaccctggacatggaggcgcatctgatgggcttcctttcccatcttccgtagtcgacgtgggagaagtccacatccttgtcggtgaactgtttggacaggatcctgactgtcggtgcccggaatggtatatccaccgagtgtttcgccgtcgacagcttcagcttccccttgaacttggcgaagtgggtcctctgatgaacattggtatcggaaactttgtaatacagtttccatggaattgggtccttgagagagaaaaaggaagctgagaagtagtggagatctatgttgcatctgatcggaaaagtccatgacgcctgtaaggattcgttgtccgtcatcctcttgtcgtgtatctccacgattaccgacccggtggcgttaatcggcacctgttgcctgtactctatgacgcaatggtcaatcttcatgcagctccggctgaatctcgccgttaactgagacgccgtcgatggaaattgcagaaatatctcagttaggtcatgggaaagctgatattcttctctgtgagactccatgtagttaaaggcgtttggaggattaactaactgagaatccatatggtaaagaaaggcgcgcagcggaaccgattgctgaagttgaatcggtaactgggttgttagggttctttttgaagaacagttgttgaactactcttgaatatgaaagtgtttctgggtttcccagaaatttgatgaacaagctgaagaactcttgtttaatctctcttgaatgtgaaattgtttttgagaaaaaggagaaatctggtgaagaaactgaagatggtagtcagttagatctgacattagttatttatagacatctttcttttgtttgtgagctctttgttttagagctttcaggatacgtttttgctaaggcggtggcatttttgtaataagaatgggtactctagttggagtactccagttgagccctctcaaacttgctcattctattggagtattagagtaccatatatactacttgtgtttatcttggttttggtacacgtggcggccatccgtataatatt
>nNC_014447
accggatggccgcgctttggtgcccgctccctctcacgcgcgctcccctggtgtggtgctgccactcgccctcttattggtggttgtccttcacgccccgtctttttgactggcctttaattcaaattaaaggataatgctttctcgcgcgatttgcttttattttttgaattattgtcgcgcgacgactgagtatggcccattgtgtcaggtgaaggacgtggctaaattttgaccatgctgctgggtctatttgcgtctaaatgtaaacgaattatttatataaataatttttcaagtatgtcatgtttagcctactcagattctaaccacgtttatattgttggctgtaattgtgtttaatctgccttttatcatttgataatgtatccttttagaagtaaacgtggttattgctttagtcatcgacgatctaccacacgtaactttttgtttaaccgttcaacctcaattaagagacatgatgggaaacgtcgaggaggtcgatttgtaaagcccattgatgaacccaaaatgtcagcccaatccatacatgaaaatcagtatgggcctgattttgttatggcccaaaattcggctatatctacgtttatcagttacccagacatgggcaaggtagaacctagtcgaagcagatcctatatcaagttgaaacgactccgtttcaaagggactgtgaatatcaaacgtgttcaatcggatgtgaacatggatgggtctatctccaaagtggaaggagtgttctctcttattattgttgtagatcggaaacctcacttgggtcctagtggttgtctgcatacattcgacgagctgttcggagcaatgattcacagtcatggcaatctcagcattgtcccttctctgaaagaccgttattatattcgccatgtgttcaaacgtgtactgtccgttgataacgagacgctgatagtagacgtggaaggatccactaccctatctaataggcgttttaatatttggtccagtttcaaggacgttgatcgtgattcatgcaagggtgtttatgataacataagcaagaacgcccttttaatttattattgctggatgtcagatatgccttcaaaggcctccacttatgtatcttttgatcttgactatgttggttaaatcaataaaatttgtttatccaaatttgtttagctgtttatgatatagcaaaagataacatttatttcaacgacttggcctgagaagcctgacaattattattaatacattcttggactgttgtcctaactaactcgttcaactggcccaaagacattgtaatgttggattccgctctctgggctcccactattgaagcagactctcctgggtccagaacgctggttccaagcctgctcagatgtctgtatgggtggagtccgttttctatttccgagtccacatctgattgggccgttcctatcgtacttctggaagcccatgattctccaggcccaagctcaattggacatttagacccaattctagacatcgatgcacatcttatgggcttcctctcccatttcccatagtccacatgcgaaaagtctacatctttgtctgtgaactgttttgacagtattttgaccgtcggtgcccggaaggggatatctactgagtgtttcgctgtggacaatttcagcttccctttaaacttggcgaagtgggttcgctggtgaacattggtatctgaaactctgtaatagagtttccatggaatcgggtctttgagagagaagaatgaagctgaaaaatagtggagatctatgttgcatctgatcggaaaagtccacgacgcctgcaaagactcattgtctgtcatcctcttgtcatggatctccacaattaccgtcccagttgcgttaattggaacctgttgcctgtactctatgacacaatgatctatcttcatgcagctacggctgagtcttgccgtcaactgggacgccgtcgatggaaattgcaagattatctcagttaggtcatggcagagctgatattcgtctctgtgagactctatgtaattgaaggcgcttggaggatatgctaactgagaattcatctgaaaaataaaggccgcgcagcggctttgcaggttgaatatgaaatgagtactaaaaacctagggtttttgaatatgaacaacttatgaactccgcgtgtacttgtatgaattttctgtgaaacctagtgatataaatgaggaattggaggataatcgcttaagttttccagaaaattaagaacagtcgttatacctttccagaaattgaaagctttttgaaaaatgggagaaatatgaagtgtaaataattatgggaaatatgttagatgtgaaagagtttatatagacattctcttttttgttgatttatttgcagtctttctatcaatggcatttttgtaataatgagagtgttccccaattgagactctctcaaactttctcatacaattggggaatggggaacaatatatactagaaccctcaatagaactttggatctcgttcacacacgtggcggccatccgctataatatt
>nNC_004660
accggatggccgcgcggggtacgctccctgccacctggcgtgctctcctcccttggtgctggtgcccctgccacctggcgctctctccgccctcgatgtattcgtcgttcggcgagtctttgttgactgacgctttaatttgaaataaagcacaactcttttatgtcccgcgatcatcaattcaaattttgaattattgattcgcgtttcctgagtatgccccattgtactacatggtctacgtggtcgatttgagaccatgctgctgagctaagttaagttattgtctgactcatgcttgctatatattgggtccgaatgatatattatattcgaggtgactcagcagccaattacgttaaaatcgttagtcagattagccgtctaaccaagtattatcctgttgataatgtatcattttaggactaaacgtggttccgctttcactccacgacgatattacgcacgtaataatgtatttaagcgttctgcgccattcaaacgagatgaggggaaacgaaggcctgttaactctaataaggcccacgacgagcccaagatgaaagcccaacggattcacgagaaccagtttggtccggattttgtcatggcccataattcagctatctctacgttcatcagctatccaagtctgggtaagactgaacctaatcggagtaggtcctacatcaagttgaaacgtctccgtgtcaaaggcactgtgaagattgaacgtgttcaggctgatatgaacatggacggtgctaccccaaaggttgaaggagtcttctccctcgtcgttgttgtggatcgtaagccccacttgggttcgtctgggtgtctgcatacgttcgacgagctattcggtgccaggatccacagccatggtaacctcagcataaccccttcattgaaagaccggttctacataagacacgtgttcaaacgtgtattgtccgtggagaaggatacgatgatggttgacgtggaagggtccacaacgctctctaacaggcgatataactgttggtccacgtttaaggatttagatcacgactcatgtaacggtgtttatggcaacattagcaagaacgccctcttagtttattattgttggatgtcagatactgtgtctaaggcatctacatttgtatcgtttgaccttgactatgttggatgattaataaaaacaataatatttttattgcaatgatttgggctgtgccggtttacaattactgttaatacattcttggaccgtggtcctgactagctcgtttaattggcccattgacattgtgatgttggatcccgctctctgagcccctacaatcgaagcagactctcccggatctaacacgttggtcccaagcctgcttaggtgcctgtacggatggagctcgttctccacctcggagtccgcatctgaatgcccagttcccaccgcactcctggaagcccatgactcaccaggcctgatttcaattgggcctctaaggccaactcttgacatggacgcgcatctgatgggcttcctttcccatcttccgtagtcgacgtgcgagaagtccacatccttgtcggtgaactgcttggaaaggatcttcactgtcggtgcccggaaagggatatccaccgagtgtttcgccgtcgacagtttcagtttccctttgaatttcgcgaagtgggtcctctgatgaacattcgtatcgcagactctgtagtatagtttccatggaattgggtccttcaacgagaagaacgaagcggaaaagtagtggagatctatgttgcatctgatcggaaaagtccacgacgcctgcagagattcgttgtccgtcatcctcttgtcgtggatctccactatcactgaccccgtagcgttaatcgggacttgctgcctgtattctatgacacagtgatcgattttcatgcagctcctgctcaatctcgccgtcaactgcgacgccgtcgacggaaattgcagaattatctcagttaggtcatgcgacaactgatactcgtctcgatgtgactctatgtaattgaaggcgttgggaggattaactaactgagaatccatgtgagaaagaaaggccgcgcaccggaaaccgattgctgaagttgaactgactgagaagatgctacggttccgtacaactaatagatgaagaacttctgttgaagaagaaaaggttttctgtgtttcccagaaagaagctgttgaagatgaagaacactggtttagttttctgggtttcccagaaagtagctgatgaacaggaagaacactcgtttaatttctaatgaagattgttttttgtttttgagaaagaggcgaaatctggcgcgtaaagtaagttatgtttttagccagatctgatatgtttatatagacaccctctcgttatgtttttagagcgttcagaagaagtctcttctttaatgaatggcatttctgtaataagaagggtgtacaccagttgagctctctcaaacttgctgattcaattggtgtattggggtgcaatatatagtataactctcattaacggattctcaacacgtggcggccatccgtataatatt
>nNC_014799
accggatggccgcgctttggtggccccctggtgccctctcacgcgccctcctctggtgctcgctttccacgcgctctctcattggcgtaggtgtctcacgctcttttttgtgtttgtcctttaattcaaattaaaggttaattctttatcgcgcgatttgaccatattggtcgcgatgactgactatgtccacttttacctgttggtggacgtggcttgattttgtccatgtcgctgagcctatttgtgtttaactattgacctggcttttctatatatttgagagaaatatgtattatatgttaagtggctcagctgttccccacgtttatatttttattcctaataatagtttagccattattattaccgtatgaatatgtatccttttaggaataaacgtgggtcctcattcactcaacgtcgttattatccacgcaatactgtgtttaaccgtttaaccgcctctaagagacatgatgtgaaactacgactgggtcatatgaacaagcccactgacgagcccaagatgtcagcccaacgcatacatgagaatcaatatagtccagagtttgttatgtcacaaaactccgccatatcaacctttatcagctatcctaatctgggtaagacagaacccaatcgaagcaggtcttatataaagttgaaacgactccgtttcagagggactgtgaagattgagcgtgttcaatcggatgtgaatatggatggttctgttcctaaattagaaggagttttttctatcgttgtagtcgtggatcgtaaaccccacttgggtccgactggtagtcttcatacattcgacgaactatttggtgcaatgatccatagtcatggtaatcttagcataaccccgtctctgaaagatcggttctatattcgacacgtgttcaaacgtgtgatatctgttgataaggatacgacaatgtttgacgtgggagggtctactacgctctctaataggcgattcaattgttgggcatcgtttaaggattttgattgtgactcaagcaagggtgtatatgacaatatcagcaagaacgctctattagtttattattgttggatgtcagatactatgtctaaggcatcgaattttgtatcgtttgaactcgattatatcggatgattaataaaataacatttattaattacaatagttttttattgcaatgatttaggctgagaagccttgcaattactattaatacattcatggaccgttgtcctaactaactcgttcaactgtcccatagtcattgttatatttgattccgctctctgggctcccactatcgaagcagactcacccgggtccaatacggttgtacccagcctgctcagatgtctatatggatggagctcgagctcattctctgtctccgagtccgcatctgattgggccgtacctattgtactcctggaagcccatgattctcctggtcttatttcgattgggcctcgtagcccagttctggacatggacgcgcatctgatgggcttcctttcccatttcccatagtccacatgggaaaagtccacatctttgtctgtgaactgtttgacagtatctttaccgtcggtgcccggaaggggatatccactgagtgtttggctgtggacaatttcagcttccctttgaatttggcgaagtgtgtcctctgatgaacatttgtatctgaaactctgtaatagagtttccatggaattgggtctttgagtgagaagaaggaagctgagaaatagtggagatctatgttgcacctgatcggaaaagtccatgacgcctgtaatgactcattgtctgtcattcttttgtcatgtatctccactatcaccgtcccggaagcgttaatgggtacctgttgcctgtactcaattacacagtggtcgatcttcatacagcttctgctaagtctcgccgttaattgtgccgtcgtcgaagggaattgcataactatctcagttaagtcatggcatagctgatattcatctctatgtgactctatatagttgaaggcacttggaggattcattaactgagattccatctagaagataaggccgcgcagcggcactgaccaccgagactgaactgataaagaaaaaactagggtttcttcttttgaatagcttatgacgtctaactgaggacgaattgacttcctgggtattgacgatgaatatcgttatgagaaacccagaaatttgcagaagaaacgaggaacaattgttgaacttgtccagaaattgcttttgttctttagaaagtggagaaatattatcagtcaagtgttgggtataacatgttagatctggcatatttatatacagactttttttttttgttgatttatttgcatttttctatcgatggcatttttgtaataataaggggtcaccgattgaggctctctcaaacttgctctagcaattggggaacggggtctcatttatacaagaagcctcaatagaactctcaatctcgttcgcacacgtggcggccatccgctataatatt
>nNC_008780
accggatggccgcgctttggggtacgctcccccccctggtgacgcgcgctcccctggtgtggtgtcttgcacgcgccctcctattggtgctggtccttcacgctccggcttttgagtggcctttaatttaaattaaaggatgatgctttgtcgcgcgaactgcttttatgagttgaattattgtcgcgcgatgtctgactagggcccattgtactatgtgaaggacgtggctatttattgaccatgtcgctgcgtttatttgtgaataatgttggaccaattatttatataatgtaatggatatgtgtgtcatgtagaacatacgcagcgtctaaacacgtttacttttgtatttatatttgtgttttatcctttttttacattgtgattatgtatcatgtgaggggtaaacgtgttggttacttcactaatcgacgttttaactcacgtaataatgtgtttaaccgttcaatctatgggaaacgacatgacgggaaacgtcgaggaggtcgatctgtcaagcccactgctgagcccaatatgtcatcccaaaccatacatgagaatcagtatggcactgactttgtcatggcccataattcagctatctcgacgttcatcagttacccagacttgggcaagattgaaccgggtcgaagcagatcctatatcaagttgaaacgactccgtttcaaagggactgtgaagattgaacgtgttcaatcggatgtgaacatggacggttctgtcccgaaaatagaaggagtattctccctcgttgttgttgtggatcggaaaccccacttgggtccaagtggtttactgcatacattcgacgagctgttcggagcaatcattcacagtcatggcaatctcagcattgtcccttcactgaaagaccgttattatattcgccacgtgttcaaacgtgtattgtcattggagaatgacacgctaatggtcgatgtggaaggatctacagctttatctaacaggcgttttaattgttggtccactttcaaggacgttgatcgtgattcatgcaagggtgtttatgataatataagcaagaacgccctgttaatttattattgctgggtgtcggatacgccctcgaaggcatccaattatgtatcttttgatcttgattatgttggttaatgtaataaatattatttatccaaaattgattatcttattacgagaaatcaaaatatatatttatttcaatgatttggcctgagtagcctgacagttattattaatacattcttggaccgttgtccgaactagctcgttcaactggcccattgacattgtgatgttggactccgctctctgggttcccacgatggaagcagactctcctggatctagaacgctcgtcccgagcctgttcaggtgtctgtatgggtggagctcgttctccacctccgagtccgcgtctgattggcacgtacctatgttactcctggaagcccacgactcaccaggccttatttcaattgggcctctaagcccaactctggacatggacgcgcatctgatgggcttcctctcccatttcccgtagcccacatgggaaaagtccacatctttgtctgtgaactgtttggacaggatcttcactgttggtgcccggaaggggatatccacggagtgttttgcggtggacaatttcagtttccctttgaacttggcgaagtgggtcctctgatgaacattcgtatcgcatacgcgatagtacaacttccatggaattgggtccttcagggagaagaacgaagccgagaagtagtggagatctatgttacacctgatcggaaaagtccacgtggcttgttgtgattcgttgtccgtcatccttttgtcgtggatctccactattaccgaccccgtcgcgttgatcggcacctgttgtctgtattctatgacgcagtgatctattttcatgcagctacgactgagtctcgccgtaaactgcgacgccgtcgaaggaaattgcagaattatctcagttaagtcatgagaaagctgatactcgtctcggtgagattctatgtagttgaaagcgttaggaggattgactaactgagaatccatctgaagaagaaaggccgcgcagcggaaccgattgttgaagttgaatcgggaagaagatgaacaactgatgaacaagatgatcaactctggaaagccctcctttgatctcgaagaaggtaaacgtttaactttttatatgggtttaataatatctgatgatttctgtgtttgagaatgctcgactatgatcttctgttaataatttattttttttttgagaaagaaaggagtgttgatgaagagtttaagataaatcaggaaatggaggagtttgtctattaacccagacttgctgggtttctggtatttaaattggtaaagtgttcatctgacgctcaaccgatggcatttttgtaataagaagtgtgtaccccggatgagctctcaaacttctgtgttatgaattggggtaatgggttacaatatatactataaccctcatttacggatttgcaacacgtggcggccatccgctataatatt
>nNC_001937
accggatggccgcccgatttttggtgtcctcccctttagcccacggcccaggcccatgttttgcttattgggccgacttttgacccatttaagccgcgcgccttcttccttcggggaccacacagcactttcaaccaatcacgttgttaccaacgaacttcgttgatatggaccgtacgacatgtgtggaccactgtcacatgatgctgtgtcagacgctcgactttaattcaaattcacaaagtgattatcttcgtctttaatttgtactgtcacagagtgttggaccatctctgtgcactatcgacgatgtccttttgttctgtggaccttgttctgttaatttgaattaatctttagtgctaccaattacattttagctacaaagtctagttattggtcatggattggttcttcgtctattaataattgaaacgtgtaattggcttatgcgtcgaattcatatattagacaacacttgtattatctacacgtatatacattgtgcagtcgctatagcatcgtccttgatgtattcgacgagcaatagacggggtcgatcgcaaactcagcgaggttctcatgtacgccgtacaggtgtcaagcgttcatatggtgcagcccgtggtgatgataggcgtcgacccaacgtggtatcaaagactcaagttgaaccgagaatgactattcagcgtgttcaagagaaccagtttggcccagaatttgtcttgagtcaaaactcagcgttgtccacgtttgtaacatatcctagctatgttaagactgttcccaatcgcactagaacgtatataaaattgaaacgagtgcgttttaagggaactctgaaaattgaacgtggacaaggtgacactattatggacgggcccagttctaatattgaaggagtattttctatggtcatcgtggttgatcggaaaccacatgttagtcaatctggccgtctacatacatttgatgagttgtttggcgcgcgtatccattgtcacggtaatttatctgtcgtacctgcattgaaggaccgttactacattagacacgttacgaagcgtgtggtgtctcttgaaaaggacacgttactgattgatctccatggtacgacacaactgtctaacaagcgttataattgttgggcatcgttcagcgatcttgaacgggattcatgtaatggcgtttacggtaacataaccaagaacgctctgttagtgtattactgttggctgtcggatgcccagtccaaggcatcaacatatgtatcgtttgaactggactatttgggatgattaagaataataaattgcacaagtcccgcaattaaataagaactaaatactgaacagggctgtttattctactattaaaaatggcgcgcagcggaacactctccaaaacatgatgagcactagcattaacaactaatgtgagcctaaagcgaactaataatttaattgtgattagcttagggattttggagtgctcgggatacaactggttttaatgcattcatgtacagtggatctaactaattcgttcaactgtgacattgacatggtgatgttcgattgcgaccgttgtattccgactattgaagctgattccccaggatctaagatgttagttcccaatctgttgagttccctgtatggaagcagctcttcttcaatatccaaatccgcatttctgttagttgggcctattgcactttttgtggcccaagattcacctggattaatttcaattgggcctcttagcccaaatctagatgatgatgcggatttgaccagtcttctctcccacttgccgtatcccacgtgccagaaatcaatgtccttttcgctaaattgttttgcaagtatctttactgttggtgcccggaaagggatatcaacggagtgcttcgccgacgatagcttcagtttgcccttgaatttagcgaaatgcgtcatttgatgcacattcgagtctgagactcgatagtataacttccatgggattgggtcttttagagagaagaacgatgatgaaaaatagtggagatctatgttacatcttatcggaaaagtccacgacgcttgcagagattcattgtccgtcatgcgtttgtcgtgaatctccactatcaccgtaccagatgcgttgatcggaacctgttgccgatattctatgacgcagtggtcgattttcatacaactacgactcagcctcgctgttatctgagatgccgtcgagggaaattgcagaacaatttccgttaggtcgtgcgataactgaaattcgtccctctgcgattctatgtaattgaatgcgcttgggggtggaactaattgagaacccattagctcttgtacacactgaacaagcaatttaggtcaggaccctcactggaaaatatgagttcaggagagatatatgaggaacgaagtgagttagggtttgagtggcatattatgtaaatatgcatcgggacaccaggaggtgtcctctcaactttctcatattgctggtgtcctggtgtcctatatatacctcaagacacataaagcctctaggggacaccaaggggcaaaatcggccatccgcaataatatt
>nNC_004646
accggatggccgcaaattttttggtgtcctacttttacaaggcccagtcccatactatacacaagtgggccggtgttttaatcaaagtagcagcccatcagtgtttcacggggaccacacagcactattgaccaatcatatttaacctgtcaagtcattataatgtatcgtcgtacgaacattctggcccatttcacatggtgctgtgtcagatgatctatctttaatacaaattgccaaagtgactagtcgttctttaatttgaaatctcaaataaggctggtccattgctttaatatatgtacgatcatcttttgttagcacccacatgtgagcaatttgaattaactttaatgtaaccaattacatttcaggcaaggagtctagctatatatatccatatatgggtcgtgtctattaatacgacggagggtaattggttatcacgtcgaatacatgtatagatatattgtctaacgtgtatattgttgactcctcagagcaaccagagcactgtcgagcatgtattcgtctagacgcggtcgacccaatgttcaacgagtaagtcatctacggcgtacttatttcaaacgtccatattatcagacacgtggtgatgagaagcgtcgaccgactgctgttaataagactcatgacgacacaaagatgtcactacaacgtctacacgaggatcagtttggtccagatttcgttttaggtcataatacagctttgtccacgtttatcacctacccaagtattgttaagactgaacccaatcggacgcggtcgtatatcaagttgaaacgactgcgttttaaaggcacattgaaaattgaacgtggacatggtggtacggtgatggaagatccaacgtctaagattgaaggggttttctctatggttgttgtggttgatcgtaaaccacatgtaaacccttctggacgactacatacattcgacgaactatttggcgcgcggatccatagtcacggtaatctagctatcgttcccgcgctcaaggatcgtttttacattaaacatgtaatgaaacgcgttttatcggtcgagaaggatacattaatggttgatctacagggatcgacaacgttttccaacaagcgtttcaattgctggtctgcgtttaatgatcttgaacgggattcatgtaacggggtttacgcaaacataagcaagaacgccattctagtttattattgttggatgtcggatacgccttctaaggcatccacatatgtatcatttgaccttgaatatgttggatgaataagaataatatattccacaatactatctccacaggacccaggatcatctataaaacaagccccaattttcttattttaaaattgggagcgcagcgggacactcttcaaaatcatgttcaacccataaatttaatctgtcaagtcaactacaagataagtttatataataaagaaacgctaatttagagattttggagtactcggaatacaactggtcttaatgcattcatgaacagtcgacttaactaactcgttcagctgcgacatcgacatggttatggtagattgcgaccgttgtattccgacgatggatgctgattccccggggtctaatacagtcgtccctaacctgtttagttccctgtatggaagcatctcatcgtccatctctaaatccgcatttgtaggacctggaccaatcatacttctagtggcccaagattcaccaggattaatttctattgggcctctaagcccatatctggaaagtgatgcggatttgaccagtcttctctcccatttgccgtatccaacgtgccagaaatctatatccttttcgctaaattgtttggtaagtatctttacggttggtgcccggaatgggatgtcgacggagtgctttgccgacgatagctttagcttgcccttgaatttagcgaaatgcgtcatctgatgaacattcgattctgacactctatagtataatttccatggaattgggtctttgagagagaagaatgatgatgagaaatagtggagatctatgttgcatctaatcggaaacgtccaggatgcttgcagcgactcattgtccgtcatgcgtttgtcgtggatctccactattacggtaccggaggcgtttataggtacctgctgtctgtattctatgacacaatggtcgatcttcatacaactacgactcaggcgcgcagttaattgagatgcagtcgacggaaattgcagaacaatttctgttaggtcgtgagacagttgaaattcatcccgatgagattctatataattaaatgcgcttggaggaggaactaattgtgaacccatcttactattagctcgatctaacaattctggatgtgtaccagtgaccttaaataaatttatagatgaggaacgaagtgagttagggtttcagtggcatatttggtaaatatgaaccgggacaccagggggagctctctctaaaacctattattgctggtgtcctggtgtcccatttatacaactctctggggaggacaccaggggcaaaatcggccatccgcaataatatt
>nNC_003665
accggatggccgcggggtttttttaaggcccattcatttgggccgtttcttttgggccttgacctttattttaaatgtgttgagtcattttttgtgttccgctttgggatggccgccacgtggttcaatttaataccgtcaaaataaatatgataagcggaactttatcgaatttcagtgtgtgtttttgaccacatataactatgaaattcgaccgttagattgcacttgatatttgaattaatgattaacatgctcgattttatgtcagttgtacaagtatttgatgtgtgtgcaatcgtacaacgtttatatcgtggaccaatcatatattaactgtacaattaaaataacgcattgctgcaactactgctatgtatataaggtatatgatattgatttttgaatatatcctattaacaattttgatcatgtatttcaatggtaacaagcgtcgttggttgtccaccaatcgccgtaattacttacgatttcctacgtttaaaaggtcacatgctgtggtacgcaatgatgtgaaacgtcgatttggtatatcaaacaaggcacatgacgatagtaagatgacctctcataggatccacgaaaaccaatatgggcctgacttcgtattgggccataactcagcgctgtccacttttataacttacccgactcttggtaaaactgagcccaaccgtactaaatcatacattaagttgaaacgtctacgttttaaaggtactgttaagatagaacgtgttcctgctgatttgaacatgaacggaatgcctgctaagatagagggcgtattttctctggttattgttgttgatcgtaaacctcatttgagcccttccggcagtctgtacacattcgatgagttatttggtgctaggattcatagccatggaaatttggcgataaccccttctctgatggatcgtttttatatacgccatgttgttaaacgtgtattgcctgtggagaaagacagtaacatgattgacgttgatgggacgacaacattatctagcaggcgttataattgttgggcaaattttagagacctcgatcatgaatcatgtaatggtgtatatgcgaacataagcaagaacgctctcttagtttattattgttggatgtcagataccgtttccaaagcatctacatttgtatcatttgaccttgactatattggataattataaatatgaatttgtaaagtatattcgataagtttaaattcgataataaattcagatagttctttctaaccgtgcagcatctgtaatttatttcaaagacttaggttcagaaggagtacaattggtattaatacattcttgtactgttgtcctaacaatttcatttaattgggctaacgataaagtaatgttggactgtgttctctgtgccgcaacgatcgacgctgattctcctggatctagtataactgtatccaatctgtttaggttcttatatggatatggatcgttgcctcgttctgtgtccacacatgaattgctgagaccaattgtacttcttgaggcccatgactcacctgctttaatttctattgggccgttaagcccaaagcttcttgtcgaagcgcatctgagtaatttcctctcccatgacccataacctacatgaacgaaatcgatatccttatctgtgaattgcttcgacaaaatattaactgttggtgcccggaaggggatgtctactgagtgttttgctgtggagagtttcaacttgcccttgaatttggcgaaatgtgtcctttggtgtacattcgtatcgctaactctatagtacaatttccatggaatcgggtccttaagcgaaaagaaagaagaagagaaataatgtaagtctatgttacatctaattgggaaagtccatgacgcctgcagtgactcgttgtcggtcattcgtttgtcatgaatttcaactataacagacccagttgcatttataggaacctgctgtctgtattcgatgacgcagtggtcgattttcatacagctgcgactaagtttagcagtgatctgcgacgccgcagaaggaaattgcagaacaatttcggtcaagtcatgagacagctgatattcatccctgtgcgactcaacataattaaaagcatttggaggaacaaccaactgagaactcattataataaaaataggctgcgcagctgaatcgataactgaaattactaagtgtaaacgatatgaaaccactaagagagattgacagaagataatatgtgtttgttctgtctaacaattatggaaaatttatgacaatatgataatcagacggaactggttatttatagacagtttgtaatgtgagtatatttcatgatatagttgccaacgatgtcgttttgtaatataatggcattcatgttaatattggcagtggcatatttgtaataatagctgggcaccgattggggactctctaaaactctaaagcaattggggactggggtcctatatatactagaaccctctatagaactttcaatctcgttcacacacgtggcggccatccgttataatatt
>nNC_008057
accggatggccgcgcgattttttacccgacccggccctgtaaaaaatgaccccgccctctttttctctttttatcgtgacagctgtttcgcacttaatagcccactttcgtggtaccttcattgaaatacgtggcactttgtatgatgaccctgaaatttagtggcacgtctttctagatgttgaactttaatttaaaatttgaataaatgacccactgtgtgtgggcgctgagatttagtggcacgtctttctatgtgttaaattataatgtagaaattgactgggtacgtgtgtcgtttacaatcgtgtattgactaacgaaagacgtggatatttataagccataacgatgagtctacttaagatatgtgtctaggaaggtcgtctatataatggtgtttaaagatccgttttattcaagttggatgacatagtgaagtcatctgtgttatatcatatatatattgtctaatgctatttgactctactgtataatatgtatgctattagacatagacgtgggtcctcctttactcaaagacatccatatgcacgttataatgctgtcaagcgttcatcaattgttaaacgggttaatgggaaacgtcatcattcatttgtctggaaggcccatgatgagcccaaagtggaggcccaacggatccgtgaacatcaatatggaccagatttcgtattggcccataattcagccatatctacgtttatcagttatccaagtttaggtaagactcaaccgaaccggagtagatcctacattaagttgaaacgtctacgtttcaagggaacggtgaagattgagcgtgttcagcctgatatgaacatggacggttctccccctaaggttgagggagttttctctcttgttatagtcgtggatcgcaaaccccacttgggtgcaactgggtgccttcatacgttcgacgaactattcggtgctaggatccacagccatggtaacctcagtataaccccttcgttgaaagaccgtttctacataagacacgtgttcaaacgtgtattgtctgtggagaaagatacaacaatggttgacttggaaggctcgacaatgctctctaacaggcgtttcaattgttggtctacctttaaagatattgaccatgattcatgtaatggtgtttatggcaatattagcaagaacgcgctgttagtttattattgttggatgtcagatacgatatctaaggcatctacatttgtatcatttgatctagattatgttggatgagtaataaaatttaatatgtattccatatattgaataatctattaatgaaataaccaataatgatatttattttaatgacttgggctgtgaagccttacaattactgtttatacactcgtgtaccgtagtcctaactaattcgtttaattggcccattgtcattgtgatgttggaatccgctttctgtgctcctacaactgatgcagactctcctgtgtctaatattgttgttcctagtctgtttaggtgcctgtatggatgtatctcgttctgctcttcggagtctgcatctgaaagcccattacccaatgtacttctagaagcccatgattcacctggccttatttcaattgggcctctaagcccaagtctcgacatggatgcgcatctgatgggcttccgttcccatttcccatagtcgacatgtgaaaagtccacatctttatcagtgaactgtttggataatatctttaccgttggtgcccggaaggggatatccactgagtgtttcgccgtcgagagcttcagtttccctttgaacttcgcgaagtgagttctctggtgcacatttgtatcacaaactctgtaatacagtttccatggaatcgggtccttcaatgagaaaaacgaagccgagaaataatggagatctatgttgcatctgattgggaaagtccatgatgattgtagagattcgttgtctgtcattcttttgtcgtggatctccactatcactgaacccgtggcgttaatcggaacctgttgcctgtattctatgacgcaatggtcgatcttcatgcagctccggctaagtctagctgttaactgtgatgccgtcgacgggaattgcattattatctcagttaagtcatgagaaagctgatactcgtctcggtgagactctatgtaattgaatgcgttaggaggattaactaactgagaatccatatattaaaaataagtccgcgcagcggcacccttacagaaaattatctatgcggaagagatgataaggcagctaatgaagagcttttttaagaagaattgcgtgtctggtatagatatgcatatgtctatttataaatatttgtgtttaatctaaacaatgagtgttcattcccgagttgtagtgagagaacttcttggtagtggcatatttgtaattaatgggtgtactccaattgagctcctctcaaacttggtgaatcaattggagtattggagtacaatttatactaaaacctcagatagcgcttggagacacgtggcggccatccgtttataatatt
>nNC_009491
accggatggccgcgatttttttggagtcctccgttctcggcccaggcccaagcgccctctcttgatggtggaagggaccacatacaaaagacaaatacagctggccaatcatattgcgtctgacgagtctgcatattaacgacttcctcgataagttgtggtcctgtaactgtaatatgttgacggcactttccgctttaattcaaaacttagacgcggagtgccctaattgtctaacgagtttatctcacaacctctgtggtaatggaccacaatcgacaacatcttgacatatcctcaatgcgatgttcccaaagatgtgttcgaccaatggttgttcagctacatagattaggtaatatgtataggacacatgacctgtgtagttaaatacgttagtgactggattggagaacacatctcttcattatagtcatattggtcaatatgtattcttctaaaaacagacgtggtgggtcttctaggcaacgacgaagttattctcgatcaatatggttgaagcgccaatatgacatgcgacgtcccgctgttacgcgtttaacgaatagtcataacaagaccgacgaggatgctaagctatcgacacagcggattcacgaagaccagttcggtccggagtttgtacttgcccataatacagccatttcgacatacattacttaccctagtattgttaagaccgaacccaatcggaccaggtcttatatcaagttaaaacgcctacgttataaaggtactctgaaggtcgagcgtgtacatgccgatgtgaatatggacggtgcaagttcaaggatcgagggcgttttttctatggttattgttgtcgaccgtaaaccccatttgaatccttcggggtgtttacatacatttgatgagctattcggtgcaaggatccacagtcatggtaatttggcaatcacttcttcactgaaggatcgcttctacattcgacatgtattcaagcgtgtgatatcagtcgagaaggatagtcttatggttgatctagaagggacgacgtacatgtcgaacaagcggattaactgttgggcatcgtttagggatttagagcgtgattcatgtaacggggtttacgctaatataagcaagaacgccctactaatttattattgctggatgtccgatgctatgtctaaggcatcgacttttgtatcatttgatttggactatattggatgaacaggtttatattgaacgacataataaattacatgttatacattacatgctcaaaatcaacactcaaataaataaatgtccgacatttatcccaacgtcttaggatgtgaagggacacagttggtgttaatgcactcttgcacagtcgatctgactagctcgttcaactgcgacatggacatggttatattggactgtgtcctttgggctcccactattgaggccgactcaccggggtccaagataggcgtcgataaccggttgagttctcgatagggatgcaacgcgtctgttgtgtccgagcccgcatttgtatggcccattcctatagcacttcttgtggcccaggattctcctgggtttatttcaattgggcttggaagcccatacctgtgagaggatgcggatcggaccattcttctctcccatttcccatacccaacatggttgaagtctatgtccttatcggtaaactgtttcgacaatattttgactgttggcgcacggaaagggatatcgaccgagtgtttagccgttgacagcttcagtttacccttgaatttagcgaaatgggttctctgatgaacattcgagtcgctaactctatagtacagcttccaagggattgggtctttgagtgagaagaatgaagatgaaaagtagtggagatctatattacatctgatcggaaaagtccacgatgcttgtaaggactcattgtctgtcatacgtttgtcatggatctccactatcaccgtaccagacgcgttgatcggtacttgttgcctatattctatcacacaatggtcaattttcatgcagctacgactcaaccgcgcacctaattgcgacgccgttgatgggaattgtaggataatctcggttaggtcatgggaaagctgatattcatcccggtgagactctatgtaattaaacgcatttggaggtataaccaattgggactccatctatggaaacttgcccgcgcagcggcactgctaaatcaatttacaagacgacgacaacttacaccgaccgacgggaatttgatgaacaagtaaataaataaggatgatttagcttatcggagtttgcgaaaggaagagagcgattaagggataatgaagaacaacctaagcgatagtcagatatatataggcagttcaacctgggaagtgaagtaattaattcgtagtggcatatttgtaaatatgatgcaggactccaggggagctctctcataaaacctattgttgctggagtcctggagtcccatttatactaaaagcctctaggactccaagggacacgtgttgcacatcggccatccgcaataatatt
>nNC_001917
accggatggccgcgcccgccccccctctctccacgcgcgcatcttttgttgttgttccacgctccttcctattggtacgtgtccttcactttctcatcttttgagtggcctttaattcaaattgaaggataaaactttcctcgcgtgattttctttttcgaatttattaacacgcgatgaattatttatgtcctacygattatgtgaaggacgtggctttatttggaccatgctgctgagtttatttgcgattgaagtctatcgatagtctatatatttaacctgtcagttawgtctgtttatccaactcagcagcataccacgtttatattgttagctctgttttatttatattyacagcatgataatgtatcagtcaaaaggtaaacgtggttttcatatgactaaccgacgatataactctcgttattctatgtttaaccgtatgaccgctattaaacgacatgatggaaaacgtcgaggaggaatgttatcaaagcccactgatgagcccaagatgacagcccaacgtatacatgagaatcagtatgggccagattttgtcctggcccataattcagctatctcaacgtttatcagctacccttgcttgggcaaaatcgaaccgaaccggagcaggtcctatatcaaactgaaacgcctacgtttcaaagggactgtgaagattgaacgtgtccaaatggacatgaacatggacggatctgcccctaaggttgaaggagtgttctcactcgtcgtggttatggatcgtaaaccacatcttagcgggtctggttgtctgcatacatttgacgaactatttggtgcaaggatccatagccatggtactcttaacatagtaccttctttgaaagaccggttttatataagacacgtgttcaaacgtgtattatctgttgaaaaggatacgcttatggtggacgtggaaggtactactgctctttcaaccaggcgtttcaattgctgggctacgttcaaggatcttgatcgtgattcatgcaaaggtgtatatgacaacgtcagcaagaacgccattttagtttattattgttggatgtcagatactgtatctaaggcatcctcttttgtatcgtttgaccttgattacgtcggatgattaatgcgcaataataaactaatatattaatagacagtctaacatcgagtaactaaacatgaatattattttaatgatttgggctgagaagccttacaattactattaatacattcctggactgtcgtcctaactaattcatttaactgccccattgacatggtaatgctcgattcagctctctgggctcccacaatagaagcagactctcctgggtccataacagctgttcctagtctgtttaggtgtttgtatgggtggagttcgttttccacctccgagtccgcatctgatagacctgggcctactgtacttcttgaagcccacgactcaccaggcctgatttcaattgggcctcgaagcccaattctggacatggacgcgcatctaatgggcttcctctcccattttccgtagtccacatgggaaaagtccacatctttgtccgtgaactgtttggacaggatctttactgttggtgcccggaaggggatgtctactgagtgtttggctgtggacaatttcagcttccccttgaacttagcgaagtgggtccgctgatgaacattcgtatcgcaaaccctgtagtacaacttccatggaattgggtctttcacggagaagaatgaagctgaaaaatagtggagatctatgttgcacctgatcggaaatgtccatgacgcctgtaatgactcattctccgtcatccttttatcgtgaatctccactattaccgacccggtggcgtttattggtacctgctgtctgtactctatgacgcagtggtcaatcttcatgcagctacgactgagtctagctgtcaactgagacgccgtggacggaaattgcagtattatctcagttaggtcatgagaaagctgatattcgtcgcgatgcgactctatgtaattaaatgcgcttggaggattaactaactgagaatccatataatgaaataaaggccgcgcagcggcaccaacagacgaaatttaaccgacagggagatgaacaagttatgaaacggcagtttcgttctcgaagaagatgaacatgtatccctctatattttatctaagaattcagctgtgctgaaagttatgactatgcggagagaatatgattaaaacgatcaggaatctgattgtttgagaaagaaaagagagatgctggagaaatctagagagaagtgattatgaaagcacttgtatatgaactgaaagaactagggttcatggggatttatattggtaaagtgttcagctcatatgatatgagggcatatttgtaaatatagagtgttcccccgaatgctctctctcacaaaactcatatcaattgggggaactgggggaacatatatactagaaccctctatagaacttttaatctcattcacacacgtggcggccatccgctataatatt
>nNC_002556
accggatggccgcccgatttttcttatctgctacgtggcgaaatcgtgtacgttgcctcgcgctttccattttaattgagcgcttttttgaagtccgcgaaatgagttaattgtctttttgaaatccgctgtttatgaatcacctttaatttgaattaaaggttggatagttcgtattgatcaatcatttcgctggtttatttcctgtcgtggtgtaattacaaccgttcgttaaaaatataagaaatttacgacgtggactgtctaaatttcatctacatagttaatttgacaaatgaatgcatatttaaactctgctttcgtgtgggtttacaccacgtctatacatattgtccaggttattttgtctaagtataatttatattttgtcttatcttattatctgaacatgtatcccattaagtatagacgtggaatgttgtttaatcatcgacgaggttactcatctaatcccgtgtttaagcgtttacacggagcgaaacgaagtgatttcaagcgtcgttcgagtaatcagattaagagcatggatgagactaaaatgtctgttcagcggattcatgagaaccagtttggccctgaatttgtaattggccacaattctgccatatccacattcattacattccctactctttgtaagactgtcccgaaccgttgtaggtcatacataaagttaagacgactacgttttaaaggaacaatcaagattgaccgtgttcatgctgaggtgaatatggacggtacaagtccaatgattgaaggagtcttctctctggttgtagtcgttgatcgcaaacctcatttgggctcatctggaactctgcattcttttgatgagatatttggtgcaaggattcatagccatggtaacctggcaatagtatcatctctgaaagagcgtttttacatacgtcacgtttggaagaaagtaatatctgttgagaaggatacaaccatggttgatgttgaaggaagtactattttatctaacaggcgttttaattgtggtcatccctttaaggatattgaccgtgaatcatgtaatggtgtttatgcaaacataagcaagaacgccctgttagtttattactgttggatgtctgataatgtgtctaaggcatcgacatttgtatcatttgatcttgattatgttggttaaatagtaagtgtaatacgtgattagtaataatgtttaactcgctttaataataaatacaagtacttgttcagtaataatgttcaactcgcattaataacaaaaaaaatgtgtataataatatagaatttattttaaagattttggctgtgaaggagtacagttgctgtttatacattcatgggccgctgctttaacaagttcgtttaattgggccattgacagtgttatgttcgattgggccctttgagcaccaattacggacgcagaatcacctgggtctaatgtgcctgtacccagtctatgtaattgtctgtatggatgcatcgcgttctctatatctgagcccgcctctgatgggcttaagcctacagtacttctaacagcccatgactctccgggcattatttcaagtgggttgtgaaggcccaatcttgatattgaggcggatctgatcatcttcctttcccatttgccatagcctacgtgactgaaatcaatgtccttatctgtaaattgttttgaaaggatcttcaccgttggggcacggaaaggtatatcaaccgaatgtttagccgtcgagagtttcagtctccctttgaatttagcgaagtgggtactctggtgaacgttcgtgtcacatactctgtagtacaatttccatggaattgggtccttaagggagaagaacgacgacgaaaagtagtgaagatctatgttacatctgataggaaaggtccacgacgcctgtagtgattcattttccgtcattcttctgtcatgaatctccactataactgaacctacggcgttaattggtacctgttgtctgtattctattacgcaatggtcgattttcatacagctacgactaagccttgcgcttaattgagacgccgttgaagggaattgaagcataatctcggttagatcatgggaaagctgatattcatcacgcttagattctatataattaaatgcgttgggaggatttacaagctgagattccattattgaaaatagggagcgcagcgacaatgtttgaggaaagttaataagggaagatgataatattttcgtcaactgaatatatgacaagaaaattgtctgttgatccaattggtaaattggagatgataataactaaaaaacgaggaatcaggagaagacgaattgagaggagatattgtctattttaggtgtaattgataaatacccctctatttgctctttaaatagaatttttaaggcaatggcatatttgtaaatatgacccttactaccaattggtagctgctctaaaactcatatgaattggtagtaatggtagctcttatatagtagaagttcctttaaggagattgctacacgtggccggccatccgttataatatt
>nNC_014139
accggatggccgcgcgattttccccccccgctcacgtggcgcgctcctctccctccgatcttcgtccgcaacacgtggctttgtgttgctcgctctatcccgctggtcccaatttagtttagcgctattttgaagtccgcgaaatgagctgagcgcattttttgagatccgccaacggtatgccgacatgtggaatatttgactgctttgactgtactggcggacttctcttttttattttttgtgatttatttaagaccgttggataaaaataaaaaattttgaaatttgaattatcgtggcgctgtctgccactaaaggaatatggatgaccaattatctctcgagttacaacctttaggcattgcgacgtggcgcaatgaattaccaatggctgaggcaaaataagttagtatcgattgggaaatttatgtataaatttcatctggataagtattagaagatatagtttatacttggaaataatttcaaaatgtattcgatcaaacacaaacgtggtgtgtcttctacgtaccggcgtagttatgcaaggaatccgttatccaagcgttcttacgccgtgagacgcaccgatcgtaaacatcggtcgagtactgtgaacaaggcgccggaagatggtaaaatgacaggtcagcgtatgcacgagaatcagtttgggcctgattttgtgatgggccataatgcagccatatccacgtatatcacctaccctgctcttggtaagagtgaacccaacaggtccaggtcgtatattaagttgaaacgtctacgtttcaagggtactgtgaagatagaacgtgtacatgtggatgtgaacatggatggagtatccccgaagatcgaaggagtattttccatggtcgtggtcgtggatcgtaaaccccatttgggtccgtctggatgtctacccacgtttgatgagttattcggtgcaagaatccacagccatggaaatttggccataacatcgtccctgaaagaccgtttctatattcgacatgtgcacaaacatgtgctgtcggtcgagaaggatagcttgatggtagacctcgaagggacgaactctctctctagcaggcgttttaactgttgggctagctttaaggacattgaccgtgattcatgtaacggtgtttatgcaaacataagcaagaacgccctgttagtttattattgttggatgtcggactcgtcgtccaaggcatcgacatttgtatcgtttgatctggattatattggctaagaataataatttatttcaatacatgataatggcttaggatctcgacaattatgtttattatctcaaagacttgggctcggagggagtgcaatttgtgttaatacactcttggaccgtactccgaacaagctcgttcagttgggccattgacatggttatgttggactgtgccctctgggccccgacaattgaagcagaatcacctgggtctaacatggtggtgcccaacctatgcagccctcgatacgggtgtgctgcgatctccacctcggagtccgttgtagattgaccggtccctatggtacttctgtgagcccaggtctcacctggatcaattgatattgggcctggaagcccatgattgactgttgatatggatcggatcaatttcctttcccatttaccatagcccacatggcagaagtctatgtctctgtctgtgaactgtttagataagatcttaactgtcggtgctcggaaaggaatatcgacagaatgtttcgccgtcgacaactttagcttgcccttgaacttcgcgaagtgggtcctctgatgaacattcgtgtcgctaaccctgtaatatagtttccatgggactggatccttcagggagaagaacgacgatgagaaatagtggaggtcgatgttacaccggatcgggaatgtccatgacgcctgtaaggattcattgtccgtcatcctcttgtcgtgaatctccacgatgacggaacctgcggcgtttatgggtacctgctgtctgtattctatgacgcaatggtcgatcttcatacagctacgactgagcctggcgcttatctgagccgccgcagatggaaactgtagtacgatctcagttaggtcgtgggaaagttgatactcatcacgctgagattctatataattaaaggcatttggtggattaactaactgagactccattatttaagttaagaagaataggccgcgcagcggaatgtttaggcgaattggacaaggttataattgaagggggaagaagacctgagtaaaatgaaagagtaaagtgaaagagtaaagtgaataaggtcgaaagaaatgagggttccggcaaggtataaatcccgtggacggattgagaggagatatgaaagaggaagttgttttgcaatttgtgcctgatatgtcctgtttaaatagacagcgtctggaacgactattcatcgaatggcataaatgtaaataagacggggactccaacccaggactccaggggagctcttaacttctgtcatatttgctggagtcctggagtcccatttatactacaactctctaaggctcttagggggcacgtggcggccatccgtataatatt
>nNC_015048
accggatggccgcgcgcccgcccccccacgtggagccctggtgaccgttcgatcccccccccttggtgcgctggtgcccgtacaataccaattgagcgcatttttgaagtccgcgaatttagttgagcgcaattttgagatccgccccgcggacccgttcgacctttaatttgaattaaagtattttcgttaaagtcgcgcgatattttgtcagaacgctttgtgtttgtaccgttagatatctttaaggaatgatcgcccggctgaaattaaaataggaattaaagtggatcgttctgacaatatgacccatagatacaatgatttttgtttttgtcattgtacttaattttgaacatcgaccaattaaataagctctatattgttaagataagtaatacatctgaatgggaatttatatttaaattcaattatgttgagcttgccactgcgtcgatgtacattgaatagctacgcttgatatattcttaataggcagtactgaacatgtatcctactaagtttagacgtggttggtcgtctactaaacgaagaagctattcacgatttccccagtccagacgttctatttctgtcaagcgtactgatgggaaacgtcgtcctagtagtaccaagaaaactccagttgaaggtcaaatggtggaacaacgcatacatgaaaaccagtttgggcccgaatttgttatgggccaaaattcagccctttcgacttttatcaactaccctgtactcggtaaaaccctccctaatcgatcccgtgcatatatcaagttaaaacgacttcgttttaaaggtactgtcaagattgaacgtgttcatgctgacgtgaacatggagggtgcacccccaaagatcgaaggggtcttttcattagtcgttgtggttgatcgtaaaccccacttgagcccgacaggatgtcttcatacatttgatgagttattcggtgcaaggatcaatagccatggtaatttagacattactccctctctgaaagaccgtttctacatacgtcacgttctgaaacgtgttctgtccgtggagaaggatacgatgatggttgaccttgaaggaacgacatccctatctaacaggcgttttaattgttgggcttcgtttaatgaccttgatcgggagtcatgtaatggtgtttatgcaaatataagcaagaacgccctgttagtttattattgttggatgtcggatatcccgtctaaggcatcgacatttgtatcttttgaccttgattatatcggataataataagaattgctattatgttaagtcaactgcaagtaatgataagataagaaaataaacagcgtttatttcaatgattttggtgctgacggagtacaattattgttaatacactcttggaccgtcgtcctcacaagttcactcaattgtgccactgacattgttatatttgactgtgccctctgggccccgacaattgaagcggagtctcctgggtctaggatggtggtaccgagtctgttaagttccctatacggatgtgtggcgtcccccacatcagaatccgcatcgttgtgtcctatggtactacgagaggcccatgattcgcctggtcttaattcaagtgggcttggaagcccaaatcttaatgttgaggcggatctgataagcttcctctcccaccttccatagtcgacgtgcgagaaatcgacatctttgtcggtgaactgtttagataagatcttaacggtcggtgcccggaacgggatatctacggaatgttttgccgtcgacagtttcagcttccccttgaattttgcgaaatgggtcctctgatgaacgttggtgtcggaaactctgtaatacagtttccatggaattgggtctttaagtgagaagaaagatgatgagaaataatggagatctatgttacatctgatgggaaatgtccacgaagcttgtaaggattcattgtcagtcatcctcttgtcgtggatctccataattacagaccccgtcgcgttaattggaacttgctgtctgtattcgatgacgcaatggtcgattttcatgcagctacgactgagtctagctgttaattgagatgccgtcgacggaaattgcaaaataatctccgttaagtcatgcgaaagctgatattcgtcacgatgcgattctatataattaaaggcgttaggaggattaaccagctgagaagattccattgaaaattatgggagcgcagcgacaacgacgaggttaatgaaatggggaaagagagtatatgaggaagaaaatttactaattggaataagaaagtaatgcaagatgaagaggaactctgttttagaaggagaataaataatagtagtgaagggatgctgagaactatcaattgggtgttgtgcttatatagaaaggaaaagacttgttaagttaattagtttaaggaataattaaattaagttaagctgtcattatttggtagatgagtgtgttttgatgttgataagcacaacttacctatagttaagacaatgaaaaggaagttcggtggcattcttgtaaataagagcctcactaccggtagtagctcctctcaaaactctatatgaatcggtagtaaggtagtgtatttatagaagttctctcaaggacacgtggcggccatccgactataatatt
>nNC_016577
acctgagggccgccccccggagacccccctgacgtggcgcaatctgatccactccatcatgttatcttggaggctgtttaccgggtgaccggatccccccctccctttttaccggtttcccaggttacccccctgcccccataccaaatgaccaatataccctcgtctttattaaaagacgcgcccactccgcaattctgacgtggctcgcttgtgtcccttggattaaattagatgtggtcccatcctttaattgtcagatgaattattgaattgcgggcctctgtacactttaatttgaaacttgaattattggtttgcgtgcctctttttgaccagtcaataatatgtatgtggtgtacagagggtgttacgtggagcaataatgtgcttatgtattattgatataactattttctgtatattgaacgtcttatttaagttccctcgtgatgtcccatgtgtgtatgcctagtttgaacatgtattctacaaagagtagacggggatcgtctgcatatcggggaacttattctcgtaaaccttttattagacgttcctatggttcatcacgcacacatgctagacgtcgtgttagtaatcctaacaggtcaagtgacgatagcaagatgtcacattttaggattcatgaaaatcaatatggcccagagtttgtaatgcttcataacacggcgatatctacgtttattacgtatcccacccttggtaagactgagccttgtcgtactaggtcatacattaaactgagacgtttgcgatataagggaactgttaagattgaacgtgttcacacggatgtgaacatgaacgggttaatccccaagattgaaggtgtgttttccttggtggttgttgttgatcgcaaacctcatcttagcccatctgggagcctgtatacatttgatgagctatttggtgcaaggatccatagccatggtaacttggccattacttcagctctgagagatcggttttacatacgtcatgtcctgaaacgtgtattatctgttgagaaggatacgaccatgattgatctcgaagcaaccacattattgtccaccaggcgttacaactgttgggctacttttaatgaccttgatcgagaatcatgtaatggtgtttatgcaaacattagcaagaacgccttattggtttattattgttggatgtctgatactgtgtctaaggcatctacttttgtatcatttgatctggattacgttggataagcaacaataataatatgtgttaacactgtaatgcatttgagacaattattcgataattgtttatttcaatgactttggttctgatggtgtacaatttgtgttaatacattcatgtacggtagacctaacaatctcgttcaattccgctaacgaaattgaaatgttggagcgtgttctctctgctcctgtaaccgatgctgactcccctggatctaatactgttgaacctagtctgtgtaaatgtctatatgggtggatctcgttttgtagctgcgagtcccctgatgagttcgtgagcccaatagtgcttctagaagcccatgattctccaggctttatttctattgggacttgcagcccaaatcttgacgtcgaagctgttcttatgagcttccgctcccaagctccgtatccaacgtgtgagaaatctatatccttttctgtgaactgcttcgacagtatcttcacagttggtgccctaaacggaatatctacagagtgtttagctgttgacagtttcagctttcctttgaacttggcgaaatgcgtcctttgatgaacgttcgtgtccatcactctgtagtataacttccatggaattggatcttttagggagaagaacgacgacgagaagtagtgtaggtctatgttgcatctgattgggaaggtccaagatgcctgtagagattcattgtccgtcatcctcttgtcgtgaatctccattatgactgagcctgtggcgttaattggcacttgctgcctgtattcgatgacgcaatgatctatcttcatacagctccgactcagtttagcactaatttgcgacgccgttgaaggaaattgcagaacaatttctgttaggtcatgcgatagctggtattcatcacgctgagattcaacataattaaaagcgcttggaggagcaaccaactgagaactcatattaaatatcctggccgcgcagcggaattgtttagctgatttgaacaggcgaagcaaataggaatcgttgtttatgtgatgaagcaatagccaagatgaagaagaaacctgggctgatattttgcagatgctatgaatctgatgaagatgcgaatggaatatgagcgtagaggatagaggtcgatatatgaagataattctgggttgagtatttgctgtgctacctgtttatgtgaattttgttcttgaaaaattcaagagatgatgatgaatataaaggaaacccagatggtgtctctagatgagcgtctccaattcccccccttgaaactgggcgtattatattggagattggggacaatatatactagaagatatatggttagtatgtggtccctacactaccggatgacctagagcggccctcagtatactaatatt
>nNC_010838
acctgagggccgcccccgccagagaccctgacgtggcgctctctcgtccgcacactggtgttatcttggaggctgtttactggataacccggtttcccctcctttttaccggtttcctaggtttcccccttcgtctttttcaaatgaccaatataccccttatctttatgaaaagacgcgccctgccccgcaatcgacgtggcgcactggtgactgttggattaaattaatcgtgactcaccacgttaattttcttttgaattattgaattgcgggcctctgtacactttaatttgaaatttgaattattgattggcgtgcctctttttgaccagtcaatcatatatatgtggtgtacagagggtgttacgtggatgaatattttacgtatgttttatttgtataactattttgtgtataacgaacgtcttatttaagttcctatttcatgcccaatctgtgtatgcttagtttgaacatgtattctacaaaaaatagacgaggtccgtctgcctatcgaggaacttattcacgtaaacatggtgtaagacgttcatatgtttcaccacgtgttaatggtaggcgtcgtgttagtaacccaaacaggtcaagtgacgatagcaagatgtcacactatcggattcatgagaatcaatatggcccagagtttgtcatgggtaataacacggctatatctacgtttattacgtatccttcacttggtaagaccgatcattgtcgtactaggtcatacattaaattgagacgtttgcgatataagggaactgttaagatagaacgtgttcacacggacgtgaacatgaatggattaattcctaaaattgatggagtgttttcattggtggttgttgttgatcgcaaaccccatctgagcccatctggtagtctgtatacatttgatgagctctttggagcaaggatacatagccatggtaacttggccataacctcatctttgaaggatcgtttttacatacgtcatgtcctgaaacgtgtgttatctgttgagaaggatacgactatgattgacctggaggcaaacacattattgtccagtaggcgttataactgttggtctgcttttattgaccatgatcttgattcatgtaatggtgtttatgcaaacataagcaagaacgccttattggtttattattgttggatgtcggatactgtgtctaaggcatctacttttgtatcatttgatcttgattatattggataattagcaacaataatatatgtaatgattgtaatgtacttgaaacaattattcgatatttgtttatttcaatgactttggttctgatggtgtacaatttgtgttaatacattcatgtactgttgatctaacaatctcgtttaattccgctaacgagattgaaatgttggagcgtgttctatctgctcccgtaatcgatgctgagtcccctgggtctagcactgttgatcccagtctgtgtaattgtctatatgggtgtatttcgttttgtagctgcgagtcccctgatgagttcgtcagcccaatagtgcttctagaagcccatgattctccaggctttatttctattgggacttgcagcccaaatcttgatgtcgaagccgttctaatgagcttcctctcccaggcgccgtagccaacgtgtgagaaatctatatccttttccgtgaattgcttcgacagtatccttacagttggtgccctaaatggaatatctacagagtgtctagctgttgatagtttaagctttcctttgaacttggcgaaatgcgttctctgatgtacgtttgtgtccatcactctgtagtatagcttccatggaattggatctttcagggagaagaacgacgacgagaagtagtgtaagtctatgttgcatctgattgggaatgtccatgatgcctgtaaagattcattgtcagtcatccttttgtcatggatctccattatgactgagcctgttgcgtttattggcacctgctgcctgtattcgatgacgcaatgatctattttcatacagctccgactaagtttagcacttatttgcgacgccgttgatggaaattgcagaacaatttctgttaagtcatgcgatagctgatattcatcacgttgagattccacataattaaaagcgcttggaggagcaaccaactgagaactcatattaaatatcctggccgcgcagcggaattgtttagctgatttgaactggcgaagaggataagatacgttgtttatgtgatgaagcaatcaccaagatgaagaagaaaagtgatttgggtattttaaaattattgtgaatatgatgattatgcgaattcgatatgagcgaagaggatagaggtcgatatattttgttatggtatttatagagaaatgtgggtttagtgttttgcctggatgctgtttatgtgaattttgtgcttcaaaattcaagagataatgtgaaaatatatggaaacccagaggagtgtctccaagtggtgtctctcaaatcccctcttgaaactgggcttatagtattggagattggggacaatatatatgcgagaagatatttgggttagattgtggtccctacacccttgcggccctcagtatataatatt
>nNC_016572
accggatggccgctgatctcttttatgttcggcccgcgcaagcgggagagttgggccgacgatgacaaaaaactcggcccagataacaaaagagggaggatttcgctttctcgcgaaataaaggagaccgcattggaaggcgcgtgtggtcccctgatgacatggcattagcgaaggccaatggtagtggcgcggattgggcaatttagaggtgaacgagttgggaccacatgcaattgcgacatgacatatttatcattatagcgcattgtgtgatacagaatgcattagcgatactggactggcaatttgaatttgagcatggcgcctctctttgtggtcacggaccacattcgaaaaccattcgagctccgacgtcaagtcctacgtcgacaaagacggggatattttatgggaatacgtggaccactgggttttcgacttctcacgttagatattcagatatgggatatggacggagtatttattgcgtcagctgacaaagagaatgtcatcataagtaattggacaggcatatctgaatatgtattccagtaaatacagacgtggcgatttgtctacccagaggcgaagatattcacgatatcaagcatctagacgctcactagttgtgaagcgcgacgctgggaaacgtcgaactaaattcccccagaagtcccgtgatgaaggcaggatgcagccacaatgcatacacgaggatcaatttggtccagagttcgttatggggcataataatgccatttcaagcttcatcacataccccacactcggtaatgttgacccatgccgcagcaggtcatatattaagttaaaacgcttacgttttaagggaactctcaagattgaacgggttcatgcggacgtcaacatggacggtagagcaccgaagatcgagggagtgttttcacttgttgtggtggtcgaccgcagaccacatttaagccccactggatgcctgcatacgttcgacgagctattcggtgccaggattcacagccacgggaacttatccgtcgttcccggtttgaaagaacggttctacatacggcacattttgaaacgtgtgctgtctgtcgagaaggactccctgatggtggatatagaaggtgcgaccgtcttgtctagcaagcggtttagctgttggtcatcgtttagggatctcgagagagattcatgtaatggagtctatgctaatattagcaagaactccctgctagtttactactgctggatgtccgacgcgatgtccaaagcgtcgacatttgtatcatatgatctggactatgtcggctgaataaagtgattatattgatgtttatggatataaacatgtgacaacacatagaggataatctgaattacaggcacgataactattgtaaaggcttgggctgcgaagggacacagtttgtgtttatgcattcttggactgtcgttttaactatgtcgttcagttgggccagcgacagcgttatgttggactgtgtcctctgagccccaaggacagagaccgattcccctgggtccaggattggtgtacccaatctgtctaggtgcctgtatggatgcagcgcatccctcatctccgaatccgcatcggaatgggccgagtcgatagcactcctgacggcccaggactctcctgggcgtagttcgattgggccgcgtaacccaaagtttgaggacgatgcggatctcgtcattcttctctcccacttgccgtatcccacgtggcagaagtcgatatctttgtcggtaaactgcttcgacaagatcttgacggtcggagccctgaacggaatatcaacggagtgcttcgccgttgatagtttcagcttccctttgaatttggcgaagtgtgtctgctggtgcacgttcgaatcagaaactctgtaatagagtttccacgggattgggtctttgagggagaagaatgaggaagaaaaatagtggagatcgatgttgcatctgatcgggaaagtccacgacgcctgcagggactcgttgtcagtcatcctcttgtcgtggatctccactatcaccgcgcccgacgcgttgatgggaacctgctgcctgtattctatgacgcagtggtctattttcatacagctacgagtgagtcgggcgctaatctgagacgccgccgacgggaattggaggacgatctcggtcaggtcatgcgaaagccgatactcgtcgcgatgggattcgatatagttgaaggcgttcggcggcgcaaccagcttcgattccattgcttctagctgtcgtggtctgttcaactgggtttagctagagttgaatgatcaatctcgatttaggaaagcaaaacgagaatggaatcgaagaaggagatgttaattggcaggtttctgcgagagaggagatattgaaagaagatgacagtggttcagcgcttaatctgtttctgtttatatagacgattaagcatatgggaaaaagaattgagacccgatattcggcgccgatggcattttggtaaataaagggatgagacccaatagagaggacccgatagctctcgtttcaacttggtgaaatgaatcggggaatgggtccttatttatagcagagtccgttagggtatatttgccacgtgtcggccatccgtataatatt
>nNC_008493
accggatggccgcgcgccccccccctggtgcccgttctcgcacacgcgctcccctggtgtgttgctggcacgcgccccctcattggtgcgggtccttcacgctccatcttttgagtggcctttaattcaaattaaaggataatgctttctcgcgcgaattgcttttatgatttgaattactgtcgcgcgatgactgactatggcccattgtaccatgtgaaggacgtggctatttttcgaccatgccgctgcgtttatttgtgtctgatgttggacgaattatttatatattgtagtggacatgtatgtcatgtacaacccacgcagcgtctaaacacgtttattttctatctttaattgtgtttcatttgcatttgattttatgatcatgtatcctgtgaggaataaacgtgttggttacttccctaatcgacgatatacctatcgtaataatgtgtttaaccgttcagcctatgtgaaacgacatgatgggaaacgacgtggaagtcgatatgtcaagcccaatgacgagcccaagatgtcagtccaatccatacacgaaaatcagtatggcactgattttgtcatggcccataattcagctatctcgacgttcatcagttacccggacttgggtaagatggaaccgggccgaagcaggtcatatatcaagttgaaacgactccgtttcaaagggacggtgaagattgaacgtgtgcaatcggatatgaacatggacgggactctccccaaaatagaaggagtcttctctcttgttgttgttgttgatcggaaaccccacttgggtccaagtggttgtctgcatacattcgacgagctgttcggagcaatcattcacagccatggcaatctcagcattgtcccttctctgaaagaccgttattatattcgccatgtgttcaaacgcgtattgtcattggagaatgacacgctgatggtcgacgttgaaggatctacagctctatctaacaggcgttttaattgttggtccacgttcaaagacgttgatcgtgatgcatgcaagggtgtttatgataatataagcaagaacgccctgttaatttattattgctgggtgtccgatacgccttcgaaggcatctaattatgtatcttttgatcttgattatgttggttaatgtaataaatgttgtttatccaaaactgattatcttgatatgataaatcaaaagataacatttatttcaatgacttggcttgagaagcttgacagttattattaatacattcttggaccgtagtcctaactatttcgttcaattggcccatggacaatgtgatgttggactccgctctctgggctcccacgattgaagcagactctcctggatctagaacgctcgtcccgagcctgttcaggtgtctgtatgggtggagctcgttctccacctctgagtccgcctcagattggcccgtacctattgtactcctggaagcccatgactcgccaggccttatatcgattgggcctcgtaacccaactctggacattgatgcgcatctgatgggcttcctytccgttcttccgtagtcgacgtgccaaaagtccacatccttgtccgtgaactgtttggaaaggatcttcactgttggtgcccggaacgggatatccaccgaatgtttggccgtcgacagtttcagcttccctttgaacttggcgaagtgggtcctctgatgaacattcgtatcggaaactctgtaatagagtttccacgggattgggtctttgagggagaaaaaggaagctgagaagtagtggagatctatgttgcatctgatcggaaragtccacgatgcctgtaatgattcgttatctgtcatccttttgtcgtggatctccactattaccgtcccggcggcgttgattggtacctgttgcctgtactctatgacgcagtggtcgattttcatacagctccgatgaagccttgccgtcaactgcgccgccgtggaaggaaattgcagtattatttcagtcaggtcatgagaaagctgatactcgtcgcggtgagactctatgtaattgaaggcatgtggaggattgactagctgagattccatatgaagaagaaaggccgcgcagcggaaccgattgatgaagttgaatcgggaaagagatgaacaactgatgaacaagatgatcaagtctggaaagctctcctttttgatctcgaagaaggtaaatgtgtatgtgtctgacagtttctgtgtttgagagtgttatatgtctatgaataataattttgaggaaatggaaaacgggaaacttgttcaagaattatgttttttgagaaagaaaagagtgttgatgaacaaattgtagaattctggaaatgaaagagagaatttgtatgaacccagaacttctgggttgatgggtatttaaattgggaaagtgttcatcaactgatggcagttttgtaaatatggatgttcccccgatagctctctcgctcaaaattcctatgaattgggggaactgggggaacttatatagtagaagttcctaaaggcagatcaacacgtggcggccatccgttataatatt
>nNC_006359
accgtgcagcagcccccgcttttgccgtacgctatagccgttgcgattatgcaacgtggcggtattagataccgcccattgtaggttctgcaatacacgcgcgggaaacatgaaaaaagtaaggaaaagacgcgcgtcaatgaaattaaaattggactatacctgacatagttggacacgtggtccattccttttagttgctgtacgtctattaacgactgtaatggataaccttaacgacgaaggacccacccattcattggctatgaacctatttgatatgacaataccaagtataaaaggactatatctctttacgttttcatttgaatttgaattgcatttcatttctattagttttgttaactatattaattgttttattctaatatagtctttgacagactcctcaacatctaagcatgtatactatgcggtatagacatggagctcctctctctgtacgacgaccaatttatagacggacttatgtccgtcggttcccggttagacgtcctcccgtccgacgtcagctctcgttttccaacaaacccgctgatgataagatgaccaaacagcgtctccatgagaatcaatatggcacacagtatgccatatccaacaacacttctatcccgtcttttgtgacatacccacgcctaggtggaccttctcccaataggtccagggattacatgaagctgaaccgtctgcggtacaagggtaccgttaccataaacaacacccagcccgatgttacaatgtctggagaaaccaagatagagggtgtattcacaatggcgattgtgatggaccggaaaccacatgttggcccatctggttcgcttcccaagtttgaggagctttttggtgcaaataccttcagtcatggcagtcttgacattgcggcccatttgaaggaccggtactatgtgcgtcacgtttgtaaacgggttatatctatggagaaggactctaccattttgaacttgactgggtccatgagtttatcttcatcacgattcacgtgttgggcctcgttcaaggatttgaatgttgatagttgtaatggggcgtacagtaacgtcgccaagaacgccatacttgtatattattgttggatgtcggacgaaccgtcacgtgcatccacgtttgtatcgtttgatttggattacttgggttaataaaattgaattttgtagttataatagtagagtaacaatttaatataattaatagttttatttataatggtttcgcctgatggggcgtacaattacgattaatacaatgttcgaccgtgctactgactagttcctgcaactgggctctagtaagtgttatgttggactcagcccgggaagcaccgatcattgaggcggagtcccctggatccagcatacttgtgctgagtctgttgagttcacgatacgggtggttcctgttgtgcacctcggattctgtctccatggtatcaggcccaatacagctacgcgtggcccatgattcaccaggccttaattctattgccgagtgcaggcccagtcgactggaggactcgcacttcaccagcttcctctcgaccttgccgtagtccacatgggaaaagtcgatatctttgccggtgaactgcttggagagtatctttaccgtcggggaacggaatatgacatcaacagagtgctttgctgtcgacatcttcagtttgcccttgaattttgcgaaatgggtcccctgatgtacattggtatcagataccctgtagtacagcttccatgggatgggatctttcagagagaagaaagaggcggagaaatagtgcagatctatgttgcaccttatgggaaaggtgtacgacgcctgtaaggactcgttatccgtcatgcgcttgtcgtgaatctccactatgacggaccctgtggcgttaatcggtacctgttgtcggtactctatgacgcagtggtcgatcttcatgcatcgacgcctgacagtcgcaccccactgttccgccgtagacggaaactgtagaacaatctctgttaggtcatgagtcagacgatattcgtccctatgtgattctatgtaattaaaagaactaggagcttgagctaattgtgattccatttaagaaaattaggtcgcgcagcgagacaggactaactagatgggttattaccaaactgggtgataaaataagaaagagatttgcgataaactatttacagagataacagtgtatccagtaactggggaaagagatgaaggtatgatgtcttcctggaacgatggaactggttatatagaccaatatagtacggataatatgtttaatctgaaaagatgtattgttcataataattagaaacatgaagggtatttatcactaataacacatattatgtatcttaaatatgtttaactgttataacgcttctttttaataaatgttttaagtgaaacgacacaacagcttgcgttttatatcggtacacaccaaagtctctgtgtaccgatatatcggtacacaatatatactagtggcctctataatgctactaaggcgtgcagttccacctaggcgtgggaagaagggtatttagtgtcttttcactatttgtttgtaaagggtttgatatccgcataagggtatttgtgtaacttaccacaccgctgctgcacgcctttaatatt
>nNC_008495
actggatggccgcgcgattttggtgttcggcccaggcccattggcgctgtccttgttgtgctcccttccccttggtgtgttcgttccctccgtcttttccctggtgcgtcctgggacccccctctctccgtcttttacctctcattttaatttaaagagactttaaattaaatctgccttgtctttagccaatttcgagattttgactgatagacctggcagcagtcgacgtggtcgattttggaccctgcttgtatgcttatgtcgaaattgagctagaggtgtactatacatcttacgtggaccattcacgtttgacctgtcgagccaaattaatattagcctaactgaatcgcttgtatatatcggagatgtaatcacccattggatatccatatctgaacatgtacccgtccagatatcgacgtggttctatctataatcaaccacgtggttaccctcgtagccacgtgtttaggcgacaaccaattgttaaacgccacgatggtagacgtcgacatattctgtctgggaaattacctgacgagcccaagttgacgagccaaaccatacatgagaaccagtatggcccagagttttccatggcccataacacgtccgtttcgacattcattagctaccctgatatgggtaagtcttttcctaatcgatctaggtcgtatatcaagttgaaacggcttcgtttcaagggaactgtcaaagttgaacgtgttcattccgatgtgaatatggtcgctacatcacctaagaccgaaggtgttttctcgctggtcatagtcgtcgaccgcaaacctcacatcggaccttctggtggtcttccgtcctttgatgaactatttggtgcaaggatccacagtcacggtaacctggctataactccaggtatgaaggagcggttctatttacgccacgtgttgaagcgtgtattatccgtggagaaggatagcctgatggtcgacatagaaggaaccgccaccctgtcgaacaggcgttttaattgttggtccagttttaaggatctcgaggtcgagtcatgtaagggtgtgtatgctaacataagcaagaacgccctgttagtctattactgttggatgtccgataccatgtctaaagcatccacatatgtatcatatgacctggattatattggctgaataaagatttattatcaatgcaaaatttatacaaattttgactttagagacattttaactatttatcaaaagacttgagctgagatgaactacaattattcttaatacattcttggactgtggacctgacaagttcgtttaattgggccactgacattgttatgttggactgagccctccttgctccaacaatagacgcagactctcctggatccagtacgcttgttcccagcctatttagatctcgatacgggtgcaactcgttctcgatctctgagtcagcatccgatggtcctactcctattgtgcttctggaagcccatgattctccgggcctgatttcaattgggcctcgcaaacctagtcttgacatggatgcacaccggatgggcttcctctcccatctcccgtagtccacgtgcgagaagtccacatccttctcggtgaattgcttggataagatcttgaccgtcggtgctttaaatgggatatccaccgagtgttttgccgtggacaatttcagcttccctttgaatttggcgaagtgggtcctttgatggacgtttgtatcagaaactctgtaatagagtttccaagggattgggtctttcaaggagaagaaggaagctgagaagtagtggagatctatgttacatctgatcggaaatgtccaggttgcctgtaacgactcgttatccgtcattctttggtcgtggatctccactatcacagtcccggcggcgttgatcggtacctgttgcctgtactcgattacgcagtgatcgattttcatacagctccgactgagtcttgccgttagttgagccgccgctgacggaaactgcaggattatctcagttaggtcatgggagagctgatattcatccctctgggactctatgtagttgtatgcatgaggaggatttgctaactgagaattcatttatgaaaatttggtcgcgctagcgagatctgtctaattatttgaagactatgtcaagagcttgagcaaattcagttggaaatcaatttctggggaagacactttttgtgaaaaagaagagtaccgaggaaggagaagatgaaaacctagatctgacaagggttgggtttatcagagacctgacaaggtttatatagagaaccaggtgtttagtgtttagcttcagaattggctaatggcaatcttgtaataataggttatgacaccatggggagacaccagggggagctctcaacttctctccattattttggtgtcttggtgtcatatatatacataaaggcttatggaggaatctatagacaccaggggtaaaagcggccatcctataatatt
>nNC_008305
accggatggccgcgatttttttggtgtccccgttctcggcccaggcccaaccgcattttacacactcaaaacgctccgttttgtcatctatttatgcgggaccaccgaatagatgtcaggaccacttgcaaaatgacaattatttttgaccaatcacgtctcgcgtgagtagcctacataataacgacttatccgccaagtcgttgccctatttactgaagggtatctggaattgtcattttcttctttaattcaaatttgggagcgggaacggtcatggtgtttaacgacgtgattgcactagcgttgtggtcctagccacaatccacaacaacttaacatatcctcagtgcgatgttcccaaagatgaagttcttcagatgctgcgatccaatgaaatttcagctacaaagtctagttatcgaacatgttgagtccagatctgtttaaatatagtattggtttcattggatctcacgtctatacattcagttcctggtcatcttacatcatctagctacaatagttgatatgtattctactaagtatagacgtggtgggtcgacttctcatcgtcgatttaattcacgtaatacattgtttaagcgtcagcatcctagcaggcgtgttgattatagacgtcgacccagcagccctaacaaggcccacgacgactcgacgatgattaatcaacgtattcacgaagaccagtttgggcccgaatttgtattggcccataatatggccttgtcctcgtacattagcttccccagtctcacgaggactgaacccaataggtctaggtcatacatcaagttacgacgactacgttataagggcacgctcaagattgaacgtgttcagtccgacatgaaccttgatgggtcaagccctaagatcgaaggagtattcactatggtcgttgtggtcgatcgtaaacctcatttgaacccaactggatgtctacatacgtttgacgatttatttggagcgaggatccatagtcacggcaatttgacaatcactccttcgctgaaagatcgattttatatacgtcatgtgatgaaacgtgtattgtctgtcgagaaggactcgttgatggtcgatcttgaaggatctacggcgttatctaacaaacgtgttaactgctgggcagcatttagggatctcgatagagactcatgtaacggcgtatatgccaatattagcaagaacgccttattagtttattactgctggatgtccgatgctatgtctaaggcatcaacgtttgtatcatttgatttggattatttcggataaataataacatatatttctgcataggtgctcggtttgagttcttacccaacaatcatatctcataacataaattattacataatttatttattgcaacgatttcgtatgtgaggggagacagtttgtgttgatacactcctggaccgtcgacctgactatctcattaatctgggctacagacaacgttatatttgattgggccctatgggctgcgacgacagatgcggaatcacctgggtccaggactggtgtactcaaccggtttagctctctgtatggatgaatctcgtccgaatccgcattcgaatggaccgggcctatagtactcctactagcccaggactctcctggattaatagcaattgggcctggaaggccatatctggaggatgcggattttatcattcttctctcccacttgccgtatcccacatgactgaaatctatatccttatcggtaaactgttttgacaatatcttgaccgtcggagcccggaagggtatatcaactgaatgtttagcagtcgacaatttcagtttacccttgaattttgcgaagtgtgtcatttgatgtacgttcgtatcgcaaactttgtaatatagtttccaaggaaccgggtctttgagagagaagaatgaagatgaaaagtagtggagatctatgttgcatcttatcgggaaagtccacgacgcctgtaacgactcatcgtcagtcattctcttgtcgtgaatctccactaccaccgtaccggaggcgttgataggtacttgttgtctatattctatcacgcagtggtcgatcttcatacagctgcgactcagcctcgcactcagttgagacgccgtagacggaaattgcaatactatctcagttaggtcatgagatagctgatactcatcacgacgagattcgatataattaaaaacgtttgggggtgttactaattgtgaatccatggccgcgcagcggaattgctcaacaattctgagagaggaagataatgactatctatgacggaagtcgatcggaggaaatgctaagactaaggaagagctaatattaaggttaatgcccgattaaagaagggctattggaatagatgttgatgacggagtcgataaataaccttccttatatagacgtaatgcctagtagtcagtggcatttttgtaattatgacccaggacaccagggaggctctctcataaaacctattattgctggtgtcctggtgtcccatttatactagaagtctctaggacaccaagggggcacgtggcggccatccgcaataatatt
>nNC_012554
accggatggccgcgattttttggtgtcctctatccccggcccaggcccaaacgcatttagttttgtccgggaccacacacagcaactaaagctgaccaatcagactgcgcgtgacgtgtctatttaaatacaacttacttgacaagttgtggtccctataaatgtagatgacaacgacagcacatcaagtctttaatttgaattaagcccactttgtatggcgggagccttcagtcgttgtggtcctcaaccacaattcgaaataagctgtcgtcaagccgacgtacatccgagtcgctcgagagctccacggtccaatcataaacgtgttacatagtctcgttaactcaaccgaatttgtggactggttatttaaggacgatatggattggacctcatatcacatcatctcgataaccattttatgaaatgtatacgactaagtatagacgtggtgggtcatcttctaagcgacgagggtattcacgatatccagcgtttaagcgaatgcagaatggaaaacgttccgaatggagacgtcgacccagcagtccttgtaaggcacatgacgatattaagtggacggcccaatgtatacatgaagatcaattcggcccagaatttgtattgggccataatatagctacgtcgacctatattagctaccctagtatgagtaagactgaaccgaaccgatcccgatcgtatattaagttgcggcgtctacgctttaagggcactctgaaggtcgagcgtgtacacgtcgatgttaacatgatcggttcgaatgcaaagatagaaggcgtattctctatggtcgttattgtcgaccgtaaacctcacttgggtccaactggatgccttcatacatttgatgaggtctttggcgccaggatccacagtcatggaaatctaaccgtcagtccttctttgaaggatcggtactacatccgccacgtattcaagcgcgtcatatctgtcgagaaagacacgatgatggtggatatagaagggtcgacgtgtttatctactaggcgttcttcttgctgggctacttttaaggatacggaacgagactcatgtaatggtgtatatgcgaatataagcaagaacgccatattagtgtattattgctggatgtcggatcatatgtccaaggcatctacatttgtatcatttgacctcgattatgtcggatgaccaataagaacatatttaacatgatataatcaaatagctacagcgtacatgcaaatgataacaacctcagtaattgaattaaataatttattatttaatcaagcgttttatttctgggaggaatacaattagtgctgatacattcctgaacggttgacctaactatctcgttcagctgacccattgacatcgatatgttcgaatgtgttctctgagcagctactacggaagctgaatctcccgggtctaatacgggagtccctagcctatttaactcccgatatgggtaagaggcgtctctcacatctgaatccgcatctaaatggcccagtcctatagtagaccttgtggcccatgattcaccgggccttatttcaattgggccttgtagcccaagtctcgatgatgatgcggatctaatcattcttctctcccatttgccgtagcccacatgactgaagtcgatatccttatctgtaaactgtttggacaggatcttgacagttggcgctctgaaagggatatcaacggaatgttttgccgtcgataacttcagtttacccttgaacttcgcgaaatgcgtcctctgatggacgttcgagtcgcaaaccttataatatagtttccaaggaattgggtctttgagtgagaagaatgaagatgaaaagtagtggagatctatgttacatcgtatggggaatgtccatgacgcctgtaaggactcattgtccgtcattctcttgtcgtgaatctccactactaccgagcccgacgcattaattggcacttgttgcctatattctattacgcaatggtcgatcttcatgcagctgcgtgagagtcgggctcctaattgagacgccgttgaggggaattgcaagactatctcagttaggtcatgcgatagctgatactcgtcacgatgtgactctatgtaattgaaagcgctcggcggatttactaactgagacccctccattatattatggaaacttgcccgcgcagcggcaccccttcccccaaattgaacgactgagggaaattgataggtgccaactttatggaaggacgatatgcgttagcgataagaatttggggaaatttcgaagatacgataagcctatgtgcatattatgatttaatcggctgagaatttgagatgaagaagtggaaatttgccgataggttagctattgaaggtctatatataggcagtcagatgcgatatgctacaggctgatggcaaatttgtaaatataagccaggacaccagggggagtcctctcaaaaacctatttttcgtggtgtcctggtgtcccatttatactaaaagcctctaggacaccagggggtacgtggcggccatccgtataatatt
>nNC_017002
accggatggccgcgcgatccccccccctcgcgcaatcctggccctccacgtgtacccctgaatgtaatttagcgagaatttgaagtccgcgaattgagttgagcgcattttttgagttccgcaaacggatggccgccacgtgtttcaatctgagaccgttgaattaaatacgataagcggaactgtgtcgaattgtacgatgtgtttttgaccgttgaataattttgaaattcgaccgttagattgcacatgaaaatattgtttgtcgtgcccgaaaagtgggtcatttgtacaagcatttgtcatgtatgcaatcgtacaacatatgtaacgtggaccaataaaatatgccctgttgaatcaaaataacgcattaatgcaacaggttcctatatataagacgtttgttattattattgtgtacgccgccaataaacaactttaaacatgtatttcaatagaaataggcgtggtggttcgtccaattatcgacgtaattacccacgatatgcggcgtttaaaaggtcgtatgttaatttgcgtaacgatgggaaacgtcgaatgggtcatgcaaacaaggcccaagatgatagcaagatgtcgtcgcatcggatccatgagaaccaatatgggcctgaatttgtattgggccacaacacagcgatatccacatttattacatatcccagtcttggtaagacggaaccaagtcgtacaaggtcatatattaaattgaagcgactgcgttttaaaggaacggttaagattgaacgtgttcacaccgatgttaatatgaatgggcaaccacctaagattgaaggtgtattttcgttggtcgttgtcgtcgatcgaaaaccacatttaagctcatctggtagtctatacaccttcgatgagttatttggtgctaggatccacagtcatggcaatctagctataactcccgctttgcaagatcgtttctacatacgccatgtggttaaacgagtcttgtctgttgagaaggacacgactatggtagacattgatgggacgacaacgttatctagtaggcgttataattgctgggctaattttagagaccttgatcgagaatcatgtaatggtgtatatgccaacatgagcaagaacgccattttagtttattattgttggatgtcggatactgtgtctaaggcatccacgtttgtatcatttgatctagattatgtgggataaatacaaagatcaatttgcagattacattgttgaattaaaatgtgataacatttttcatagctaaccattaacgtccagaaaatcataatttatttaagagactttggttcggaaggagtacaattggtgttaatacactcttgaactgtagtcctaactatgtcgtttaattgggctaacgataacgtaatgttcgactgagtcctgtttgccgcaacgatcgatgctgattcacctgggtccaatattgttgtgcccaatctattaagctctctatatggatgtagatcgttgcctctttcggagtccacatatgaattgctgagaccaattgtgcttcgggaagcccatgactctccgggtttgatttcaattgggccgtttagcccaaacttgctagtcgaagcgcaccgaactagttttctttcccatgtcccgtaacccacatgggcgaaatcgatatccttatccgaaaattgcttcgataagattttaacagttggggcccggaaagggatatccactgagtgtttcgccgtggatagtttcagctttcctttgaacttggcgaaatgcgtcctttgatgaacattagtatcgctaaccctatagtacaatttccacgggatagggtctttaagtgaaaagaatgacgacgagaaataatgtaagtctatgttacatctaatcgggaaagtccatgacgcttgcaatgattcgttatccgtcattcttttgtcatggatttctactatgacggagcctgttgcgttaattggaacctgctgcctgtactcgataacgcaatggtcgatcttcatacagcttctactaagtttggcactaatttgagacgctgttgatgggaattgcaagacaatttctgttaggtcatgagacagttgatattcatcacgctgagactctacataattaaaggcatttggaggaacaaccaactgagaactcattatatttgacaaaggccgcgcagcgcaaacgataactgaaatgaataagcgaaaacgatatgcacaatttaatatgtttaatagcagaaatgctgtgcaataataataagtaagagtgctatgtataagttattgatgacgatgactaatagtatgtgccttatatttatagataaacagtgataagaggttcggaatatgaaacggtgaataagaatgtcgtttttataagcgagtgatggcattctcgtaaataagaggttgtcaccaattggggtctcgctcaaactgcgctagtcaattggtgactggtgtacaatatatagtagaagcctctatctgtctaattatctcgttcacccacgtggcggccatccgctataatatt
>nNC_014381
actggatggccgcccgagtttggtgcctctatccgtactgccacgtgcttctccctcattggtgatatcccctattggtgccggcccatctccttccgttggtgcccaggcccaggcccaaatctttatttaagtttattgtcgtcctcgtccactatcctttactgtcgaccaatgagaattcgttttcagagtcttcgtaatgacaacggctgaccggagatagtggagatccttttcagccttatgtcagtatcagctttaaactttaatttgaaatgcattggcgcatttgttagtgcgatagtggtcccatttatccgacatatcctcagtgcgttctgcagaacgatgacatggaccaataaaatattagatatgaagcttattagattgacctattctttgcggatcgttatataacgatgttgttgtcgacgttttccaacaagactaatattttaattcagtaataaaatatgtacgcaatcaagaacagaagagtttggtattctacacatcgtcggggttatggacaacgtagttataataaacgtacatattctggtaagcgtaccgattggaaacgccgtccaattattcctaataattccagcgatgatactaggattgtttcccaacgtatccacgaagatcaatttggaccggagtttgtgatcccacataatacggctctatcaacctttttgacaatgccgagtattgtgaaacttcaacctaaccgttctagggattacattaaattaaaacgactccgttataaaggtacgcttaagatcgagagtgttaatgctgatgtgaacatgggttgtgtcaattctaagattgacggagtgttttctctggttattgtgattgaccgtaaacctcatcttaacggatctggacgtctacatacatttgatgaactatttggcgcaaggattcacagtcatgggaatctatctatagcaccagcaatgaaagagcgttattacatacgacacgtgttcaagcgcgttttgtccactgagaaggacagtttgatgactgatattgagggaagcgcattattgtctaataggcgctttagttgttggtctgcgtttaatgatgtagacagagaatcatgtaacggcgtttacgctaacattaacaagaacgcaattttgatttattactgttggatgtccgatgctattacgaaggcatccacatttgtatcgtttgatttggattattgtggctgattaataaaattgttattcaataaccgttatcatacaacatatattttggaatttacagtgttgaacactaacatacatgactcatcttaatttaaagatttggggtcatttggggtacagttactcttaatacactcctgcacggttgatcttacgatatcatttaactgtgatagtgacagcgttatgttcgattgcgtcctttgcattcctactattgatgccgactctcccgggtctagaatgggcgtgtttaatctatgtagctctctgtatggatgcaattcctctgcatcatctgactccgtaatggattgggctgggcccaaagtacttctactagcccatgattcaccgggccttagatcgattggtccaagaagaccttgccgacatgttgacattgacctgacgagctttcgttcccatttaccgtatccgacgtggctgaaatcgacgtcttttgcggaaaacagtttcgataatatctttaccgtcggtgcccggaacggtatatcaacggaatgtttcgccgtcgataatttcagttttcccttgaacttggcgaaatgcgtaccatgatgaacatttgagtcgctaactctgtagtacagcacccatggtattgggtctttcagcgaaaagaaagaagaagagaaatagtggagatctatgttgcatctgatcgggaacgtccaggacgcttgtaaggattgatcgtccgtcatccgcttgtcgtggatttcgacgataaccgttcccgacgcgttgatcggcacttgttgcctgtattctacgacgcagtggtcgattttcatacagcttctcgtcagtctagcacttatttgagccgtggtcgacggaaattgcaacacgatttgggttaaatcatgcgataactgatattcatcacgattcgactcgatatagttaaaggcattaggaggatcagccaatttagaattcatctatttaattaggccccgcaggggtcgtcacacaggccgcgcagtcgggtcgtttaaattccgacctctagttgaacttcgaccagaagaagacgatagtcgtttacggcagagaaatttcagagatgatggacaggaatttgatttctatttaatgatatcacatccgagaaatttcagagaagatgaacattaatttgatttctacttaccgatatgacctcatttatagtggaactagggttttgtggcatattctgtaaattggggtgaagacaccagcggagtcctcttctaaaacctattgtttatggtgtcttggtgtctcatatatactataagtctataaggttcttaaaggggtaaaatcggccatccacaataatatt
>nNC_015491
accggatggccgaccgctgcccttggtgtccctctctctcccacgtgacgcttggtgtggtgcgctctctctcttctgacgtggaggatttgtaaaccgttcgataaagcttatcgcgctatgagatttgaaatttgaattatatgcacggctttctatgtattaggtagcatatgaagcgataaggttttctgacacattgtactatgcctaagacgtggcccaattaaatattatctggcgagttatgttaactctattttgaatcacttattctatatataactagtggatatgaatatttaatatcgtctattgacattataactccttaaatttttgtataagagattttttaatatgtatttgctaagatatagacgtggaacatcttactcacaacgacgatataatacaggtaataatgtgtttaaacgtgtatcatatgttaaacgtaaggatggtaagcgtcgatcgagtcatggaaataatgttcatgaagatgggaagatgacgtctcaacgcatacatgaaaatcagtatgggcctgaatttgtgatgtctcaaaattcagcgttatccacattcattacttttcctcatttggggaagactcaacctaatcggtgcaggtcatatattaagctgaaacggcttcgttttaaaggaactgttaagattgaacgtgttcatgcggatttgaacatggatggtttgctccctaagattgaaggtgtattttcccttgtaattgtggtggatcgcaaaccccatttgaatgcttctggatgtttgcactcatttgacgaattatttggtgcaaggatcaacagccacgggaatttagctattatctcagctttgaaagatcgtttttatgttcgtcatgtattgaaacgtgtgttgtccgtggagaaagacagtacgatgatggacctggaaggatcgatctttttttctaataggcgttttaattgttggtcaagttttaaagataatgaccatgattcatgtaatggtgtttatgacaatattagcaaaaacgccatattagtttattattgttggatgtcggatgtaatgtctaaggcatcaacatttgtatcgttcgaccttgattatgttgggtgaataataataaattgtaatgagaaataaaaatataacttttatttcaaagatttaggcggattggaattacagtttgtgtttatacattcatggaccgttgtcctaactaactcgtttaattgggccattgacattgtaatgtttgattgggcccgttgtaacccggcttgtgatgctgaatctcctgggtctaggacgcttgctcccaaacgatttagttctttataggggtgtaacgcgttgtccaactctgaatcagtatctgtgtgggctagcccaattgtactctttgaagcccacgattcacctggtcttaattcaattgggccgggtaacccaactcttgatattgatgtggacctcaacgttttccgttcccatcgtccgtagtccacatgtgtaaaatccacatctttatgcgagaattgtttggatagtattttgaccgtcggtgcccggaatgggatatccaccgaatgtttcgccgtggacaacttccattttcccttgaacttggcaaaatgcgttctgtggtggacatttgtgtcgctaaccctgtaatacagcttccatggaattgggtcttttagcgagaaaaaggacgatgaaaaatagtggagatctatgttgcatctaattggaaatgtccatgacgcttgtaaggattcgttgtcaatcatccttttgtcatggatctccacaataactgtaccagttgcgtttatgggtacttgttgcctgtactcgatgacacaatggtctattttcatgcagctacgactaagtctagctgttaattgagatgcagttgaaggaaattgaaggactatctcagttagatcatgagacagctgatattcatccctattggattctatgtaattaaaggcatttggaggatttgctaactgagaatccatatatgaataattggccgcgcagcggaactgtttgagtaatcttatagactaacaaggtttatgggtaagaacagatagaacaagacgaatagtatatgacggatgatgaatatgagcaggttaaagaagattattgtgttatgaagggcgaagagaatgaagagtaaaggatgttattctggataattgtgtatatgatccctaactgtgtttctggaaataaaattaaaagctaaactaatgaatatgagctaatgatagagaaattagctatttgtgaagaaattgatgctgtgagttttgttatatgccgtcgtgtttatatagacactcatgtgtctgtgtgtgttatgaagcgagagcgtttcttgtggtattttcgtaataagaaggctggacaccaattgaatgtacggagagacaccaattgagctcttcaactccccccccttgtattggtgtctggggtcttatttatagtataccttctattctttaatttttggacacgtggaggccatccgctataatatt
>nNC_007966
accggatggccgcccgccgcgccccccctggccccacatggtgcccaccagctgtgatgcactttgtaaaggtaatacgtggaacgctcgtatgcattcatttgaactaactgttaactttcttctttaatttgaattattgtcgcgctactatgaaaggttgggtcatacttacaatgattaaattgtttaacgtaatgtacgatttggagacgtggaccagttataaccattatacatcgtcaaattagtttgccgtctctttaagatctatatatatatatgcttgaacgtggagttatgtaaacatatattttattaatatctattactagaatatgtattcttttagatatagaccgtatcattttaattatcggaaacgattttacacacgtacgcaagtgtctaaacgggtagccccgtttaaacgagctgatgtgaaatgtcgaacgaggcagacgactatcgttcatgatgagactaagatgtcttcgcagcgcattcatgagaaccaatttggtccagagtttgtgatgacacataactccgccatatccactttcattaattatcctactttgagtaagaccgagcctaacagaagcagatcttacattaagttgaaacgcttgcggtttaagggtactgttaaaattgagcgtgtgtatgcggatatgaacatggatggtttgaaccctaaagttgaaggggtattcactcttgctgttgtagttgaccgaaaacctcatttaaagccatctggatgtctgcatacatttgatgaggtatttggtgcacggattcacagtcatggtacgttagccattactccgtcactgacagatcgttactacattcgccatgtgtttaaacgtgtaatgtctgttgagaaggatactgccatggttgatgtggaaggatcgatgtctctctctaataagcgttttaattgttgggctacgtttaaggatcttgatcatgaatcttgtaagggtgtttatgacaatattagcaaaaacgccttgttaatttattattgttggatgtctgatgtaccatctaaggcatcgtcatttgtatcatttgatttggattatgttggctaaataaaaatatgtaatttctgttttaaataaataactgtgtattgaacaataaattctattttaacgatttcggctgagccggtgtacaattactattaatacactcatggaccgttgatcgtacaagatcatttaattgggccattgacattgttatattggattgggcccttgaagcccctacgattgaagcagaatcacctggatccaacgcactggttcccagacgattgagttgcctgtatgggtgtattgcattttccagttccgaatctgtgtccgtttggcctataccgattgtgcttcttgaggcccatgactcgcctggtaataattctattgggcttggtagcccaattcttgccattgagattgaccggatcatttttctttcccatctcccgtagcccacatgtgagaaatcgacatccttctcggaaaattgcttagacaggatcttcaccgccggagctctgaatgggatatctacagaatgtttcgctgtcgacagttttagtttccctttgaacttggcgaaatgtgttcgttggtgtatgtttgaatcacagactctgtagtatagtttccacgggattgggtctttcagtgagaagaaagacgaggaaaagtaatgaaggtctatgttgcatctgattgggaacgtccatgatgcttgtaatgattcgttatccgtcatccttctgtcgtggatctccacaattacagtacctattgcgtttatcggtacctgttgcctgtattctatgacgcagtgatctattttcatacaactgcgacttaatcttgctgataattgagccgctgctgacggaaagtgcagtattatctcagttaaatcatgagatagctgatattcgtctctgtgagattctatataattaaaggcacttggaggattaaccaattgagcatccatatagcaaaattagcccgcgcagcggaatggatctaactgagagacgtcgtggtgattaatataggatgttttcttgaagaaaagaagatgatatttgggagagtagatctggatgtttgtgaggtttttgttgtgaagaagtatatgtggttctgtctatatatagactttattaatgtattggaaataaactaataacaattgcttcattgacacgtttatggttgtactatgtctcttactgttgctaaagaagtttaagatctatactggaagcacttagtggcatttgtgtaataagggatgttcccccaattgctaaggggtgttcccccaattgctccgctctcaaaactctctatgaattgggggaactgggggtacatttatactagaactctcattaaagggatttgcaacacgtggcggccatccgctataatatt
>nNC_011182
accggatggccgcgcgattttttcccccccccctacgtggcgcgctggtgcccgttggataccgctctccctggtgggcctcccccttggtgctactcccccccctctcccggctcaattcaattgagcgcttttttggagtccgcgaaatgagttaaacgcaatttttgatgtccgccttcattcagcgcctttaatttgaattaaaggcatatcattatgttgtccactcatttcggtctgcttgtctcctcgcgcgacgctcgcttttgcccaaccggatgagatgtgatcttggtcgttggataataatataatttattcagccactttaatttgaaacttgaattatttgcgagcgtcgtggtaccatgtcccatcgtacgaacttgatgagctggaccagtgaagttgcacctacagagttaaattgatcaaggaatttatgtttaaattcccgggtgatagatggtgatatcaggttaattgagcacgtctattgtttgagtagctacagttaacagttgtgtgttagtcaattttaaaacatgtttcccattaggtatagacgtggttggtcgtctaatcagcgacgaggttacacacgtaatcccgtgtttaagcgttattatgtagctaaacgaagtgatttcaagcgacgacccagtaatactaacaaggcccaagaagatggcaagatgtctactcaacgtatacacgagaaccagtttgggcctgaatttgtaatgggccacaactcagccatttcaacgtttattacatttcctagcctcggtaagaccgagcctaaccgaaccaggtcctatgtcaagctaaaacgactccgttttaagggtactgtgaagattgaacgtgtttacaatgacgtcatcatggatggttcaaccccaaagattgaaggagtcttttccctcgtggtcgtggtagatcgtaaaccccacttgggatcatctgggtgtctgcacacgtttgacgagttattcggtgccaggatccacagtcatggcaatctggctataacaccctccctgaaagaccgcttttacattcgacacgtgttcaaacgtgtgttatctgtggagaaagacactttgatggttgatcttgaagggactacatacctctctaacaggcgttttaattgttggtcaacgtttaaggatattgaccgtgaatcatgtaacggtgtttatgcaaacataagcaagaacgccctgttagtttactactgttggatgtcggactcgtcgtccaaggcatcgacatttgtatcatatgatctcgattacatcggttaaacatatagacatattttcattaataacattgttattgattaatcacatattaacttaatgatttgggctgtgggggaatacaatttgttttaatacactcctggaccgcactcctcactaggtcgtttaattgtgcctcggacatggttatatgcgattcggcccttctcgcagcaactatggaagccgagtcacctgggtccaacatgctggtgcccagtttatggagccctctatatgggtgtgttgcgttctctacctctgactcggtgctcgattgaccgatccctatggtactgcgtgaagcccatgtctcacctggatcaatggttattgggcttgggagcccatacttgactgtggatgcggatcggatcaatttcctttcccatttcccatagcccacgtggctgaaatctacgtctctatctgtgaactgtttagataagatcttcaccgtcggtgctcggaaaggaatgtcgacggaatgtttcgccgttgacagctttagcttccccttgaatttcgcgaagtgcgttctctggtgaacattcgtgtcgctcactctgtaatacaatttccagggaattgggtctttcagggagaagaacgagcatgaaaagtagtggagatctatgttgcacctgatcgggaatgtccaggacgcctgtaacgattcattgtccgtcattctcttgtcgtggatctccacgatgacggaacctgtggcgtttatgggtacctgttgcctgtattctatgacgcagtggtctatcttcatacagctgcgactgagcctggcgcttatctgagccgccgcagaaggaaactgcagaacgatctcagttaggtcatgagaaagctgatactcatcacgctgagattctatataattaaaggcattgggtggattaactaactgagaacccattttaactattaatctaagaagaataggccgcgcagcgtaatctgtaggtgaagtgaataaggcgaaagcggaaaagaatatggcgtcagtcaaactgagaagacaattgtgttagggtttcagttgttgagaggacggattaagatgagatatgaggtgaaggaatctgtgtctaacaccaatctataggatttatttatagatagatgggctgggttctgtcgggttatttttcctatcgactaaaacgacgaggttttgatgtcatgactatgctttggatggcatttttgtaaataagactgtgtactccgcttgagagctctttcataagtctatatgaattggagtaaggagtacaatatatagtaataggagttcctaaggccatccgtataatatt
>nNC_014067
accggatggccgcgcgattttttaccccccctcgtgcgtaatcgcgcgctccctccctggtggcccccctccccgctcctggtgtccccctgtacgtggccactcgttactgtctcactctctgtacaatgggccatgttgtcggtgaattattgttgactgaccctttaattcaaattaaaggttaactcttttatgccgcgcgatatcaattcaaatttgaattattgattcgcgtttcttgagtgtgtcccattgtacttcatggtcgacgtggacgatttgagaccatgctgctgagtcaagttaagctcttctttgaataatccttttctatatattgggcccgaatcatatatgatagtcgaagtgactcagcagtccaccacgtttatttgaatagctatattgatcgtataatcacgtgttagtctttgattatgtatccttataagtataaacgtggtgcgtcattcgctgcacgacgattttattcacgtaatcaggtgttcaagcgttcaaccatctccagacgagatgacgggaaacgaaggccggttaattcaaataagccaagtgatgagccgaagatgtcaacccaacgcctgcacgagaatcaatatggcacagaatttacaatggcccataattctgccattccaacctatatctcatatcctaatctgggtaagacgcaacccaatcgatccaggtcgtatatcaagctgaaacgcctacgtttcaaaggaactgttaagatcgagcgtgttcctactgacgtggcgatggacggtactactcccaatacagagggagtgttctcattggtcattgtcgttgaccgaaaacctcatttgactgcagctggatgcctacacacgttcgacgagctgttcggtgccataatccacagccatggaaccttgtctatagttcccgcattgaaggatcgttactacatacggcatgtatttaaacgggtactgtccgtcgagaaggataacgtaatggtggatattgaaggatccactgctctctctaacaggcgttttaattgttgggctagttttaaagatctcgacttggattcgtgtaagggtgtttatgacaacataaacaagaacgccctgttagtttattattcatgggtctctgatactgtgtctaaagcatccagttatgtatcgttcgaccttgattatattggataatcaataataacaagtaatttgtaaataataaatcttattatttgaatatttttggttgaggtgcattacaactactcttgatacattcttggaccgtagtccttactagttcgtttaattgggctatggacatggtaatgttggattccgctctctgggcccccacaatcgaagcagactctcccgggtctaacacgctggtccccagccgacttaggtgcctgtaagggtggagctcgttccccacctctgagtccgcatctgaatgccccgtccccaccgcactcctggaagcccatgactcaccaggccttatttcaattgggcctctgagcccaaccctggacatggatgcgcatctgatgggcttcctttcccatcttccgtagtcgacgtgcgaaaagtcgacatccttgtcggtgaactgtttggaaaggatcttcactgtcggtgcccggaaagggatatccacggaatgtttcgccgtcgacagtttcagtttccctttgaatttcgcgaagtgggttctctgatgaacattcgtatcgcagactctgtagtagagtttccatggaattgggtccttcaacgagaagaacgaagcggaaaagtagtggagatctatgttgcacctgatcggaaaagtccacgacgcctgcagagattcgttgtccgtcatccttttgtcgtggatctccactatcaccgtccccgtggcgttaatcggtacctgctgcctgtattctatgacgcagtggtcgattttcatgcagctccggctaagcctcgccgtcaactgagacgccgtcgatgggaattgcagaactatctcggtcagatcatgggaaagctgatactcgtcccggtgggactctatgtaattgaaggcgttcggaggatttactaactgagaatccatatgaagaagaaaggccgcgcagcggcactgattgctgaagttgaacggctgacgaagaaattagggtttgtttgggaaaacactcgatgaacaactgttgaagatgaagaagattttctgggtttcccagaatttagctgaagaacggaagaacagtcgtttagtttttcttgaatatatgaattgtttttgagaaagaggagaattctgggaatattttgaagatgataatggtttagatctcttagtctttatatagaacctcagtactctgttttgatatcgttcgggagaagtttgtgtctaggcggtggcatatttgtaaataagagagtgtgtaccaattgagctctctctaaacttagcaaatgaattggtacacaggtacacaatatatagtagaaccctcattaacggatttgcaacacgtggcggccatccgctataatatt
>nNC_012787
accggatggccgcgctttggtgcccccccccccacgtggcgcgctggtgcccgttcgatggtgcccctctccacgtggcgccctggtgcccgcgcgttccctttactcctccacccagtttagcgcttatttggagtccgcgaaatgagttaaccgcattttttgagttccggaaatcgtacatgtatactgataactttaattcaaattaaagttgaattaactttgattgaccagtcatttcgctcttgtcccacttttcctcttctcgcgcgatttgttgtagaccgttggatagtattatcgtgcaatatcctattgcattattggagttgaagtgagtggcgcgagaaagatgaggacccattgtacgacttgttcgacgtgtaccagttaagtcgttgctgtgcaggtaatttaagtcaggaaatgtatatttaattctgtgggtatggtggtcgaatcaaggtctctggacatatttaatatgtactctgctaagttcagacgtgttcagtcaagtaattaccgccgtaattacagaaggaatacaatatttaagccttctgttggcgtaaagcggtacgatggaaaacgtcgttctagtcagcataacaaggcacatgaagagagtaagatgtcagcccagaggatacacgagaaccagtttgggcctgaatttgtcatgggccataacacagccatttcaacgttcatcacattccctagcctcggtaagaccgagcctaaccgaaccaggtcatacatcaagctaaaacgacttcgttttaagggaactatcaagattgaacgtgtacatacagacgtcgtcatggacggttcaagtccaaagaccgaaggagtattctctcttgtggtcgtcgtggaccgtaaaccccatctcggttcaagtggatgcctccacacatttgatgagctctttggtgccagaatccacagtcatggcaacctagccatatcaccgtctctgaaggaccgattctacataagacacgtgctgaaacgtgtgttgtctgtggagaaggatacattaatggttgatcttgaagggacgacgtcgctctctaacaggcgtttcaactgttggtcttcgtttaaagaccttgaccgtgatacatgtaacggcgtttacgcaaacataagcaagaacgccctgttagtttattactgttggatgtctgactctccgtctaaggcatcgacatttgtatcatatgatctggattatattggataaatataacttaagcattaatataagcgctcgaatgggcattgtattgaataattgggtttaatttaaagatttgggctgtggaggagtacaatttgttttgatacattcctggaccgcagtccgaactaactcgtttaattgggcctctgacatggttatatgcgattcgacccgccttgcagcaactatggaggcagagtcacctgggtctaacatgctggtacccagtctgtgtagtcctcgatacgggtgtgctgcgttctccacgtctgattccgtgctggattgaccgatccctatggcacttctgttagcccaggtctcacctggatcgattgatattgggctgggaagcccaagttttactgttgatgtggatcggatcaatttcctttcccatttgccatagcccacatggcagaaatcgatatccctgtccgtgaactgtttggacaggatcttgaccgttggagctcggaaaggaatatccaccgaatgtttcgccgttgatatcttgagcttccctttgaacttcgcgaagtgggtcctctgatgaacatttgtgtcgctgaccctataataaagcttccatgggatcgggtctttgagggagaagaacgacgaggagaaatagtgaaggtctatgttacacctgatcgggaaagtccatgacgcctgtaaggattcgttgtcagtcatcctcttgtcgtggatttcgacgatgacggaacctgcggcgtttatgggtacctgttgtctgtattcgatgacgcaatggtcgatcttcatacagctacgactgagtctggcgcttatctgagccgccgcagaaggaaattgcagtactatctcagttaggtcatgagaaagttgatactcatcacgctgagattctatataattaaatgcactgggcggattaactaactgagactccattgttaagtttaatttaaaagaaaagggccgcgcagcggaatgttaagagaagtgaacgagaaagggtgatagtcgaacggggaagaagacgtgagtgaaatgaaagattaaattgaaagagtaaagtgaataagagtttaattagggttccggcgacttgtaccgtcgacggatggagaggagagagaaaggaaaatgtctgctattttgatccggatatgtcctgtttaaatagagttggtgtctatgagtaatgatcgaatggtcctacagttaactctaaaacgacgtggttcggatggcattgttgtaataagaagcttagcaccgattggggtctctcaaaacttgctctggcaattggggtttggggtcttatttatactagaacccccaatagaactctcaatcctcatcgcacacgtggcggccatccgttataatatt
>nNC_015489
accggatggccgaccgctgcctttggtgtatggtcccttttgcgctggagtgacgctctcccgctattggcgctctctctcttctgacgtggagtctcctctaccgttggataaagcttatcgcgttattgattttgaaatttgaattatgtgcacgtcgtttcatgattatggtcgtcatgtgaggcgataaggttttctgacacattgtacgatgtatgagacgtggcccaataaaatattatgtggcgagtttaattatgttgagttgaataatgtttgtgtatataacgaccgaacatgaataatattttaaatcgtcttttgacattaaaacttgtaattttatttgtacaggaaagttttaatatgttttcgtcgagatatagacgtggtgtacattattatggacggcaaaatagttcaggtaacaatttgtttaagcgatcatcaaatgttaaacgtaaggttgttaaacggcgaataagtcatgcaaataatgttcaagaggatgcgaaaatggtatctcaacgcatccatgaaaatcagtatggtcctgaatttgttatggcgcacaacgcggcgttatctacgtttattaatttccctcatttgggtcagagtcaacccaatcggagcaggtcatatattaagttaaaacgtctacgttttaaaggaacggttaagattgaacgtgtgcatgctgatgttaacatggatgggttaaatccgaagattgaaggagtgttctctcttgtaattgtggtggatcgtaaacctcatttgagctctacgggttgtttgcatacatttgatgaattatttggtgcaaggatccacagccacggtaatttagctattacaccgtcattgaaagaccggttttatgttcgccatgtactgaagcgtgtgttgtctgttgagaaagacagtctgatggtggatttggaaggatctatcgctctttctaacaggcgttttaattgttggtctacgtttaaagacttagatcatgactcatgtaatggcgtttatgacaatattagcaagaacgccttgttagtatattattgttggatgtcggatgttatgtctaaggcatccacatttgtatcgtttgaccttgactatgttggatgaacatgaataaaatgaagattataatataatgtgtatatgtaaataaaatgtggcgattttatttcaaagatttgggctgatttggattacaattattgtttatacattcttgaaccgttgtcctaacaagctcgcttaattgggctactgacattgtaatgttagattgggccctctgcaacccggtttgtgatgctgaatcacctgggtctaacgcgctggatcctaaacgattcaattctctgtatgggtgtaatgcgttctccaattctgactctgtgtccgcttgattcagtccaactgtacttctggaagcccatgattcacctggccttaattcaattgggcctggtagcccaactcttgacatggatgtggacctcaatgttttcctttcccatttgccgtagtccacatgtgaaaaatcaacatctttatgtgaaaattgtttggagtgaattttcactgttggtgcccggaatggtatatccactgaatgtttagctgtggacaacttcaatttccccttaaacttggcaaaatgtgttcgttgatgtacatttgtgtcgctaaccctgtagtatagcttccatggaattgggtctttaagggaaaagaacgaacatgaaaaaaagtggagatctatgttgcatcgtatgggaaatgtccatgacgcttgtaatgattcgtcgtcagtcattcgtttgtcatggatctccacaattaccgacccagtcgcgtttatcggcacctgctgtctatattcaataacgcaatggtcgattttcatacagctacgactaagtcttgctgttaattgcgctgctgttgagggaaattgaaggattatctcagttaggtcatgagacagttgatattcatccctatgagactctatataattgaaggcatttggaggatttgctaactgggaatccatatatgaacaattggccgcgcagcggaactggcaggacaatatgtttatgaaccacggatgaacagaatgaacaacaagactatgataagcaggttattatgaaacacaatgaacaagaacaactggaaatgaataacgataagcaactgtttaaatcatgttcaatatgcatttctgaacggggctgatatgaatatgatgaataagaactgtttatgcgaaaatttttctgggttaacaaatgctggttatgcatatgaatgttcatttgcgttgtttaaatagacacgcggaagcgtttgggtgtgtaatgaagcgagagcgctctaagtggcatttttgtaataagaagggtgtaccccgattgaggctctcaacactggcttatactattggtgtattgggggtcaatatatagtataccttcttactagcatctgctgacacgtggaggccatccgttataatatt
>nNC_005331
accggatggccgcgcgatttttttcccccctacgtggcgcgctggtgaccattggataccgctctccctggtggtccccctcccaaggtgttactcccccctccccggctgaattcaattgagcgctattttggagtccgcgaaatgggttaaccgcattttttgacgtccgcatacgattggtccctttaatttgaattaaaggatgtataaattctattgtccaatcatttcgctcgggttgtctcctcgcgcgacgctcgcttttgcccaacgggatgagatgtgatcttggtcgttggataataatataatttattcagcctctttaatgtgaaatttgaattattggcgagcgtcgtactaccatgtcccatcgtacgaacttgatgagttggaccagtcaagttgcacctacagagttaaattgatcaaggaatttatgtttaaattccctggtgacagatggtgatatcaggttaatttaccacgtctattgtttgagtagctacagttaacgtttgtgtgatagtcagttttaaaacatgtttcccagtaggtatagacgtggttggtcgtctaatcagcgacgaggttacacacgtaatcccgtgtttaagcgttcttatgttgctaaacgaagtgaagtaaaacgacgacccagttatccaaacaagacccaagaagaagggaaactagcagcccaacggatgcacgagaaccagtttgggcctgaatttgttatgggccataattcagccatttcgacgttcatcacttacccttcgctggggaaggctctcccgaaccgatccaggtcatatattaagttaagacgactgcgttttaagggtactgtcaaggttgagcgtgtgcatgctaacgtcaacatggatgggtccaacccaaaggtggaaggagtcttctctcttgttgttgttgtggatcgtaaaccccatctgggctcatctggagcccttcttacatttgatgagttattcggtgctaggatccacagccatggtaatctcgcgatagtaccctctctgaaagaccgtttctacatacgacacgtgttcaaacgtgtgttgtccgttgagaaggattccatgatggtggacgtagaagggacgaccactctaactaccaggcgttttagttgttggtcttcgtttacggatgttgaccgtgaatcgtgtaacggcgtctatgctaacataagcaagaacgcccttttagtttattactgctggatgtcggataatatttccaaggcatcgacatttgtttcgtttgacctcgattatattggctaaattggaaatttaatacaagcttaatgcaaatgaccatatttatatttcagtattaaatatacatgttcctctacaataatctcagtgcaatgatttgggttgagaaggggtacagttactgttgatacattcctgggccgtggccctaactagttctatcatctgggccattgacatcgttatgttggattgggccctttgagcacccactattgaggccgagtcacctgggtctagactactggttcctagcctgtgcagctgcctatatgggtgcgccgcgttctctgcatcggagtctgcgactgagtgactgatccctacagtgctcctgacagcccaggactctccaggccttaattcaattgggctgtgcaacccaacacccgatatggacgcagatctgatcatctttctctcccactttccgtagccaacgtggctgaaatcgatgtccttctctgtaaactgcttggagaggatcttcactgttggggcacggaaaggtatgtctacagagtgtttggccgtcgacagcttcagcattcccttgaatttcgcgaaatgggtcctctgatggacgttagtgtcgcacactctgtagtacaatttccatggaattgggtccttgagggagaagaaggacgaggaaaagtaatggagatcgatgttgcatcgtatcggaaacgtccaggacgcttgcagcgactcgttgtcagtcattctcctgtcatggatctccacgacgacggaacccacggcgttaatgggtacctgctgtctgtattctatgacgcaatggtctattttcatacagctacgactgagccgtgcgcttaattgggacgccgtggagggaaattgaagaagaatctctgttaggtcatgagaaagctgatattcatcacgctgagactcaatataattgaatgcgtttggaggattcactagctgagattccattgaattttaatatcagaaataggccgcgcagcgggaacgacagagaaatttgaacaggtgaaacgattaggtctgaaagactttagggtttctgttgatggtgaaagagtaaagttgagaagatgaacttcttgttaactggtgtcgataagctctgtaattgggaaagtgtctcctctttggttaagaagcactgtggataagtcaagaaataattcttggcacttattttaaaacgctttggcggtggcatttttgtaattaaggggtgtaccccaattgagagctcgctctataagtcatatgaattggggtaatggggacaatatatagtagaagatcctaaggggctttaagcggccatccgcactaatatt
>nNC_016579
accggatggccgcgcgattttcccccccctacgtggcgctctggtgcccgctcgattccctcccccccctacgtggcgctctggtgcccgctcgattccctccccctctcacgtgtcgctctgttctcgcgcgtgtcattaaactgtttttaacaatttagcgcttttttggagtccgcgaattgagctaagcgcattttttgagttccggaacggtacaaccataataaatgctttaattcaaattaaagttgtctgaccccttttcgtcaaatcagttcgcgctcgttgtacttcattgtttttctcgcgatttgttctagaccgtttgataacattattgtgcaatactttattgcatcattgaagcagtattgagtggtgcgagaaaaatatagacccacattactacatgttctacgtggaccagttaagtgtgttgtatgcatgtatgttaatttaggaattgtatatttaaagtatgtgggtcttgagtaggatatctcgttcgaccgactaatttaatatgtatgcagccaagtttagacgtggtcaatctagtaattaccgtcgtaattacaaaaggaagaacgtctttaagactgtttatggtgttaagcggtacgatgggaaacgtggatttaatattcagaacaaggcccatgatgatagtaagatgtcggcccagcgtattcacgagaaccagtttgggccagagtttgtaatggcccacaacacagccatttcaacgttcatcacatttccaagcctatgtaagacggagccgaaccgaagcaggtcctatattaagttgaaacgacttcgttttaagggtactgtcaagattgaacgggttcacactgacgtcattatggatggatcaagcccaaaaaccgaaggagtattttcattggtcgttgtggtggaccggaaacctcatttgggtccatctggatgtctccatacgtttgatgagctctttggggccaggatccacagtcatggtaatttagccataaccccgtcccttaaagaccgtttctatatacgacatgtgcacaaacgtgttctgtctgtggagaaggacaccctaatggttgatattgaagggacgacatcactctctaacaggcgttttaactgttggtcctcttttaaggatgtagaccgggattcatgtaacggtgtttatgcaaacataagcaagaacgccctgttagtttattactgttggatgtctgactcttcgtccaaggcatcgacatttgtatcatatgatcttgactatattggttaatgataatattgttttacaatacatgataatggctctttgagccttaattaacataataatggatttaatttaaaggtttgggctggggagctatacaatttgtcttgatacattcctggaccgcagtcctgactaggtcgtttaattgggcctctgacatggtgatatgcgattctgtccttcttgcagcaacaattgaggctgagtctcctgggtctaacaagctggtccccagtctgtgtaggcctcgatatgggagtgctgcgttctctatttcagaatcggcactggattgtccgatccctatggtactctttgcagcccaggtctctcctggatcaatggatagtgggctaggaagcccatgtgttgttgttgaggtggatcggatcaatttcctttcccatttgccatagcccacatggcagaagtcgatatctctgtctgtaaactgtttagacaatattttgactgtcggtgctcggaaaggaatatccacggaatgtttcgccgttgaaagcttcagctttcccttgaacttcgcgaagtgggtcctctgatgaacatttgtgtcgctgaccctgtagtacagcttccaagggattgggtccttcagggagaagaaggacgaggagaaatagtggagatctatgttacatctgatcggaaaagtccacgacgcctgtaaggattcgttttcagtcattctcttgtcgtggatctccactatgacggaacctgcggcgtttatcggtacttgttgtctgtattcgatgacgcaatggtcgatcttcatacagctacgactgagcctggcacttatctgagccgccgcagaaggaaactgtagtacgatctcagttaggtcatgagaaagttgatactcgtcacgctgagactctatataattaaatgcatttggcggattaactaactgagattccatttgaactaattaatctgaaagagaaggccgcgcagcggaatgttcaagtgatttgaaaaggcgattatcgaacggggaagacgatctgagttagggtttcgtcagtttctggacggattaagaggagatatgagatgaaatgggtgttatctacaggagtgtagaggtgttgtttgagtctatacttactgggctgggagtaattatatagcccataaaaagagtggcattcttgtaaataaggctggacaccaattggagtctctcaactcttttgctatgcaatcggtgtctggagtctcatttatagtagaaccctcaatagaactttagatcctgttcgcacacctggcggccatccgtataatatt
>nNC_015044
accggatggccgcgcgattttcccccccccctacgtggcgctctggtggccgctcgatttcccttcctccgcacgtgtctagttgctgctcgcgcgatttcccccttgctgaatttagtttagcgcttttttcacgtccgcgaaatgggttaaccgcattttttgagttccgccagtacagtcagtcactttaattcaaattaaagtggaactatttagtttagccaatcattttgcttctttggagtttatttaatttttatggtacttggcgccgaagttgttgaccgaccgttggaaatttaacatgtattggtttaacgtaatctgaatttggaattaaatgggcctgtggattgggtcaatcgtacaataactatgaactggaccagttaaatttctcctgtggcgtctatataacttgcaattgttttacggagttgtctatttaagttatatgttgttcgatctggatatcacgactattggcttagaatagtcttattgtcacatattttgaacatgttccctttgaaatacagacgtggctcgttgactagcaatcgtcgaagttatacagggactccggtgtttagacgtccatatgctggtaaacggtctgcttggaaacgtcgaccgacaagtgcacccaaagcacatgaagagaagaaactttcagctcagcgtattcatgagaatcagtttgggccggaatttgtcatggcccataattcagccatatcgaccttcatcacctttcctgagcttggtaagacggagcccaataggtctaggtcatatattaagttgaaacgtttacgtttcaaaggaacagtcaagattgaacgtgtgcatgccgacgtgaacatggatggttcattgccgaagattgaaggagtcttctccctcgttgtggtggtcgatcggaaaccccatttgagtcaatctggctgcctccatacattcgacgagctctttggtgcacggattcatagccatggtaatttggccattactccctctttgaaggaccgcttttacatacggcacgtgttgaagcgggttttgtcagtcgagaaggattccttgatggtggatctggagggaacgaccgcattatctaataggcgttttaactgctggtcctcgtttaaggaccttgaccgtgatacatgtaacggggtttatgctaacataggcaagaacgccctcctagtttattactgttggatgtcggataccatgtccaaggcgtcgacatttgtatcgtttgaccttgattatattggttgaataataagaatatttgctttatttgaattatttaattcccaattaaatagaacattctctcttgcaaaaaaagaattaaagaacttgctatctattgcaacgatttgggctgtgaaggagtgcagtttgttttaatgcactcttggaccgtcgttctcacaagctcgttcaattgggccactgacatcgttatgttggactgtgccctctgggccccaactatcgaagcagattcacccgggtctaagatggtggtgcccaatctgttgagctctcggtacggatgttgggcctctcccatttccgattccgcatctgaattgctagggcctatggtgctcctggcagcccacgactctccgggcctaatttctattgggccgggaagcccaattctagatatggatgcggatctgaccatcctcctctcccacttgccgtaccccacgtggcagaaatctatgtccttatcggtgaactgtttggataagatcttgaccgtcggagctcggaaggggatatcaacggaatgtttcgccgttgacagcttgagtttgcctttgaacttggcgaaatgcgtcctttggtgtacattcgagtcgcaaaccttgtaatacagtttccatgggattgggtctttgagcgagaagaacgatgacgagaaatagtggagatctatgttgcacctgatcggaaacgtccacgccgcctgcaaggattcgttgtccgtcatcctcttgtcatggatctccaccactacggatcccgtggcgttgatcggtacctgttgcctgtattctatgacgcagtggtcgattttcatacagctacgactgagtcttgcgcttaattgagacgccgtcgacgggaattgcagaacgatctccgttagatcatgagacagctgatattcgtcacggtgagattctatataattaaatgcgttcggaggatgcatcaactgagattccattatagaaataaggtcgcgcagcgacagcgtctgggtgaagagaaccggcaagagaatatttgaaggaaagtctttggttaaattgtaacaggctgagaatattgctgagagatgtgatttactgagattaattggtgtgctgtttatatggacatttaacagggaaaatgcgtaatttatctaaacattcttccctgttcatcagtggaatattgttctctttctttggtaagtggcattttgggaaaagaacccttccgtggcatttttgtaaataaggccgtgtacccccgattgttctggctctcaaacctctcatgaattgggggtactgggggtacattaatacctatgagttccataagctccaaaggggcacgtggcggccatccgaataatatt
>nNC_015047
accggatggccgcgcgattttttcccccccctacgtggcgctctggtggccgcgcgatctcccttggtgccccctggtgccctctcccctttgtggttttgctcccttcgaatccagttgagcgcttttttcacgtccgcgaaatgagttgagcgcattttttgagttccgtggactgggtcaacccactttaatttgaattaaagtgtacaaactcttttgatccaatcatttcgcgcctggcgcatttagatatcgatttaagaacttagtggcgaagttgttgggtgaccgttgaactatatgtgggacccatttgttgtgaatagatatgggcctcgtgttagaatgacccattgtaccatgcttatttacgtggaccaattaaatatggactgtggagtttattaaaatggttatgatattatgacatgcctatttaaatgcggtatccatcgaataatatatgacgtctatgtatttataatattttatttgaatagttgtaaatatgtaccccacaaaatataaacgtgggtggtcgtctactaaccgtcgagttaattatcgtaaccctgtttacagacgtccttatggtggtaaacgaaatgattggaagcgtcgagcgagtacgacgaccaagacccatgatgaaggaaagatgtcagcccagcggatacacgagaaccaatttgggcctgaatttgcgatgggccacaatacagcgatatccacttatatcacatttcctccccttgggaaaaccgagcccagtcgatgtcggtcctacattaagcttaaacggctgcgttttaagggaactgttaagattgaacgcgttcatggtgatgtgaacatggacggtgctggtgcaaagacggaaggagtcttttctttggtgattgtggtcgatcgtaaaccacatttgagctcatctggaagccttcacacatttgacgagttatttggcgcgaggattcacagtcacgggcagcttgccatcactccatctttgaaagaccggttttacatacgtcacgttgttaaacgtgtgatatcagccgagaaggactcaatgatggttgacttggaaggaacgacgtcgttgtctaataggcgatttaactgttggtccacttttaaggacctcgatcatgacacatgtaatggggtttatgctaacataagcaagaacgccctcttagtttattactgttggatgtctgatgttccgtcaacggcatcgacatttgtatcatttgatcttgattacgttggctgaatatgaagattatatatttaatatctattttgtaaccaattttcaactattttataaaaggagaagcaaaaccaatctactacgctcaaaattcgtagaatttaatatttattgcaaagactttggttgggaaggagtacagttattgttaatacactcttgggtcgctgttctaacaagctcgtttaattgggccatggacattgttatgttggattgggtcctctgagccccaattaaggatgcggagtcccctggatccagactgctggtcccaagtctgtgtagttgtctgtatggatgagtcgcgttctctatgtcagattccgcatctgactggttgatccctatagcacttctgacggcccatgactcaccgggccttaattctattgggctgtgcaacccaaatccggatatggatgtggacctgatcatctttctctcaaccttcccgtaccccacgtgactgaaatcgatgtccttgtcggtgaactgcttggagagtattttcaccgtcggtgcacggtaaggtatatcgacggagtgcttggccgtcgacaatttcagtttccctttgaatttcgcgaagtgggtcctctgatgaacattcgtgtcacttacccggtagtacaatttccatggaattggatctttaagggagaagaatgacgaggaaaagtagtggagatctatgttacagcgaattggaaatgtccacgaagcctgcaacgattcgttgtccgtcatcctcttgtcatggatctctactacaactgaccctacggcgttgatgggtacttgttgcctgtattctatgacgcagtggtcgattttcatacagctgcgactgagtctggcgcttaattgagacgccgttgaaggaaaatgtagcataatctcggttagatcatgagaaagctgatactcatcacggtgagattctatgtaattaaatgcgtttggtggattaactaactgtgattccatttacgaattactactagaggaggattggccgcgcagcggagatgtttgggtgaagtgaacagggtaagagaaaaagcctggagaattctgggtaaagtggggtagatgataatgaagacgagtttaatatgggtttagtcgacgggttgagaggagatgatgtttaatttagttgttatgggtaacaaccgggttgtgttctgtttaaataggcgtttattgtgcggtggcatttttgtaataaagggtgagtaccaattgggtctcactcaaacttggtgaaatgaattggggaatgggtctcaatatatactaagagtccgttagcttagatttgccacgtggcggccatccgctataatatt
>nNC_016083
accggatggccgcgctttggtgtccccccccccctcccgtggtggcgcactctcacgctcccctccctggtgccgtgctcacacgcgctctctcattggtgcgggtccttcaccttccgtcttttcgactgtcctttaatttgaattaaaggaaatggctttctcgcgcgacttgcttttattatttgaattattgtcgcgagattagtgagtatggcccattgtacctggtgaaggacgtggctaactttggaccaagctgctgagtttatttccgagtgatggtgaattaacagtctatatagtgggctgatcaggtatgtattgtttattgtactcagctgccctcccacgtttacatcgtcagctataattgtgtttaatcctcaattattgtttgatcatgtatcctgttaagagtaaacgtggttctttttattaccagcgacgatttacgtcacgtaacactgtgtataaccgctcagcgtctaccaagagacatgatgggaaacgtcgaggaggtaattctgctaagcccaacgatgagcccaagatgtcagcccaacgcatacatgagaatcagtatgggccaggttatgttatggcccataattcagctgtctcgtcgttcatcacttatcccagcttgggcaagtcggactccagccgaagcaggtcctatatcaagttgaaacgtctccgttttaaagggactgtgaagatcgaacgggtacaatcggaagtgaacatggacggttccgctccgaaggtcgaaggagtattctcgcttgttgttgttgttgatcgtaaaccacacttgggtccctctggatgtctgcatacattcgacgagctattcggggcaaggatcaacagtcatggcaacctcagcattgccccatctctgaaggaccgattctacataagacacgtgttcaaacgtgtactgtcggttgagaaggacacgctcatggtggatgtggaagggtccacatcactctctaacaggcgatacaactgttggtccacgtttaaagaccttgaatgtgattcatgcaagggagtctatgccaacgtcagcaagaacgccttgttaatttattattgctggatgtctgatacgcctgcaaaggcatcctcatttgtatctttcgatcttgattatatcggttaactcaataaattgtgtttatctaaagatgattatcgtaatatgtgaaatggaaagataacatttatttcaatgatttggcctgagaaggctgacaattactattgatacattcttggaccgttgtccgaacaagctcgttcaactggcccattgacattgtaatgttggactccgctctctgggctcccacgatggaggcagactctccaggatccaggacgctggtccccagcctgtttagatgtctgtatggatggagttcgttatccacctccgagtccgcatctgactgggccgtgcctattgtactcctggaagcccatgattcacctggcctgatctcaattgggccacgtaacccaagtctggacatggacgcacatctgatgggcttcctttcccatttcccataacccacatgggaaaagtccacatctttgtccgtgaactgtttggacaagatcttcactgttggtgcccggaacgggatgtcgacggagtgtttcgctgtggacaatttcagcttccctttgaacttggcgaagtgggtccgctgatgaacattcgtatcgcacaccctgtagtacaacttccatggaattgggtcctttaacgagaagaacgaagccgagaagtagtggagatctatgttgcatctgatcggaaatgtccataacgcctgtaacgactcgttgtccgtcatccttttgtcgtggatctccacaattaccgtccctgtggcgttgatcggcacctgttgcctatattcaatgacgcagtggtcgatcttcatgcagctacggctgagcctagctgtcaactgagacgccgtggaagggaattgcaatattatatcagttaggtcatgggaaagctgatactcgtcccggtgagattctatgtaattgaaggcacttggaggattaactaactgagaatccatatgaagaagagaggccgcgcagcggaaccgattgctgaggttgaatcgggaagaagatgaacaaccgatgaacaagaagaacaagttatgaacaggtactgtgatctcgaagaaggtaaagtgtttcttttctttctgtgtttgagaatgctcgttgatcttaatcttatgcttacgaatatggaagacgagaaagttgttcaggaattatgtttttgagaaagaaaagagggttgattaagagatagtagatttctggaaatgaaagaggttgtttatgaacccagagcgtctgggttgatgggtatttaaattgggaaagtgttcatcaaccgatggcattattgtaataagagggggtaccccaattggagtctctccaaacttgctctatcaattggggtctggggtctcatttatactaggagcctctatagaactctcaatctggttcgcacacgtggcggccatccgctataatatt
>nNC_015628
accggatggccgcgcgccccccccccccttgcgctgggacctacccccaatcccttttggcgtagtctctctcctcgtttacgtggcgcgttggacaccgttggataacacttatcgcggtgtgaaacctttaatttgaaatttgaaataattgggcgcacatgtctaatttgaacggtcttcctaacgataaggtttctgacacattgtacgatatggtgaacgtggcccaattatattcccgctgtggagttaaactatcgcttattttgaacggtcctttctatataatggacgatagtttaatattataaatcgtctttgacataacaacataaatattttgatatttatacaggtatacacagtgatgtatcctacgaagtataggcgtgggtcttcatatagtcaaagacgatttgttgcacgtaataatggtttaaagcgtgcaacctttgttagacgcaatgatggtaaacgtcgcaatggcccattaaacaagtcctgtgacgagcccaaaatgtcgtcacaacgtatacatgaaaaccaatatggccctgaatttgtgatgtctcataattcagcaatatcaacgttcatcaattttcctgtgcttggtaaaacatctcctaaccgaagcaggtcgtatattaaattaaagcgtttatcatttaaaggaaccgttaagattgagcgtgttcatgccgatgtgaacatggatggactaacttccaagatagaaggtgtgttctctcttgttatagttgtggatcgcaagcctcatttaagctcttctggatgtttgcacacattcgatgaactatttggtgcaagaatccacagccatgggaacctagccattacacccgctttaaaagatcgttattatgttcgacatgttttgaagcgtgtattgtcagtggagaaagatagtgtaatggtagacctggaaggatcgacaccgttatctacaaggcgttataactgttggtccaattttaaggatcttgaacatgactcatgtaacggtgtttatgctaatatcagcaagaatgccattttagtttattattgttggatgtcggatgcaatttctaaggcatccacatttgtatcttatgaccttgattatgtgggttaactattaataaaatggcgtttaattgaaacatatgtacaaccaaatacaaaacaaaacaatttattgcaacgatttgggttgtgacggattacaattattgttaatacactcttggaccgttgtcctaacaaggtcgtttaattgggccatggacatcgttatatttgattgggccctctgtaagccgacctgtgacgccgaatcacctgggtctagcacgcttggtcctagacgattgagctctctatatgggtgtatttctgattccgtctccgtgtgagtcctcccaatagtgctccttgaggcccatgattcacctggttttaattcaattgggcctggtagcccaaatctggacattgatgtggagctcaaggtttttctttcccacggtccataatccacatgcgagaagtcgacatctttgtgcgaaaactgtttcgaatgaatcttgaccgtgggagcccggaagggtatatctacagagtgtttagcggtagataatttcaacttgcccttgaatttggcaaaatgtgttcgttgatgtacatttgtatcggacactctgtagtataatttccatggaattgggtcttttaacgaaaagaatgacgacgagaaataatggagatctatgttgcatcttatgggaaacgtccacgatgcttgtaacgattcattgtccgtcattcttttgtcatgtatctctacaatgaccgaccctgttgcgttaattgagacttgttgcctgtattcgatgacgcaatggtctatcttcatacaactacgattgagccttgcagttaactgagcagccgtggaaggaaattgaaggataatgtcagttagatcatgagacagctgatattcgtctctatgagactcaatgtaattaaacgcatttggaggatttgctaactgagattccatatatgaataattggccgcgcagcggaactgggttcaacaataattgggttcaagaagacaataagtttatgaactgtttgacaaggatcagaaaagatgttgaacaattgcaacgacaggttctgggtttattttaacatctacaaaggctgggtttgtgaaagaactactatatgaggacagtgtttaagtaaagctgaatattgtgtgtattcagaaaatatgtgtctcataacctaattgtaactgtgtttatatagagagcgaatgtgaagaagtttggaacgctctgaatgttatgttagttcatatgcgtgcatatgggcatttatgtaatatgaaggatgtcaccaaagggtgtcaccgattcggctctctcaaacttgctcattcaatcggtgaaagagtgacaatatatactagaaccctcaatagaactttcaatcgtgttcgcacacgtggcggccatccgctataatatt
>nNC_010836
actggatggccgcgcgatgtccgtcctctcgctaaatcctgaccctccacgtggctattctatttaatttagcgagaatttgaggtccgcaaatgagttgagcgcttattttgagttccgctaacggaaggctgccacgtgcacatatctattaccgttaaatataatatgataagcggaactttattcgtacgatgacaactgtattgcactgacattgtattattcatatttctgccgaaatattaatctacatggtcaatatattatttttgactatcgtacaggatatgctaggtgtaccaattaaatgtggacttcattaacaaattaacgttaactacaataagttggtctatataagtcggctgttattaatttcgacttttgtccacagttaatttattaatatgtatttctctaaaaataagcgtagttgggcgtctactaatcgacgtctatcctcacgatattttacctctaaaaggtcaattagcttgttacgtaatgatggtaaacgtcgagtggatatttctagcaaattccaggaagaaattaagatgtcgtcgcatcgaatacatgaaacacaatatgggcctgaatttgtattaggtaataattcggcgatatccacatttattacgtatccttgtcttggcaagacagagcccagtcgtacgaggtcatatatcaaattaaaacgcctgcgttttaacggcactgttaaaattgaacgtgcacatacagatgtgaatatgaatgggatacctcccaagattgatggagtatttactattgtcgttgttatcgatcgaaaaccgcacttgacctctgctggtggtctctatacattcgacgagctgtttggtgctaggattcacagtcatggaaatttggcaataactccattgttaaaggatcgtttttacatccgtcatgtcgtcaaacgtgtgttgtccgtggagaaggatacgactatgattgatcttgatgggacgacaacattgtctaataggcgctataactgttgggctaattttagggaccttgatcatgactcatgtaatggtatttatgcaaatatttgcaagaacgccatattagtctattattgttggatgtctgatacagtgtccaaggcatctacatttgtgtcatttgacctagattatgttggataaatttatatataaatttgcattttaatttgtcattaagcaacatataataagacattgttgaacaatttgctattaactataaattataatttatttcaaagactttggttccgaaggtgtacaattggtgttaatacattcttggacagttgtcctaacaatatcatttaactgggctaacgacaatgtaatgttagactgcgtcctttgtgccgcaacgattgaagctgattcacctgggtcgagaaatgttgtgcccaatctgtttaggtccctatatggattgagatcgttgctcttttcggagtccatacaagagttgctaataccaactgtacttctggaggcccatgattctccagccttaatttctattgggcccgaaggcccaaaattgttagtcgaagcacatctgactaattttctctcccattttccgaacccaacatgagcaaagtcgatatccttgtctgaaaactgcttcgacaatatcttcactgtgggtgcccggaaagggatatctacagagtgtttagctgtggatagttttaacttgcccttgaattttgcgaaatgtgttctttgatgtacgtttgtatcgctaaccctgtagtatagtttccatggaatggggtctttaagcgagaagaaagacgctgagaaataatgtaagtctatgttacatctaagagggaaagtccatgacgcctgcaatgactcgttgtctgtcattcgtttgtcatgaatttcaactatgacagacccagttgcatttataggcacttgctgtctgtattcaatgacacaatggtcgattttcatacagctgcgactaagtttagcacttatttgagatgccgtagaaggaaattgtagaacaatttcagtcaagtcatgagacagctgatattcatcccggtgtgattcaacataattaaaagcatttggaggaacaactaactgagaattcattataaagaaaaatggctgcgcagctgaaagcaaatgaaatcgataagcaaaaaatgaataaacaacaggatagttaaagatgaagatagatagtctgcgctgtatgtgtctatgttgtaaggaagattaacaagtaatttattataagatgttatacacgcttctatttataagcaacaacatgtaataagtatttaatatgaaaatggcattttggtaaataaggtagaggacaccagggattgctctcaacttctgtgctatttgctggtgtcctggtgtcccatttatactagaaccctctaggttaatctcaggggcaaaagcggacatccatataatatt
>nNC_016581
accggatggccgcgcgattttttgacgtggtccccacccgaaatcaattgagcgcatttttgaagtccggaattgagttgagcgcaaattttgagttccgcccgtacagtcaattgtttcggctttaatttgaaataaagcgttgttgtactgaacaaccaatcatattgtgcctgtcgagcttagataacccttatgtgtcagacatttcaaattagaattatattgcgtaggtggtccactatatgtctcttaacttctttatgacgtggaccaatggcttttaattattaaatcaagttaagtcatatatgttaagaggaattggtataaattccgtagtgttgattgtgtatatcatgcaataatgtatcctttaaagtacagacgtggctggtcgtctagtcaacgacgagggtatttacgtcagtctatgtttaaacgatctaactacgtgaaacgtgcagatgggaaacgtcgtccgcagaattctaatcagactaccgatgacattagaatgtcacaacaacgtatacatgagaatcagtttggcccagaatttgtgattggtcagaattctgctatttccaccttcatcacttatccttctcttggtaagaatgaacccagtcgctctaagtcatatattaagttgaaacgtttgcgtttcaaaggtacagtgaaggttgagcgtttgcatgcggaggtgatcatggatggtataactccaaaaattgaaggagtattttctatggtcgtcgtggttgatcgcaaaccacatttaagttcatcaggatgtttgcatacatttgatgagttatttggtgcacgtattcacagtcatggcaatttagccataagtcctgctttgaaggatcgtttttacatacgtcatgtttggaagaatgtaatttctgtcgagaaggacagtacgatgattgatcttgaaggaacgacagcactatctaataggcgttttaattgttgggcatcgtttagtgatcttgatcatgattcatgtaacggggtgtattctaatattagcaagaacgccctcttagtttactattgttggatgtcggacgtcacatctaaggcgtctacatttgtatcatttgatcttgattatgttggttgaatgttaagagaaatatatctaattgtaatcaatactgtcataattaaaaaagaaattaacaattatctttaatcaatacagtcatactgaaagaagaaattaacaattatttgaacaagaaaatattatcatataatatactacaatcatattaataggttgtactggctgcgcagctgaatgcattagtactgtacgaacttgttatttcagcgatttgggcactgagggagtacaattagttttaatacactcttgtactgtcgtcctgacaagttcgtttaattgggccattgacatcgttatatttgattgagtccgtcaattattgaggccgattcaccagggtctagcatgtcagtccctaacctgttaagctccttatatggatgtgaggcctcacctatatctgaatccgcatctaattgggccgttcctactgtacttcttgaagcccaagaatctccgggtctaagttcaattgggcctggaagcccaaacctagaagtagatgcggatcttattagttttctttcccactttccgtagccgacgtgggagaaatctatatcgttaactgtaaactgtttagacattatctttacggtgggtgccctgaacggtatgtcgaccgaatgtttcgccgtcgataacttcagtttacccttgaacttggcaaaatgcgtcatctgatgaacattcgagtcacatactctgtaatatagtttccatggaattgggtcttttaatgagaagaatgatgatgagaaataatggaggtctatgttgcatctgattggaaatgtccaagacgcctgtaatgactcattatcagtcattcgcttgtcatgaatctcgacaatcactgaccctgttgcgttgattggtacctgctgcctatattctatgacacagtggtcaatcttcatacagctacgatttagtcttgcgctaagttgagacgccgtggaaggaaactgcaatatgatttctgtatggtcgtgagatagctgatattcatcacgacgagattctatgtaattaaaggcgttaggtgggttaaccagttgagaatccatatatggtaaatatggttgtgcaaccacaaggttcagttaatatgatcaggaaaatgttaattaagagaatgttagaagatactattttgctatctgaagatctggagaggagtatttattttgagagagaataggagttttgggttgaatggcagatttgtaataaaaggggtgtcaccagttgagctctcgcttcaaaagtctgataaattggtgacattggtgacaatatatagaagttcctagagggcacgtggcggccatccgttataatatt
>nNC_010834
accggatgcccgcgcgattttttccccccctacgtggcgctctggaggtcgttcgatccgatcgaacgtgtccccactggtgttctctctcccctggtgtccgttggatttcctctacgccaaatcagttgagcgcgtttttgacgtccgccaaatgagttcagcgcattttttgagttccgcctattggatgctgacacgtcgcatcctatctatgtagacgcgcgctcaactgttagatattgtcagttcgcgatatcagctgtagaccgttggataaatctgacatgcaatccagctggattgtatattggaacttgaattatttgggcgcgactgacagaagacggccccattgtacaactccgttagccaatcgaacagctacttcggtgacaagataaataattgattgaccaggaatttaatatttaaattccgtctgtgaggacttattaccacgtctatttacatcagcaacaactgttaacaaatttttgtgcataattaactcagcatgtatcctgttaagtatagacgtggctggtcgactactcaacgacgaagttatcgacgggctcctgtgttcaagcggaatgccgttaaacgtgcagattggatacgtcgaccgagtaattcaatgaaggcccatgacgagcccaagatgacagcccagcggatacatgagaaccagtttggcccagaattcatgatggttcagaatacagcaatttctacttacatatcctttcccaatcttggtaagacagaaccgaaccggtctaggtcatatattaagctaaaacgacttcgttttaaagggactgtcaagatagaacgtgttcagccagatgtcaacatggacggttcggtctcgaaaaccgaaggtgtgttctctctcgtagtggttgtggatcgtaagcctcatttgggcccttctggatgtttgcacacctttgacgagctcttcggtgcaaggatccacagccatgggaacctatctattactccttcattgaaggaccggtactacatacgtcatgtgaccaaacatgtactctcggcggaaaaggacaccatgatggtcaacctcgaagggacgacattcctatctaacaggcgtgttagctgttgggccggttttaaggatcatgatcatgattcatgtaatggggtttatgctaacataagcaagaacgccctgttagtttattactgttggatgtcggatattatgtccaaggcatcgacatttgtatcatatgatctggattatgttggttgatcaggaataataattcattaattattataagttaacagggaatttacaataaccatacatttaatttaaagacttggcctgcgaaggcacacagttactgttaatgcactcctggaccgtgttcctcagcagttcgtttaattgtcccagagacatcgtaatgttggactgggctctctgggcccccacgatggaagccgattcgcctgggtccaacattgttgtacccagtctgttcagctccctgtatggatgcgatgtctctactatatcggactccgcatccgatggattggcacctacagtgctcctgacagcccacgactctcctggcctaagttgtattgggctgcgaagcccaattgttgaggcggatgcggatcggactggtttcctctcccatcttccgtatcccacgtggcagaaatcgacatccttgtcggtaaactgtttggacaggatcttgaccgtcggagccctgaaaggaatatccacggagtgtttagccgtcgacagcttcagtttacctttgaattttgcgaagtgggtcctctgatggacgttcgtgtcgcaaactctgtagtacagcttccatggaattgggtctttgagggagaagaaggaagatgaaaagtagtggagatcgatgttacacctgatcgggaaagtccacgacgcctgtaacgactcattgtccgtcatcctcttgtcgtgaatctccactaccaccgccccagtggcgttaatcggaacctgctgcctgtactctatgacgcagtggtctattttcatacatctacgactgagtctggcacttatctgggaggcggtggacggaaactgcagtacgatctcagttaggtcatgagacagctggtactcgtccctttgcgactctatataattgaaggcgttcggaggattagctaactgagattccattgtttctgtttggtcgcgcagcgacagcgatcgactaaattgaacaggagaagagaacagctgcgacagcgagaaggatttaatgttaacagaaagagtaaagtaaaggagatcgtacagattaggatgataattaggacaattaaacaagtttaatggcttataaggataagaaaaggaaaagtttagagaagaattagggatttacgtttcggaggaaagagtaaagttggggttctgacactcatagggaagttaattgggagttatatttatagctaaacccggaaagggtttgatggcatttttgtaataagaagggtgtaccccgattgagagcctcttcaaaactcatatgaatcggtgtatggtgtacaatatatagtaagaagttcctaagggctaggtacaacgtggcggccatccgtctaatatt
>nNC_017913
accggatggccgcgctttggggtacccccccgcgcgctctcattggtgccgtactctctctcacgcgcgccgcctctggtgccgcactctcactcgccctcccattggtgtttgtaaaacacgttccttttcctgccgttcctttaattcaaattaaaggttaatacttttgtcgcgcgatatgctttggactttgaattattgtctcgcgacgaattaatatggcccattgtacttggtgatggacgtggctaaatttgggccgtgctactgagtctatttgcaactaatgttgaacaacttgcttataaatgggactggaatgaaatcttatggtgtatccgactcagtagtcgaccacgtgtttgtaattatcttctaattaatttgtctatccattattatcttcggataatgtatcctttgagaagtaaacgtggttcattttttacgccacgtcgtttttatccacgtaacactgtcctcaagcgttcaacctcgtcgaagagacatgactcgaaacgtcgacttgttaattccaacaagcccagtgatgagcccaagatgtcagtccaacgcattcatgagaatcagtatgggccagatttctctatggcccataattcagctgtctcgacgtatgtcagttatcctagcctgggaaagtccgaacccaaccgaagcaggtcctatattaagttgaaacagctacgtttcaaagggactgtgaagattgaacgtgttcagacggacctgaacatggacggttctacccccaagttgaagagtcttctccatgtgattgttgtggatcgcaaaccccacttgggtccttctggatgtctacatacgtttgacgagctattcggtgctaggatccacagtcatggtaacctcagcgttaccccttccttgaaagatcgttattacatccgccacgtgtgcaaacgtgtattatctgtcgagaaggatacgcttatggtagacgtggaaggatctatttcactctctaacaggcgttttagttgttggtctacgtttaaggatcttgatcgtgattcgtgcaagggtgtttatgataatataagcaagaacgccctactagtttattactgctggatgtccgatacgccttcaaaggcatcgacatttgtatcatttgatcttgattacgttggttaatgaaataaataacatttatccaaagatgattatctatatatgaaaaggaaaatataaactttattgaaatgatttgggcttggaagcctgacagttattgttaatacactcttggacagttgtcctaaccaaatcatttaattgggccatagacatcgtgatattggactcggctctctgggcccctacaatggaggcagactctcccggatccataacgctggtccctagcctgttgaggtgcctgtatggatggagctcgttctccacctctgaatccgcctctgacaggcctgttcctatagtactcctggaagcccatgactctccaggccttatctcaattgggcctcttattccaagccttgacatggacgcgcatctaatgggcttcctttcccatttcccgtagtcgacatggttgaagtccacatctttatcggtgaactgtttcgacaggatctttactgtcggtgctcggaatgggatgtcgacggaatgcttcgccgttgatagtttcagtttccctttgaacttggcgaagtgggtcctctgatgaacattcgtatcggaaaccctgtagtacaacttccatggaattgggtctttcaaggagaagaacgaagccgagaaatagtggagatctatgttgcatctgatcggaaaggtccacgacgcctgtaatgactcgttgtctgtcatcctcttgtcgtggatctccacaattaccgacccggttgcgttaatcggcacttgttgcctgtactctatgacgcagtgatcgatcttcatgcagctacgactgagtctagctgtcaactgagacgccgtcgacggaaattgcagtacgatctcagttaagtcatgggaaagctggtactcgtcacggtgtgactctatgtagttgaaagcgttcggaggattagctaactgagactccatatgaagaacaatggccgcgcagcggaatcgcttgttgaacttcaactggttatgaaaattctgggaattttgttagaacaagaaaagaagctgtttgagaaagacgataatggcgatttagaaattggctgaataaacctactttgacggtggtctgtggaactattgagcgtaattaagtgaatatgaaactaaattcaatatttcagccaacgattcactaattttttctgggttgtatgtttatgagaagttgtacatgttgaagttgatatgaggatgaactagcttatatagaaacccagaactcgttcagtggcatttttgtaataagaggggtgtaccccgattgagctctctcaaaacttgctctatgaattggggtctggggtctcatttatactagaaggctctatagaactctcaatctcgttcgcacacgtggcggccatccgctataatatt
>nNC_005853
accggatggccgcgcgaatttttggccctccacgtgtccagatgagcgcctgcttattggtgatccccccctctctggaattggtcccccccacttttgaccacttttgaccaatatttgaattaaatgcgctcccccagtccgtacagtacacgtggcgcaatctggtccatgcattaaagcttagtcattcactaggaaaaagtttgtatatccccccccccaactttgaatttgtccaggtttagtccctcacattatttatatatacgtggaccagtcataacccatatgtgaaggctatttactattattcaaaattcaagttgctctatttaaaggacgttgttgtcattttggagtagtatccgatatcttaatatgtatccagttagatataaacctgatgctaataattataagaggagatattattcacgttctaatgtgtttaagagatcatctggtgttaaacgtgcagatgggaaacgtagagctacccaacaaaataagtctcatgaagagcccaagatgtcagcccaacgtattcatgagaatcaatatggacctgaatttgtaatgactcatatatatctgctatttccacatatattaactacccccatttgggtaagattgaacctaacccgaagcaggtcgtatattaagttgaaacgactcaggtttaagggaactgttaagattgaacgagtacatgctgatgttgccatggatggtttaccccctaagattgaaggtgttttttcacttgttattgtggtggatcgtaaacctcatttgagtccttcaggatctctgctcacatttgatgagttatttggtgcaaggattaatagtcatggtaatttagcgatagcttcctccttcaaagacagattctacattcgtcatgtgttgaagcgtgttttatctgtggagaaggatagtacaatggtcgaccttgaaggatcaacgtcactctctaataggcgttataattgttgggctagttttaaggacttagatcatgactcttgtaagggtgtttatgataatataagcaagaacgccctattaatttattattgttggatgtctgatgtcacttctaaggcatctacctttgtatcatttgatcttgattatgttggatgaataataataagacatttgctgaaattgagtatataaaatacaataaccaatatatttatttcaatgactttggtggtgttgggttacaattattgttaatacattcatggactgttgccttaacaagttcgttaagctggttcattgacatggtgatgtttgattgagccctttgttcccctatcactgaagctgactctccagggtctaatgtgcaggaccccagtctgtttagatgtctgtatgggtgtattgcgttctccagttcagagtctgtgtctgtatgacccattcctatggtacttcttgatgcccatgattctcctggtcttaattccagtggagtctttaacccaacccttgacattgttgtggatcttatgagtttcctatcccatttcccgtagtccacgtgtgagaaatcaacatcattctctgtgaattgtttggaatgaatcttcactgttggtgcacggaatgggatgtctacagagtgtttagctgttgagatcttgagcttgcctttgaatttggcaaagtgtgttctttgatgaacatttgagtcacacactctgtagtataacttccatggtataggatccttaagagagaagaaggaagatgagaagtaatggagatctatgttacaacgtatagggaatgtccaggacgcctgtaatgattcattgtctgtcattctcttatcatgtatctccacaattacagtccctgttgcgttaatcggaacctgttgcctgtattctatgacacagtggtctatcttcatacagctacgactgagtcttgctgttaattgtgcagcagtggaaggaaactgcagaataatctctgttaggtcatgagataactggtattcatctctatgagactctatgtaattaaaagcactcggaggattaactagctgagactccatttagtttattaggttgcgcagctaaatgcgttctgggaatttagagagagaatatttatgagagaagtttgaaggtttgatgaagatatgaagatatgcatatgccttgcccagttcccccttttatagaaccctagctcctcttaacatctgggtttataaaatgcactcaaatataggatttataacacgctaattaaatgttaaggaattaaatattgacttattgaaggagaatatgaagggatatatataattaatattggtttgatatgataattatgagtttctgcaatgagaagggataattgatggcagagtagtaaatatagccttggacaccaaattggagtctctcaactctctctattgaatcggtgtataagggtcttatatatactataagcctctataggcttaatagacacgtgtaggccatccgtataatatt
>nNC_007727
accggatggccgcccgatttttgcctccattgacgtggcgatctggttgccgctcgatccccccttactcgctctcggggagtttctcctcctgctcacgtggtcccctcacactcgaatataatttagcgcttttttgaaatccgcgaaatgagttaagcgcattttttgagatccgtagactggtcaactattcttgacgctttaatttaaattaaagccgttttatccttggtggtccaatcatttcgctcgctgggtgtatcttatctatttcgccagattgattctagaccatttgatattacacctagtaatacggtggacgttggtacggatccgtttattttgtggtgcgaaatagtgtatgacccacagtacgagtaatatgangtgtaccaatagtgtgacctcgtgatggcagcttaagtcaggaaatgtatatttaaactctgtcgtgctgtgtttggaatacacgtcttttcgcgtttattaatatgtatcaagccaagtatagacgtgggttatctacaaattatcgtcgtaattacacgcgaaatgccgttctcaagcgttcttatggcgtaaagtttagcaatgtgagacgacgtccaagtaatcataacagggcccatgaagatgttaagatggcagcccagcgtatacatgagaaccagtttgggcctgagtttgttatgggccataattcagccatttcaacgtttatcacctttcctagcctcggtaagatcgaacctaatcgaaccaggtcctatgtcaagctaaaacgactccgatttaagggcactgtgaagattgaacgtgttcaaaacgatgtcatcatggatggttcagccccgaagattgaaggagtcttttcactagtggtcgtggtggatcgtaaaccccacttgggatcatctgggtgtttgtatacgtttgacgagttattcggtgccaggatcaacagtcatggcaatctagccataacatcctcactgaaagaccggttttatattcgacacgtgttcaaacgtgtattgtctgtggagaaggatacgttaatggttgatcttgaagggactacatctctctctaacaggcgttttaattgttggtctacgtttaaggatatagaccgtgattcatgtaacggtgtttatgcaaacataagcaagaacgccctcttagtttattactgctggatgtcggactcgtcgtccaaggcatcgacatttgtatcgtatgatcttgattatattggttaaacagaaaataaatatgtgaacgctattaattgaactcgattaataacttgtgttgattacacaaccctctcttaactcaatgatttggsctctgggggaatacaatttgtttttatacactcttggaccgcattcctcactaggtcgtttatttgggcctctgacatggttatatgcgattgggcccttctcgcagcaactattgaggccgagtcgcctgggtctaacatggtggttcccaatctgtgtagtcctcgatatgggtgtgctgcgttctccacctctgattccgtactcgattgaccgatccccagcgtactgcgcgaagcccatgtctcgcctggatcaattgttattgggcttggtagcccatacttgacagttgaagcggatctgatcaatttcctttcccatttcccgtagcccacgtggctgaaatctacatctctatccgtgaactgtttagataagatcttgaccgtcggtgctcggaaagcaatatccaccgaatgtttagccgtcgacagtttcaacttccccttgaatttcgcgaagtggatgctctggtgaacattcgtgtcgctcactctgtagtacaatttccacggtattgggtctttgagggagaagaatgaacaggagaaatagtggagatctatgttgcatctgatcgggaatgtccatgacgcctgtaacgattcattgtccgtcattctcttgtcgtgaatctccacgataacggaacctgcggcgtttatgggtacctgttgccggtattctatgacgcagtggtctatcttcatacagctacggctgagtctggcgcttatatgagccgctgcagaaggaaactgcagaacgatctcagttagatcatgcgaaagcttatattcatcacgctgagattctatataattaaaggcatttggtggattaactaactgagaatccatttcaactattaatataataaaaataggctgcgcagctgaatgtttcaagtgaattgaagaaggtgaagtgaataaggcgaaagctcaatagattggcgccggttaaacggagacgataaatgtgttagggtttcagacgtagtctggatgaatttagaagaggatgaatattagatatgaggcgatggaagctgtgtctaacccaattgttaagtgtttatttatagagacattggctggattgcatttttgtaaataaaggggagtactctggatggcatatttgtaattcaggggttgtcaccaattgagctctctcaaaagtccttatgaattggtggacattggtgtacaatatatactagaagttcttaagggtcctatagcggccatccgtataatatt
>nNC_010950
accggatggccgcgcgatttttttatggtggaccccatgtgaatataattgagcgcatttttgacgtccgcgaatttagttgagcgcaaattttgagttccgccagcttatcaagtcgtacaactttaatttgaaataaagtagagatattttgcttaaccaatgaattcgcatctgacgagcttatttatttgttatagtatttatgagtcatgacgttgactgatcgttacttgtgtgtcagttgagatatatatggcgagtcatatcattataccgtgtgtttctattttttacgtggaccaataggttattgttatggaatgttattaagttacatattaaagtatgatttttatatataaactccgtgataattgaaatagatatcaacatataacatgtatattaataagtatagacgtggctggatatctaatcaacgacgaggctattcacgtcagtctttcttcaagcgttcttattatgttaaacgtacagatgggaaacgtcgatcgagtagcacgactcaagtcaatgaggagagcagattgtcacaacagcgaattcatgagaaccagtttggtccagaatttgtaatggttcataatacagccgtatcaacctttattactttccccaatcttggtaaaactgaaccgaatcgatctaggtcatatataaagttgaaacgtttgcgtttcaaaggtactgttaaaattgaacgtttgcatactgatatgaaaatggactgtataattccaaatatcgaaggagtgttttcgttggtcatcgtagttgatcgtaaaccccatttgaatccaacaggatgtctacatacatttgatgagctatttggtgcacgaatacacagtcatggcaatttagctataaccgcatctctgaaagaccgattttacatacgtcatgtttggaagaaagtaatatctgttgagaaagatagcatgatggttgatcttgaaggaacgacatcactatctaacaagcgttataattgttggtcagcttttaaggatcttgatcatgattcatgtaatggggtttatgcgaatataagcaagaacgcccttttagtttactattgttggatgtctgataccatgtctacagcatcctcatttgtatcgtttgatcttgattatgtgggttaaataataatattatgagctataattacagtcagacttacataagagattcaatcactcaagaaaaccttataagataataataattatctgtggctgcgcagctgaatatacccaccataaaaaactagatattttatttcaaagatttgggctgtgaaggaatacaattagttttaatacattcttggaccgtcgtcctaacaagatcgtttaattgggccattgatagtgttatattcgattgcgttctttgggccccaattattgaagccgaatcacctgggtctaagatggcagtgcccaacctgttaagatccttgtatggatgtaacacttcagcaatatctgattctgcttctaactgggccggccctattgtactccgtgtggcccaagactctcctgggtttaattctattgggccgggaagcccaaatctagaagtggatgcggatcttatcaatttcctctcccacttcccataacccacatgagaaaagtcgatgtcatttacggtaaattgtttggacattatctttactgtgggtgctctgaaaggtatatcaaccgaatgttttgcagttgatagcttcagcttccctttgaattttgcgaagtgtgtcatctgatgaacatttgaatcacaaaccttataatatagcttccatggaattgggtctttgagggagaagaatgacgatgagaaatagtggagatctatgttgcatcttataggaaaagtccatgacgcctgtaatgattcattttcagtcatcctctggtcatgaatctccacaattactgatcctgttgcgtttatgggtacctgttgcctatattctatgacgcaatggtcaatcttcatacagcttctatttagtcttgcacttaattgagtcgcttttgaaggaaactgcaatatgatttccgtaaggtcgtgagatagctgatattcatcacgacgagattctatataattaaaggcgtttggtgggcaaactatttgagaatccatatatcttaaatatggctaagcagcgataacgtttatgtaactgagtgggagaggaaaataagatataaatatttgaaggataatttagttgtgagagaaaacaatgaaatgaatgataatatattatgaagaagctgctattcttatatagacattgaactggttatagagagtctggttaattaataataaggatatgtattgaagaaatatgttgagtttatggtaaaaccctttgatgggggtttatttgtaaatatgagagttgctccccgattgagctccttcaaacttggcaaatgaattggggaaagggtctcaatatatagtagagtccattatagaatatatttgccacgtggcggccatccgttataatatt
>nNC_010951
accggatggccgcgccccgctctcccttggtggtgctctctcacgcgctccctcgttggtgttggtagcagacggcctactttgtgtcggcctttaattcaaattaaaggctatcgctttagccacgtgatttggtattgggtttgaattattgtcgcgcgacgacacactctggcccattgtacccggtggtggacgtggctaaatgctgaccatgttgctgagttaatttgttagcagtgatgaagcgaatacgtatatattgcagtggacatgtatctcatgttgtccaggattcaacacttgtccacgtgtatattcttatctactacttgttacgtctgttcagtgttgtcattggataatgtatcctttgaggaatacacgtgtatcctacttcagacgacgtcgtttcaattatcgtaacactgtgttcaggcgttcaacccctttgaagagacatgatgggaaacgacgagttggagataccagcaagcccagtgatgagcccaagatgacagtccagcgcatacatgagaatcagtatgggcctgatttcgttatggcccataattcagccatctccacgtatatcagttaccccagcttgggtaagtccgaacccaaccggagtaggtcgtacatcaagttgaaacagctacgtttcaaggggactgtgaagattgaacgggtccaatccgatctgaacatggacggttattcccctaaggccgagggagtcttctccctggtcgttgttgtggatcggaaaccacacttgggagcctcaggcgctctgcacacctttgacgagcttttcggtgctaggatccacagccatggtaacctaagcgttagcccgtcgttgaaggatcgttattatatccgccacgtgtgcaaacgtgttctgtccgtcgagaaggacactctgatggtagacgtggaaggatccatttccctctctaacaggcggttcaactgttggtcaacgttcaaagaccttgatcgtgattcatgcaagggtgtttatgataatattagcaagaacgccttgttagtttattattgttggatgtccgataccttatctaaggcatcgacgtttgtatcgtttgaccttgattatattggctaattcaataaaatatgtttatccaaagcggattatgttatttgtactgattacatatttacaattatttgaacgatttcgcttgagaggcctgacagttactattaatacattcttggaccgttgtcctaactagttcgttcaactggcccattgacatggtgatgttggattccgctctctgggctcccactatcgaagcagactctcctgggtctagaacgctggtcccgagcctacttaggtgcctgtatggatggagttcgttctccatttctgagtcggcatctgagtggcctgtccctattgtgctcctggtagcccatgattccccgggccttatctcaattgggcctcgtatgcctagtctggacatggacgcgcatcttatgggcttcctctcccatttcccatagtcgacatgggagaagtccacgtctttgtcggtgaactgtttggacaggatcttgactgtcggtgcccggaatgggatgtcgacggaatgtttcgcggtggacaatttcagcttccccttgaacttggcgaagtgggtcctctgatgaacattcgtgtcgcaaaccctgtagtacaacttccatggaattgggtctttgagcgagaagaacgaagcggaaaaatagtggagatctatgttgcatctgatcggaaatgtccaggacgcctgtaatgattcgttgtctgtcatcctcttgtcgtggatctccacaattaccgaacctgtggcgtttatcggaacttgttgcctgtattctatgacgcagtggtctatcttcatgcagctacgattgaatctagctgtcaattgggacgccgtcgaaggaaattgtagtacgatctcagttaggtcatgggaaagctgatactcatcccggtgagactctatgtaattgaaggcgttcggaggatttgctaactgagaatccatctgaggaagaaaggccgcgcagcgcaaccgattgctgaagttgaatcggtgaagaagatgtctgtgtttctcttgaagaacaacggatgagtttcctttgaatatgaaccgtttttctgggaaacccagaaaattgatgaagatgttgaagaacagtcgttgaacctcttttgcaattgaaagttgttaagcgggaaagagatcaattgaactgcaaaatgaatttggaggatgtttttctgggttttgttgatgaactgttttttgaactgcaaatattgttaatgagaaggaattagatctgacagtgtttatatagaaacccagaactcatgtagtggcatttttgtaatatgaggggcgtaccccagatgagttaccccgattgatctctccaacttctgtgctatgtattggggtatggggtactatatatactagaaccctcaataggactttagatctcgttcacacacatggcggccatccgatataatatt
>nNC_019036
accggatggccgcgttttcccccctctcaggcccaccactctctccagggccgcccatcatttaaaagaatattaggcccatttaaatgggcctgatattttgagcccatctgagacctgtttttgttatcttttttaaaaggagggaccacaataacactatatttaactttgtccatttagaatgtttctgacatgcttagatattaacgacgtaaactttaaattgtggtccacaataataaaataattttattattgtcatgtaaactttaattcaaaatttgtaagcggagcgtcgtaatactttcatagaggggaccacttagaaaattggtctgatgaccaattttaaatattgtatggcccacatatgcattggttaacgtattatattttgagttacatcacatattgcataaaccaatgaaatttcctcttcacagactagttaacatatatttcatacattaattttctatttaaatatcatattgatttcattggttaccacgtctatatgcattagcctcattttattgtattttaatattaattagtatagtattaactatgtattttactagatatagacgtggtggatcgttaacccatcgacgaggttattcacgttatacattgtataaacgacctttttctgttcatcgtgtggatgtgaaacgtcgacgaaccagttctactaagtatcatgatgatgcaaagatgtcacagcaacgtatacatgaggatcagtttggtcccgaatttgttctgggtcataatacagctttgtctacattcattacatttcccagtcttgttaagaatgaacctaatcgttgtagatcatatattaagttaaaacgtttacgtttcaaaggtaccgtgaagattgaacgtgtaattgctgatattaatatggatggtcctactcaaaagattgaaggagtcttctctatggttattgttgttgatcgtaaaccacatcttagtccaactggctgtctacatacatttgatgagttatttggtgctaggattcatagccatggtaatctagccatcgttcccgcattgaaagaccgtttctacatacgtcatataatgaaacgtgttttatctgttgagaaggatactttgatggtagacttggaaggaattacatacttatctaataggcgttttaattgttggtctgcatttaatgatcttgatagagaatcatgcaatggtgtttatgctaatataaataagaatgctttattagtctattattgttggatgtcagatgctttgtctaaagcatcaacttttgtatcatttgatcttgaatatctcggttgaataataaaatatttttatattttatcagtaacttctttttggtctcagatgaatgtttattataacatagataaatatatgataatatatttattttaactgttttggatgtgagggaatacaattggtgtttatacattcttgtactgttgatctaactatttcgtttaactgggacatagacattgtaatgttggattgggttctctgaattccaatttgtgaaacagagtcacctgggtctaacattggcgttcctattctgttcatttctctatatggatgtatctcgtttgccacatctgaactgacattggaatgtgttatacctactgcactccttgtagcccaagtttcacctggatttaactctattgggttatgaagtccaaatcttgctgatgcagtagatttaatcattcttctttcatattttccatatccaacatggtgaaaatcaatatccttgtctgtaaactgttttgacaaaattctcaccgttggtgcacggaaagggatatcaacagaatgttttgctgttgacagttttaatttacccttgaattttgcaaaatgtgtaccttgatgaacatttgagtcacatactttataatacagtttccatggaattggatccttgagtgagaaaaatgaagatgagaaatagtggagatctatgttacacctaattggaaaagtccacgacgcctgtaatgactcattgtctgtcattcttttatcatgaatctccacgattactgttcctgctgcgttaataggaacctgctgtcgatattctataacgcaatgatctatcttcatacagctacgattcagccttgcagttaattgagctgcagttgaaggaaattgcaagatgatttctgtaaggtcatgagacagttgatactcatctcgatgagactccacataattaaaaacacttggtggtacgactaatttagaatccatatggccgcgcagcgggatgcttaactgatattaatagcgaaggggactgtttaacgggatacttaagactatcaggtggcttattaattttttatataagaagaagaagggatttgagatatactctggagagtaatatcatatattgatctgtttatatagcaattaatttgtatggagtgagggcaatttggtaaatattggtgttcccccaaatcagagctctcataaaactctagagaattgggggaactgggggaaaatatatactaaaacctccttaccaggatcttgcaacacgtggcggccatccgatataatatt
>nNC_019947
accggatggccgcccgattgtttgtgcctctctggatggtcgccacgtgccccttggagtgctttatatactattgggccttctgttgaataaggcccaggcccatttatggtgctgtattacaattatttcgggaccactaaaaatgacaaggacagctgaccaattactcagcaacttccgagttaaattattaacgactttattactactttatgtttaatgatttttgtgaggaccagctttgtcatttttacatgaatttgaattaacttggcgcgacctcaaattgctgtaattatgtggacctaccatgttaatggataatgtagtacgacataaccaattaaatttcagctacaacatcaagttacatttctatatctgtgacatattaatttaaatagttaaccaagtgtacaggttgacatctcaattgattatcattttgtgaatatgtatcattctagatacaggcgcacctggttatctacacaacgtcgagcatataatcgacaaccaccgtttaagcgtctatatacttcgagacgtaatgaacttaaacgtcgtcccattagcgatgttattgcttatgacgataagaagatgtctgctcagcgtatacatgaggatcaatttggaccagaattcgttatgttgcataatacagctttttcaacttatgttacttatcccagcatagtgaagaatgtacctaacagagttaagtcatatattaagataaaacggttacgttttaaggggactttgaagatagaacgtgtacatgcagatgttaacatggactgtccagtttctaagatagaaggagtgttctctatggttattgtggttgatcgtaaaccacatttgaacgcaacaggatgtctactgacgtttgacgagttatttggggctaggattcatagtcatggtaatctagctataactccagccttgaaagatcgtttttatattcgtcatgtattgaaacgagtattatcggttgagaaagatagcttgatggtggaccttgaaggaacgacaacgttttctagcaaacgatttagttgttggtcttcttttaacgaccttgagcgagattcatgtaatggtgtttatgctaatattagcaagaacgctatcttggtgtattattgctggatgtcagacgtaatgtctaaggcatcaacatttgtatcattcgatctcgactatgttggctaaataaaaatgtttttgttgtacgtttatttatttcagctaattaaacattgacaagaggcttataagaataatagaaatataatattttcatttcaaagatttgggcacgggaggaacacagtttgtgttaatacactcttgaacagttgacctgacaatgtcatttaactgtgacatagacattgttaagttggactccgttcgctgaatcccaattactgacgcagaatcacctgggtctaaaataggggtgcttaatctgttcagctctctgtaagggtatagtgcgtcagtaacctccgattccgcatttgaatgggctgttcctatggtacttctactagcccaagattccccaggccttatttctattgggcctggtagcccaattattcgtgacgatgcggaacggactagtcttctctcccactttccgaaacccacgtgatggaaatcaatatccttctccgtaaactgtttcgacaagatcctgaccgtgggtgctcggaaaggtatatccactgaatttttcgcagtagacagtttgagtttccctttgaacttggcgaagtgcgtcctttggtgtacattcgagtcactgaccttgtaatataacttccaaggtataggatcttttaacgagaagaacgacgatgaaaaataatgtagatctatgttacatctgatcggaaatgtccacgacgcttgtaatgactcattgtcctgcatccttttgtcatggatctccactatcaccgttccagatgcgttaataggcacttgttgcctgtattcaatgacgcagtggtctattttcatacagctgcgactcaatcgagcacttagctgagccgccgtcgacggaaactgcaagacaatttcagttaggtcatgagaaagctgatactcttcacgatgagagtctatgtaattaaaggcattaggaggaatgactagctgagaatccatatatgaagagtaggccgcgcagcggaattgcttgccggagtgtaacagccgacgacctatttgaagagtggaatagagataagtgaagaaaactacgaaatatgtgtaataaatatgtttaaattatttatattataaacaactcaagtggtatacccctatatatagacaattatgagtaataaattatttcagtgttgaagataatatcgaggggcatttttgtaataaagagcgtaacaccaattgggttcctctccaaaatgtctaagcaattggtgttttggtgttgaatttatactacaactctcaatactagaactctccaaaagcggccatccgtataatatt
>nNC_018456
accggatggccgcgcgattttttacccttttgacgtggcgctctctctgccgtccgtttattttaacttcaattcagtttagcgcatttttgagttccgctcacacgtatcgttttttgcgcccgtgtgacatgtgcgctaatgtttaacttttttgactagatttattggagaccgttggataaatctaactgatattttgaacaatcaacggtcacattttaacaccatgggccattatttgttaagctgacatctttaactccattgtactatgtattgtgacttcgaccaattaaattgttttttgagagtcaatttaattgctgtgttcattctgttgtgttatatatctgtggacaatgttatggaacaatacatatttcataaacatttgatcatttacctatgaatttcaccagaaatagacgtggtttgacaactacttcgcgtagaagtagttataggtatcctttgtctagacgatcgtatggtgtgaaaagaaacaatggtagacgtgggccgaatattccaaacaaggcccatgaagatggaaagatgtcaggtcaatgcatacatgaaaatcagtttggtccagaatttgttatggcccataattcacccatttcaactttcattacataccctactctgggtaaaactgactccagtcgatcaaggtcgtatattaagttaaaacgtctacgttttaagggaactgtgaaagttgaacgtcttaccccgaatgttaacatggacgggctacatccaaagatagaaggagtcttttcaatggtggttgtggtcgatcgaaaaccacatttaagcccgtccggatgtctccacacattcgatgaattgtttggtgccaggatacacagtcatggaaatttagctattactgcctcgttgaaagaccgattctatatacgccatgtgtttaaacgcgtgatgtctgtcgagaaagatagcacgatggtggatattgaagggacgacaacattatctaataggcgttttaattgttgggctagttttagagattttgaacgtgattcatgtaacggtgtttatgccaacattagcaaaaacgccttgttaatttactattgctggatgtcagataatgtgtctaaggcatctacatttgtatcatttgatctggaatatattggttgagtgataaattgtgtttaaacctgtcaagatttttattaaacgtcaaatgataatttgcacacgctattcaaaaatgcacaaagacattatttatttaagacacttgggctcggaaggaatacagttgcttttaatacattcttgggccgttgttctcaccagctcgttcaattgggccattgatattgttatactggactctgccctccttgcacctactattgatgctgattcacccgggtctaagacactgctgtctaatctatgcagttgtctatatggatgggttgtgttctcaacctcagagtccgcatcggttgaactgactcctatggtgcttcttgtggcccatgtttctcccggtttgatcgttattgggctgtgtatgccatatctcgttgtggatgcggacttgatcaatttccgttcataatgaccatatcccacatgagaaaaatcgacatcgctctccttgaactgtttcgataatattttaactgttggagccctgaaagggatatcaaccgaatgctttgctgtggagagctttaacttccctttgaatttcgcgaaatgtgttctttgatggacatttgtgtcgcacactctatagtataatttccagggaattgggtctttgagcgaaaaaaaagacgacgagaaatagtggagatctatgttacatctaatgggaaacgtccatgacgcttgcaatgactcattgtccgtcattctcttgtcatgaatctccactattactgatcctgttgcgttgataggaacctgttgtctgtactcaatcacacaatggtcgattttcatacaactacgactgattctagcagttaactgagacgctgtggacggaaattgcaatactatctcagttaggtcatgagaaagttgatattcatcacgctgagactctacgtaattgaaaactgcgggtggataagctaactgagactccatagaacacaataataataaataaaaatggccgcgcagcggaatggcaacgacgaactgatcaaggaacaaggaaatgtttttattgctgtgaaaacagcagctgactaaaggaaataagaagttgctttcttattgaatatgtgattcttgtttggtttaaatagacatgaccatgatcgtacaacctaattattaaatattatgtcctcacatattccattcatcttttatttacaaagaaaaacaaataaaacaatgatattgttaagaagtctggcagtggcatgtttgtaaataaaacgatgtcaccaattgagctcgagctccgctctaaaactctatagcaatcggtgaattggtgacaatatatactagaaccctctatagaacttctaatcctgttcgcacacgtggcggccatccgctataatatt
>nNC_018718
accggatggccgcgctgtttttggtttctcggcccaggcccaggcgcgcgtgtttctcttgggcccggccctggtccaagcgctgctatattgctgcccaatcatatgatgtctgaggaggctgtgtattaagaacttcgcagcaaaggcgtggtggtcccttttctttggtgactgtgcactgtcattttcagtgtctgactttaatttaaatatcttggcgctcttttgtaatcagctgttatacacgtgtcagcctaactttgggcaaatggcgaaaatgacaggacatattttcagtgcgttttacttcgaggagcattaaccaattgcatttggaggagaatgtttaactaattcatttaagcaccgtcagttaatatttaagaacgcactgatggaaatggatatcatgttagcaacagtttaggaagtgcattttaaacatgtatccatctagatatagacgtggttggtcgtctacccaacgacgtggttattctcgacagtcattgatgaaacgttcatatgatgtgaaacgtatggatgggagacgacagcatagtaattcaaacaagggccgtgatgagtcaaagctttcacttcaacggattcatgaagaccagtttgggccaggatttgtaatgagccataacacggccctgtccacattcatcacgttccccagtctaggaagaaatggatccagccgaacaaggtcctatattaaattaaggcgtttacgttacaaggggactctgaagatcgagcgtgagcatggcgatgtcaacatggatgctcccactcctaagattgaaggtgtattttctatggttatcgtggttgatcgtaaaccacatttgaatccatctgggactctgcactcatttgatgagttatttggagcaaggattcatagccatggtaatttagcaatcagtactgcattgaaggatcgtttctatataaggcatgtcttgaaacgtgtcatatcagttgacaaggactccttaatggttgaccttgagggcacgacgaccttgtccaacaggcgttttacttgttggtcttcttttaaagatttagaacgtgatgcatgtactggtgtttatgcaaatataagcaagaacgccttactagtctactactgctggatgtcggatgctatgtctaaggcatcaacatttgtatcgtttgaccttgattatattggataagttagctagatttgtataacttcaatgacacatctgtaataactatcaatgattaaactcaaaatagaaataaaatatcccatattttatttatctcaatgatttcggtatcgaaggagaacagtttgtgttaatacactcctgtaccgctgtcctcacaatctcgtttaactgggacatggacatggttatgttggattgtgttctctggagtccaacgactgaggcagactctcctgggtctaatattggcgtcgataatctgtttagctctctgtatggacgggaagcgtctgtaatatccgtatccacagtcgaatgggcttgtcctattgcactccttgaggcccatgactctcctggccctatttctattgggccgttgtagccatgtttcgaacaggatgtggatcggatcattcttctctcccattttccatagcccacgtgagcaaaatcgacatccttgtctgtaaactgtttggacaggatcttcactgttggtgctcggaatgggatatccactgaatgtttagctgtagacagtttcagcttacccttgaattttgcgaagtgggttgcttggtgaacatttgaatcgctaaccctgtaatatagcttccatggaattgggtctttgagagagaagaatgaggaagagaaatagtggagatctatgttacacctgattgggaaagtccacgacgcctgtaaggattcattgtccgtcatccttttgtcgtgaatctccactattacagttccagcagcgttaatgggtacttgctgtctgtattctatcacgcaatggtcgattttcatacaactacgactgagcctagcagttaattgagctgctgtagaaggaaactgcaagacgatctcagttaggtcatgagacagctgatactcatctctatgcgattctatatagttaaatgcgttcggcgcaactgccaactgagactccatttatggaaatactgtccgcgcagcggcactgtttccggtgataaactggagagactgtttatcgagggagataaccttcttctggaagtttagagctgagtctgatttatgagggggagagatgtgatatcttataaatttcaggagaataggagagattagtacaaaaataattatttagcactgggaagtatcaacatcactgatgacaggcttatttatagaggaaggcaggttaaacgacgtcgaatggcaaaatagcaattttagtccctcacaccagtgcacatttaccaaaccaactggtgtatggaaaactggctgatatgaactggtgtatggtgtgctacttatagaagtcctctctatttcatttgtaggggcattttcggccatccgctataatatt
>nNC_019568
accggatggccgcgcgatttttccccccccctacgtggcgctctggaggccgcgcgatcccctcgcgccccctcacgctctctcccgctttggaggtgaagacgcgctctcccattggtgcttttgctgcacgcgcgtctttttgaccgccctttaattcaaattaaaggtttaatcttttgtcgcgcgatttgaattattgtcccgcgacgtttaagtgtaccccactgtactgcacggtggacgtgtctaaattctgaccatgctgctgagtctatttgctatttatgttcaacttgttcagttatatatgtagtggaaatacatgttagttcacatcttatacagcaatccaccacgtctatataatnnncnactattactgtgtttatccattattatctttagaaaatgcattattctaggaatagacgtggttctaaccccgctggacgacgatattatccacgtaacactgtgtttacgcgtctaactccatcgaaaaagcatggtgggaaacgtggaggagtcaattccagcaagtccagtgatgagcccaagatgaaggcccaagtcatacatgagaatcagtatgggtccaactttgtgttggcccataattcagctatttctacctacatcacttatcccagcttggggaagaccgaacctagcaggagcagatcctatattaagttgaaacggttacgtttcaaagggaccgtgaagattgaacgtgttcaaccggacatgaatctggacgttgctatccccaaggtggaaggagtattcaccgtcgttgtggttgtggatcggaaaccccatcttgatccatctggtggactgcatactttcgatgacctcttcggtgctaggatacacagccacggtaacctcagcattatcccgtcgctgaaagaccgctactgtatccgacacgtgtgcaaacgtgtgttgtcagtggagaaggacacgctgatggtaaatgtggaaggatccattcccttctctaacaggcgttataattgttggtccacttttaaggatctggatcgagaatcatgtaatggtgtttatggcaacattagcaagaacgccctgttagtgtattactgctggatgtcggatactatgtctaatgcatccacatttgtaacttatgatctggattatattggatgattaatgaagtaaacaattttatttagccaaatgtgaacattttactatgatgatcatagttacattctattgcaatgatttgggctgtgacggtctacaattattatttatacattcttggaccgttgtcctaacgagctcgttcaactggcccatagacatcgtgatgtttgactccgctctctgggctcccaccactgaggcagactctcctggatctaacacagtggtcccaagcctgctaaggtgtctgtaagggtggagttcgttctccacctccgagtccgcatctgattgacccgttcctacagtactcctggaagcccacgattcatctggtcttaactcaattgggcctctgagcccaagtctagacatggacgcgcatctgatgggcttcctttcccatcttccgtagtcgacatgggagaagtccacatctttatccgtgaactgtttggacaggatctttactgttggtgaccggaaaggtatgtcgacggagtgtttcgccgtggatagtttcagcttccccttgaatttcgcgaagtgggtcctctgatgaacattcgtatcgcaaactctgtaatagagtttccatggaattgggtccttgagcgagaagaacgaagctgaaaagtagtggagatctatgttgcacctgatcggaaaagtccatgacgcctgtaatgactcgttgtccgtcatccttttgtcgtggatctccacaattacggatcccgtcgcgttgatcggaacttgctgtctgtactctatgacgcagtggtcgatcttcatgcaactacgactcagtctagctgtcaactgagacgccgtcgacggaaattgcagaattatctcagttaggtcatgagaaagctgatattcgtcccgatgggactcgatgtagttaaaggcacttggaggattaactaactgagaatccatttcaagaaaaatggccgcgctagcgggacaggttgaagaatctgaacaaggtgatagtcgaacagttaacgaagaaggtaaacagagatatgtgactgtgtctgggtttaagatctataaaatgctttgggtggttatgaacttgttcgactaattatggtttaagatggaaatctcgtttaagatccccagtctttttgagagagaaaagagtgtttatgaagtagctggggatgatgaagcttgtgttgtgaaggtgtttatatagaactccagaggttctgggtatttaggttttgtaattgggaaagtgttcttatgtattgagagagcttcgatgtttaacttgatggcatttttgtaataaaggcttggacaccaaagcgagacaccagttgagctctctcaaactatctcatatgtattggtgtctggtgtcctatatatactagaaccctcaatagatatttggttcctcctagcggccatccgcactaatatt
