# Supplementary material for: Bioinformatic Analysis Reveals Genome Size Reduction and the Emergence of Tyrosine Phosphorylation Site in the Movement Protein of New World Bipartite Begomoviruses
Source: PLoS One. 2014 Nov 10;9(11):e111957. doi: 10.1371/journal.pone.0111957 (PMC4226511; doi:10.1371/journal.pone.0111957)
Supplement: Data S1 — Genomes and protein sequences used in this study. (TAR.GZ) [file pone.0111957.s002.gz › dna_b_bipartite_nodup_ow.fasta]

>oNC_004630
accggatggccgctttggtggacgcgtggacattggcgcatgggtgggtcctacggaaatcgctagtgcgttccagtagttggaaaaggagagcatgtggtcctgttgacatttttattataatgaaagtgcgcgagtgttgtactgacacgtggcatgagggatgtttactatcattgtcgtggtgggtccgttaaatagatggtaatgggtttaaggactggtatatttgggagccacgtgtatgcatgatagtgtctctgatgtgtataaatatccgagcatgttaaggggttctaccacaccatgtatactacgcctaggcgtgggtatagatcagcgtataggcctcgtgccatacgtcgaaattatgcgaaaactccgtataaaccggtaacgaaaccgtccgttaacagaaggataacatttgattcggcgaaacaggtgtatgtgaggaggtcgatagaggatgtgcacagtggtgcgaatatgcagttggctaatcagggtcagcaaacgtcgtatgtgaactttccatctctcggagttgatggtaatgggggtaggtgtttcgatcacattaagctgttaaacctacgggtgtcggggaccgttagcgtcacgcaaatgggaggagacgatcctatgggagagcagtctctattgaggggtatttttgtaatggccgttattgtggacaaaagaccatttgtccccgaaggtgtcaacacgttgcctacgtttaaggaattatttggagagtatgataccgtctacggcaatcctaggttaaaggataatattcgacatcgttatcgtctgcttgggaccgttaaacagtatataactacggaggaagctcatgtacaaaagccggtgaatttaagacgaaagttaagtaactcccggtatcccgtgtggtcttcgttcaaggatttggatgctagtagtactggcggtaattataagaatgtgaacaagaatgctattcttgtgagttatgtatgggtgtcttgcgaacgtagcaagtgtgacgtgtatgcacaatttgtattgaattatgtgggatgataataaaaatgtttgaattgtgcgcaatatcaaccatgtggagcaagtgataacagtgtggacataaagataaatgtatgttttgtcaacgaaatatgattaaggggggaaacaaagccagtaaatacaaaatacatatagctacaactgtctcggtgtctcgcattgagttttaatgaggcatcggttaatggtagtctcgatgagggattcaaggtccttgcgtgagactgtgtccgatggtgtttgtgacactgaatcgccagggtctaatactggtgtgcttaatctatatagtccttgatatgggtattcggttgagtcgttgtccgcgtctagtggtcgtgtggtcgggtcgatgcgcatcgactgtgatcgcatacatcctatgtcccgttggcctgatgagcatggtaggccgatttgtgatttggtagcccatgtttcgccaggtagaatggttatgggcctgtgggcgatgggtctttgactatgggctgttggagttggatttagtaatctccgtcttgtttcccctttttccacggaccagaagtctatgcaatctgttgtgtatcccttggataatatgttgattgtggggggcttgaatcgtatgtccgtggaatgtttggccgatgataatcggagcttcgccttgatggatgcgaatttcacgccttcgacgacgttagagtcttcgactctgtacattatgctccaagggagggttcttgaaatcgaaaaatatgttgaagagaagtagtggaggtctacgttgcaagcgattgggaaagtgaatgcagcttgagctgcgtcttcaaggctgacgcgattgtctcggatttcgacgatgaccgacccagttgcgttaaatgggacctggtttcggtattcaatgataatgtggtcgattttcatacatcggcctttgagtctcatggtagcctgctcgaatgagctagggaattggagatggatgggtgcagcatcgtttgttaatacatactcggtgcgtttgctgtgtatgtaagtattgtctgtgacggtgaattggttgtccatgctaagaagtaaaaaacaagggtgaggaaacggatagaagagatgtataaaagtgagaacaaggttataaaatgtttagagacatggaaacatataggcatttgatacatataaaaacatactaaatcagaacaattatcatatatgtttgactggccgcgcagcggagttgaagtcagataaatcggcgaacaaagaaaaaaagcgaagtgggttatgtgatgtaaatgacttactgaatcaccggtgaagcagtcgtgaaggaatgcgtcggcgaagggcgagaaaacaaaaaataaatgttaacagttaacgaaataaaagttgaacgtaatgggataaaaaagaaaagtgatcagatgtgatgcgccgtggctttaaagtatatcgtattgggtctttatataggcgttaataagtgacacgtggtagagagagaaagaagagagaagcgagagcattcgggggacactcaaaactccagggaaacggtggaacggggggcaatatatatgatgtcccccaatggcatatgtgtaaataggtagacttccatttgaattgaaaagtaggatctgtgtaattgcggccatccgattaatatt
>oNC_011584
accggatggccgcgcccgaaaaagcaggtggaccccacaatggcccccacgcactaagtaatgtcagccaatcatgttcaagactggaagacgcggtagttacgcattgatgagtaagtggtccctacgcactaatgttgacaggcaatttgattgctatgtgtgtatcatatttatataggtgtgctactggttaatctaaagttaggtgatggggcctatcataaaaacgcaatacataggtacgtatgtacatattgattatattttatgttgcggatatatgagccgccacgtgtataatggatatggaatgtcctataaatatttggcatgtccccgttcgttaatgcaagatgtattctgtttacagacgtgggtataagactccgtataggagtccgtatggcgctcgtgtaacaccatatgtttatcgtaagactgctgttaaacagacgtctaaatctcgtgtaccgcgaaagttggcgtatgaatcgccaaaatgtctatatacgcgacgctcattggaggatatccataatggggcttccttaaagttacctcaacagggggattatacgtcctacgtgacactcccatgtcgaggtatcgatggtaatgggggaaggtctgttgatcatataaaattattaagcttgagggtttcggggaccgtcaacgtcagtcaatgcggtggtgatgataatatgggagagagaacgaccatgaggggtatttttttcatggcttgtcttgttgataagaaacctttcgttccagagggggtgagtatattgccgacgtttaatgagttgttcggggaatatgaatccgtgtatggcatgcctaggttgaaggaaaacgtccgtcaccgttatcgcgtgattgggacgtcgaaattatatataacgaccgatgaagatcacatccagaagccatttagtctacgtcgaagattaagtggagggaaatatcctatgtggtcgtcgttcaaggatgtggataatagtagtacaggtgggaactataaaaatataaataagaacgctatactagttagttatgtgtgggtatcgctatgtcggaccacgtgtgatgtgtattcgcagtttgtacttaattacgtcggttgataataaaacgagagatgtgtgttgacattaattatgtttgaactaacgaaacatgagatgaacatcaatggaaagcgcatatagttttattatgtagcgaatcaaatattgtacatatcaattgtttattacaattgccttggtgcctcggattttattttgatgagacacttgtttatggtactctcaagcagtgtctcgaggtcctttcttgatactgagtcggatggggtctgtgataccgagtcccctgggtccaattcgggtgtgtgtaatctgtgtagtgtctggtaaggatattctgtggagtcgttgtctaagtccgtcggtgttgtcgatgggtccattctcatggactgtgaacgaaagtgttccagccttgctgggccggatgagcttggtagcccaatctgagactttgtggcccatgtttcgccaggaagaatggtgatgggcctgtgggttatgggtcgttgactatgagcagttggagttggatttagtaatctccgtcgtgtttctcctttttccacggaccagaagtctatgcaatcctttgtgtatcccttggataagatgttaattgttggggatttgaaacgtatgtccgtggaatgtttggccgatgataatcggagcttggcctttatggatgcgaatttcacgccttctatgacgtttgagtcttcgactctgtacatgattctccaaggggagggttctgaaatcgaaaaatatgtagaagagaagtagtggaggtctacgttgcaagctattgggaaagtgaatgctgcttgagcagcgtcctcaaggctgacgcgattgtctctgatttctacgataaccgacccaattgcgttaaatgggacctggtttcggtattcaattataatgtggtcgattttcatacatcggcctttgagtcgcatggtcgcctgctcgaatgagctcggaaattggagattgattggtgcagcatcgttggttaatgcgtactctgtgcgtttgctgttgatgtaattattgtctgtgacggtgaattggttgtccattctatgaatgaaaaaaaacaagggttagtaaatggagagaagaaatgtataaaagtcatagcaaggtatataaaatgtcttgtagacatggaagcatatatgcatttggtatcgataataacacattaaagcagaagaaggatcatatatgtataattggccgcgcagcggattggaagtcagacaaatcggcgaacaaataaaaaagtcgaatgaggtgaagggattgaaacgacttacggaagcaccgatgaagcagtctggagtgaattccagatataattggagaaaacaaagaaataaaagttaacgaaataaaagtataacttatgggtatagaaaggaaagtgagcagatgttatgcgccgtgtcgttaaatgagatgttattgggtgtttatataggcgttaataagcaacacgtggtagagatagaaagaagaaagaggcgagagcattcggggggcactcaaagtctgtagcaatcgggggaaaggggggcaatttatatgatgccccctaaatggcatttatgtaatatcctcaatgaatttgaaattcaaacgtggaaagcggccatccgtataatatt
>oNC_004656
accggatggccgcgcccgaaaaagcagatgggccccagaatggcccccacgcactaagtaatgtcagccaaccatgtgcaagactgggagactcggtagttacgaaaggaggatgaagtggtccctacgcactaagtttgacaggcaattttattgctatgtgtgtatcatattttcataggtgtgttacgggtcaatctaaaggtatgttatggggcctattcataaaaaaccaaaatataggttcctatttacatattgattatatttttatgtgcggatatatgatccgccacgtgtttataatggatatggattgtcctataaatatgtggcaatcctcccgttcgtcaatgcaagatgtattctgtatacagacgtgggtataagacgccgtataggagtccgtatggctcgcgtgtaacaccatatgtgaatcgtaagaccgctgtgaaacagacggcgaaatctcgtgtatcgcgaaagttggcgtatgaatcgccaaaaggtctatatacgcgacgctcattggaggatatccataatggggcttccttgaagttgcctcaacagggggattatacgtcctacgtgacactcccatgtcgaggcatcgatggtaatgggggtaggtctgttgatcatataaaattattaagcttgagggtttctgggaccgtcaacatcagtcaatccggtggtgatgacaatatgggagagagaacgaccatgaggggtatttttttcatggtttgttttgttgataagaaacctttcgttccagagggggtcagcatattgccgacgttcaatgagttgtttggggaatatgaatccgtgtatggcatgcctaggctgaaggaaaacgtccgtcaccgttatcgtgttattgggacgtcgaaattatatataacgaccgatgaagatcatatccagaagccttttagtctacgtcgaagactaagtggagggaaatatcctatatggtcgtcgttcaaggatgtggataatagtagtacaggtggtaactataaaaatataaataagaacgctatactcgttagttatgtgtgggtttcgctatgtcggaccacgtgtgatgtgtattcgcagtttgtacttaattacgtcggctgataataaaactatataagtgttttatggacattaatgatgtgggatcgaactaaacaagagatgaacattaatgggaagcataaagagttttattatgtgctgaagcaaatatggtacatataaatggtttattacaatggccttggtgcttcggatttgatcttgatgaggcacctgttaatggtactctcaagcagtgtctcgagatcctttctggatacggagtcggattgggtctgtgataccgagtctcctgggtctaactctggtgtgtttaatctgtgtagtctctggtaaggatattcggtggactcgttgtctaagtctgttggtgttgtcgatgggtccattctcatggactgtgaacgaaagtgttccagccttgctgggccggatgagcttggtagcccaatctgagactttgtggcccatgtttctccaggtaggatggtgatgggcctgtgggttatgggtcgttgactatgagcagttggagttggatttagtaatctccgtcttgtttctcctttttccacggaccagaagtctatgcagtcttttgtgtatcccttggataagatgttaattgttgggggtttgaaacgtatgtccgtggaatgtttggccgaggataatctgagcttggccttgatggatgcgaatttcacgccttctatgacgtttgagtcttcgactctgtataggattttccaaggggagggttctgaaatcgagaaatatgtagaagagaagtagtggaggtctacgttgcaagctatggggaaagtgaatgctgcctgagctgcgtcttcaaggctgacgcgattgtctctgatttctacgataaccgacccagttgcgttaaatgggacctggttgcggtattcaattataatgtggtcgattttcatacatcggcctttgagtcgcatggtcgcctgctcgaatgagctcggaaattggagattgattggtgcagcaccgttggttaatgcgtactctgtgcgtttgctgttgatgtaattattgtctgtgacggtgaattggtggtccattctaggaatgaaaaaaacagggttattaaacggagagaagtcagaacaagggatataaaatgtcttgtagacatgtaagcatatatgcatttggtatatagaagaacacactaaatcagaacaaggatcatatatgttaaattggccgcgcagcggattggaattcaggaaaatctaccaacaaagaaaaaagccgaatggtgttatgtgatgtaaatcacttacataatcacggatgaagcagtctggagtgaattcctggttcaattaggagaaaaaagaagatataaaagttaacgaaataaaagtaaaacgtattgggataaaaaggaaagtgagcatatgttatgcgccgtgtcgttaaatgatatgctatgaggtgtttatataggcgttaataagcgacaggtggtagagagagaaagaagagagaagcgagagcaattggagacacctcggtggatgtctctacggaattggagacaatatatagtgtctccaaatggcataatggtaaataggcataactattttcaaaagttgaaccaaaagcggccatccgtataatatt
>oNC_005636
acctgagtgccccgcgactgggtgggacctggatcactcacgtgggtggtcccgctcatcgtggcgcaacgaggagtctcgttgggagtttttataatgggttactacttgggagaagtggggaaaccggaagctaccgccgcaaatcgagaaatttgcttttaatgcgaaattacgctttttagcaatcggtgaccacccttgccctccaatcaaattcatttgttgagggtgtttttatgtcatttccacaaaatgactcattgcaacatagtgtttgaattaaacaaacacgcgtcgttgaatttcgcgatccttatgtggtttttaatttgagcgtccattaagccgatgttaaacatacgattttgctataaatgtcgctgttgtgcctattaaaaccatgtgtaatggttttgccttgtctatttgagtatgtttaaccgtaattatcgtactccatcaaaattgcgtaacagtaattttggtactaaatggagtcacgtgaccccctctagagcacgtggacgtgcattgaagtaccccgtgtcccgtagactttcatacgagcgtattgagagaccgctaagtactaataccattgttgaggttcaacatggtagtcatatgtctctccagaagaacactgacattgcatcctttgttcaataccccgtgcgaggaataaatggcgatggacgctctagagactacatcaagttattgaaacttgatgtctccggtgtcattaatgtgaagacaacgtctattgaccatacgatggatccaagtgataaactcagtggtttattcgttctgactatcttattagacagaaaaccctatctacctgaaggtgtgaacacgcttcctgggttctcggagctatttggcccttatgcatctgcgtatgcaaacatgcatttgctagattctcaaaagaaccgtttcaaggtacttggtattgtgaagaagttcgttggatgtgcttctggagcaatatatgcacctattaacaagtgcatccctttgtccaagcgaaagtaccctttgtgggctactttcaaagaccctgatcaagggaactgtggtggaaattacaaaaacatttctaagaatgcaattgtaatgagctatgcatttatttcattgcatagcctaagtgtggaaccctatgtccaatttgaactcaaatatttgggctgaaataaataaatacttttatttatgccttcaacaattacaaggttttgtttacagtcgacttctgcgttattagacatttgttaatagcagtttcgattatctcttccatgtctttacgactcatagcatttgattgtgtttgagatatagagtctcctgggtctaaggatgactcatgtaacttgtgcaaatgtctaagtggatagtccgcatctgatgttgttgggttgtcttggataccgagcctgtcttgggttgtgtatctcatggacgcactcctgccgatactggacttagtggcccaagtctctccgggctgtagcgtaatgggcctttggccttcaaaaacatctggaccctgtttaggtccaggattcaacaatcgtctaatgggcttgggcctctcaacagaccaaaagtccacacagtctttagtaaagtcctttgacaatatatttattgttgggggtttaaaccttatgtctgttgagtgtttcgctgaagataatttcagctttgctttaatctgagcgaatgtggttccgtcgatcacgttggagtcctccaccttgtacacaatctcccatggtgtgtcgtccttgagggaaaagaacgacgaagagaaatagtgtagatcgacgttacacccaattgggaaagtgaaagctgcttgtgcagcttgttcatagcttaatcttgtgtcacgaatagtgactacgactgatccttcagcattgaatgggacttgatttctgtactctatcacggcgtgatcaaccttcatgcatttgcccatgatttgaacagtcttctgttcaagataagaaggaaattgcagcttaattggggtctcattattggttaatctgtattcgcaactctttgtctctacgtatttgttattaacaactgcaccggaataatgctccattattcagctttgtgttgcgaataattatctggaaaataacacatgacaagggaattatgaattcatgaataaatggccgcgccagcggaagtgacaacaaatattatgtaaatcataatataaaccaaacaaatcaatcatgtgttagagaaaaaattaaattaatacttacttaacgcccaaaagctaagctaattacagaagatgtgtatagagggagtaacaaatattttaaataatatttgtttaattgtgtcaacaacgaggcgttaatgtgtttaaatagtgcgcaggagtgtatagattgtgcgtatgaaaaataaattaatatttaatttattagcgatatatgggtgcatccaatgcttccaggcaaagtggtgacaaaagcgttcaattctagagagagaagctctcgttttagagagagaagctattggtgacatccaccgattgccatttactcctgtctatcggtgaatggtgacgcatatatactagagctactaatagcccataggggcactcagtactaatatt
>oNC_001933
accggatggccgcgcccccctctttatggtggtcccccccacgtggatggccgcgcccccctctttatggtggtcccccccacgtggatggccgcgccccccgctttatggtggccccccccacgtggagatgtcccccactcagaacgctcgctcaaagcttgtatatgtgtggtccccctttaagtacttgggcaacaagtcgtcgcctgtacaatgtgggaccctttactaaacgagtttcctgagtctgtccacggtttccggagatcttgcacatggtgatttcaggatgagaagaggtgcctataccccccgttctactccattccctcgtgaccggagatcgtataatgccggtaagggtagatcatttcgttcgtaccgtcgtcgtggacctgttcgtccattagctcgtcggaatctgtttggtgatgaccatgcacgtgcattcacgtataagaccttatcggaggatcaatttggaccggactttaccatacataataataattataagtcatcgtatatatctatgcctgttaaaacacgtgcccttagcgataacagggtaggtgattatatcaaacttgtaaatatatcatttacaggtacagtgtgtataaaaaacagccagatggagtctgacggaagcccaatgttgggcctgcatgggctgtttacttgtgtattggtccgggataagaccccccgtatatattctgccactgagcctttgatacctttcccacagttgtttgggtccataaacgcgagctatgcggatttgtctatacaagacccatataaggatcggttcacagttatccgtcaggtgtcatacccagttaatacggagaagggtgatcatatgtgtcgtttcaaaggcactcgtcgttttggtggtagataccctatctggactagttttaaagatgatggtggcagtggagattcatcgggattatatagtaatacgtataaaaatgccatacttgtatattatgtatggctcagcgacgtatcgtcacaattggaaatgtattgtaaatatgtaactcgatatattggttaataaaaatgttatacattttttgatacatggctctgcatactcgtatttaaacatatatttactgtcttgctgatgatgtcgtttaagtcctctcgtgtgaattggtccgatcctacttgtgatactgactttcctgggtccaatgcgtctgggttgagccggtttagttggttgtaaggcctttcaatggatgcccagcctcgctctttaacggcccatggctcgtgaagcccaagctcgcttctaacggcccaggattcatttgggcctattgaacatggagcatatctcatggatctggatcctattagacttgggccttggaccagtttcctctgctgggctttccgacccactgaccagaaatcaatgtccctctcagtgaaggccttgctcagtatctcgattttgggagatcggaactgtatgtcattaggactgcgtttgcagttgaccagcttgagttttccttgtatacggcagaagtggaccccgttgatgacgtttgtgtctacgaccctgtacataaccctccatgggtttatgtccttcatggtagagaacgatgaagaatagtagtgaaggttgcagttgcattggacgggaatagtaaattcagcctgttttgagtctccgtcatgcagtctttggtcgtgaatttcaatgatgacatgtccagtggcgttaatgggtacctggtttctatattctaggacgatgtggtctattttgcagcagtgacccttgaggagcgatattttgttatccagaagagatggaaagctcaacttgacgtctgttgagtcattggttaactcatattcaactctttcggaacgaagatacgctgcattgctactattattctccattggccccgcaaatgcttaaaaattaagcccagtgcagaagaaataatttaatgtgcataaagcaaagcccaaagcgtaataaatagctaaaggcatatatattatattattgatgaaagggtataagagcatccacgtggcagtggattaaatacatgaaagctatacaatatatttaaaaatagttgctgacgacgtcatccttcaacgaatggaaccggaaaccctaatccatctctgaggactctggttaagccctctagtagtatgtcacatgtttccggtgtcatgtggtagtaatttttgagtttgtaaccccaatcttctattttgaaggccatatgtatggctctatctatttctggtaacagatccatatcttgttcttcgaattggaggtaataggaatttgaaccagtcgcgatgtaagattgatgtctgctgatcgaattcttcataatgcgactggatagtcacgcacatttcttgctttgttgcaagaaggaatagttagtttgggaagacataggaagaatgagaatgatgttgggtttaagtgggatttctctctccgcaatcggtactcagatagtttagcccccatattaggtactcaatatatacatgagtaccaaatggcatagatgtaaataatgggaatataatttgaattgaaaagcggccatccgtataatatt
>oNC_004825
accggaaggccgcgcaaatttttcctctccccacagtcgttgatttgttctaaaggcgcgcacgattgcatgttttcgcaacacgtgtcctcttatgattactttatgaaaataaagttagctgtgttctgaaatttcgcacatggtggtcccccagatactagatagaaatatctagttatatcgctctttgttcccaatttatctgatatggttcgtattttgcacggctgagatcaaaataggaatgataagaaaaagtctgtcatacatttccgactaattttgaacgactgagatcaaaataggaattccatcaaatttaacccattcaattatcccactatacatataactccatttaacatgttctattttaatgtttgctatattattctaattggaataatatttctatatattgtactatgtggcatattggttgccacatttaaatcttaacatccaaatgccttttcactccccctattctatgtccaaacgtttttcgtttgcagggaacagacctcacaacccggtcaagagatggagatcatggaaaccacggaaattccatggattgaatcggtatcgtaatatctgttccgccggcagaacaccaacagaactgtttggggatcagatctccaaacaatatacgcgtaaggaaatttctgaaactcagcagggttccgaatatgttcttcataacaaccgttacattacttcctatgtgacatatcctgctaagacaagaaccggaacgaacaaccgagttcgttcttatatcaagcttacgggacttagcttatctggaacatttggcatacgaacttcggacgtgatgcgcgatgtcgatcaaactggtggattatatggcgtgatgtctgtggttatagtccgagataaatcaccgaagatttattctacagcacaaccactcatgccgtttgtggatttatttggttctgttaatgcatgtcgtgggattctgaaggtggcagaacgccaccgagaaaggttcgtggtgctgaatcaatcatccatattgatcaacacgcctcattgcaatacaatgaagaaattctccattcgtaactgcataccacgtacctactctacctgggttaatttcaaagacgaagaagatgacagttgtactggtctctactcaaatactctccggaatgctattcttatttattatgtgtggttaagcgatgtacgttcacaagttgatttatacagcaatgtaatacttaattacattggttagatgtactaaaatcaaactattccattgcaaatttgagaaataaatttatcatacgccctttattaatggagcatttacattagatttcatacattgttcgaccgttttagttattatttctgttatttcgtccctggttatgcttcccacctgtgaagccgacgggcctggatctattgcggattcgtctaatccgcttaggtttttgtatggtctactgcacaccgatgtctgtccaacctcggatctacttgcccacgattcattcggcccaatcgctagatgtgggactcgtaaggatctggaactatgacccattagttttgaaccgtctactagtctccggctttgtgctttcgatcccacggaccagaaatctatgtcgttgacagtgaactccttgctctgtatctctattcttggtggtcggaattcgacgtgagtcgaatgttttgccgacgataatttcaatttgcctaagatcttacaaaaatgaacaccattgacgacgtttgtgttctccactctgtattccactctccaaggattgttatccttaacggagaagtatgtggatgaatagtagtgtaagttgcaattgcactttattggaattgtgaattctgcttgttttgtgtaccctcggtcaatctcaatgtcgtgtatttcgataacgacatgccccacagcatttattggcacctggcttctatattccagtacaacatgatcgattttcatgcatctgtttctcagctggctgattttctgttcgaagattgaagggaacgtcaaagttacctctgaagcgtcgtttgtcagagcgtattcaacgcgatttgactgtatatagcctccaacgcccatcaccattttatcattgcctatggacatttcgggcgcgcagcggaagaccactgtaaatatggatggacgaagaatgtgaagaagagaaaggaaagaacacttaaagctaactgattgcgttactaggcaacgacgagcattcttttatatcctaccccgtgtattgtccctatctttagaactgtcgtccgattcatgctatttaaacgaatagccatttatggacggtccagattcagttatgccttataacattccaatgccgaatatgtaaaaattgggcttatacaacatatggagatgcagtccacaaaaaatgtgcccgtatatgaagcccatttataaaatgatatcattggatagttgcagggaccagacttgtagagagaagcgggagtttctctctctagaatggaatcgggtgctctacaaacctcataggaatggggtgctttgggtgcctatttatattgagctcccaaatggcaattttgtaattacgaaaagtatttcaaaaccctaacgctccactttaattcaaatccataaagcggccttccgtataatatt
>oNC_004609
acctgagagccccgcgatcggtgtatcggtttagagcacgtgggtggtcctctaatacgtgggcactatggagtctcgctcgaagcttgtttattgaacgactacttagagttacaggtaaccgatgagtgaccgttcgtacatggacaaatttgtcttttcctcaaaaagaccgtttttgcattcggtgttcaacttttaatgcctaagaccgggaaacccttggggtatttatgtcatttcatttgaaatgactttaatttgaaatcgtttttctttaaaaaacgatattcgtccaatttgtccatactaagctatacgcacaatgtcgttcgtttaattttatttaaacatttcaatatcttcatctacatataaatcaaaacatgaacgtgagttttcaaccatgaaatgtttactcgtaattatcgcaccccttttaaattacgccatgataattttggttatagatggcagcctatgacaccgtcaagaggacgtttacgtcttcataagcctagtgcttcacgtaaattatcatatgaccgagttgaacgggaaatgcgcaccaattctatcgttgaggttcaacatggaagccatatgtcccttgagaagaatacggatgtattttcatttgtgcaataccctgttcgtggaataaacggtgacggacgttgtagggattacatcaagttacttaaacttgatgtctctggtgtgataaacatcaagtcttcgaatggagaccaaagcatggaaccaggtgacaagttaagtgggctatttattctgactgtcttgcttgataagaaaccctatcttccagaaggtgtgaacaagttaccctcctttgcggagttatttggaccttattctgctgcatatgcgaatatacacctcttagattcccagaagccccgcttcaaggtccttgggacaataaagaagttcgtgaactgcacatcagggacaatatatggtcctttgaaattaaatatgccgttgtcccggcgaaagtgtcctttgtggactacgttcaaggaccctgatcagggtaactgtggtggaaattataagaattttcctgctattgtattgagctatgcatttatatccatgcatagcctagttgtggaaccatattttcaatttgaattgaaatacgttggataaaataaataaagatttatttattttcactatgttacaacactttgttcacattagaacgttgacttatgagacatttgctaatagtcgtctctataatgtcctctatttctctcttgctcattgcgttagactgggtctgagatattgaatctccaggatccaatgatgcctctggcaatttgtgcaaatgtctaagtgggtaatctgcgtctgaagcgctcgtgttgtctagaatactgggcctctcgttatttgtgtaacgcatggagctactccgtccaatagatgaccttgtagcccaagtctcacctggctgtagcataatgggcctatggccagtatttggatatggaccctgattgggtcctggattaagcaaacgcctaatgggcttgggcttctcaacagaccaaaagtccacacagtctgcagtgtagtctttagacaatatgtttattgtcgggggtttaaaccttatgtctgttgagtgctttgcggaagacaatttcagtttggcccttatctgggcaaatgttgttccgtcgatcacgtttgagtcttcgaccttgtacactatctcccatggtgtttcatcctttagagagaagaaggatgatgagaaataatggagatcgacgttacatgcaattgggaaggtgaaagcagcttgtgctgcttgttcatagcttagccttgtgtcacgaattgtgacgatgaccgttcccttggcgttgaacggaacttggtttctgtactcgatcacagcatggtcgaccttcatgcatctacccattatctggacagtcttctgttccagataagaaggaaattgtaatttgatgggcatctcgttgttggatagtctgtattcgcaactctttgtctccacatatttgttattaatcaactgccccctgaaaatgaccacacacccggaaattattctaataatttcaattagcgcgcagcggcaatgagaagagtttacaattataatcataatttaaaccaaacaaatataaaaaacagctattacctgatttttgtaatactcccagaaaataagagcactggatgtgcacagaggaagtaacaaatattttattaaatatttgttgttgtgataattgtgattgattctatcaatcgatttaaataattgagtaacatgcgcaggattgggtcctggatattaaataggggattatttaatatccctaaatgtacatatctggtgcctccatcgtttcggtgtctaagcgcatgtttctagagcgagaaacttgtttctagacgagagatgcttagcaaaacgcaaaatgctaggcaaaagagcgtgtcgtttcgaatcggtgtacaccgattacttctctatccccctatcggtgtattggtgtactatatatagtaaagttactaggggctctcagatataatatt
>oNC_001984
acctgaggaccccgccatcggtgtatgggtatttcgcccacgtgggtggtccctctaagacgtggcgcattctggaaacgcgctgggaggttatttaagacattgtctacttgtggtaacaggtaaccggctaagtgaccggttggagagcgtgcctttcccacccctggtaaattacctcatatgccatttggagtacacaaaccgacaaaacccgggagcatttatgtcctttgacgaaaaaggactttaactatttatcgtttcaaattaaagaaacgatagacgttgaatatatcgattttgtggtgttaaacaatgagcgttggttgaaaatttaatattttcaacatttgtctatttatgcatagagattttatttgcggataaaatcaaactacttgagggttttatagagtatgtacaaccgtaacatacgaaccccagtgaaattacgtagaagtaatttcgggcacagatggagttctttaactccgtcaacgagtcgattaagaccgagtaaattaaatgtttcaaggaaactaggatacgaccgtattgatcgtgaatttcgcaaaaattccattgttgaggttcaacatggaagccatatgtccttggacaagaacacagacatttcatcttttgttcagtatcctactcgtggtattaatcgtgaatggtcgttcgaggattacatcaagttattaaaccttgatgtatctggtgttatcaacgtaaacgctactggcagtgatcatacaatggaatctggtgacaaaatgaacgggctattcgtgttatctatcctgttggacaagaaaccgtatttaccagatggtgtgaatacgataccatcctttgccgaattattcggtccttatgctgctgcctacgcaaatatgcatttgctggatactcaaaagcagcgatttaaggtcctgggaccaattaagaaatattgttcctgtacttctggagcaatatatgctccattaaaattaaggctgagattgtcgaagccaaagtgtcctttgtggactacgtttaaggaccctgatcttgggaactgcggtggaaattataaaaatatttccaagaacgctattgtaataagctatgcatttatctctatgcatagccttcatgtggaaccatatgttcaatttgaactacaatacattggataaataaataagtattatttatttaaatttaaagagctttgtttgcattagatctctgtgttattagacatttgctaattgttgactctatgatgtcctctatgtccttgcgactcattgaattcgattgagcttgagaaattgagtctccggggtctagagacgactccggtaatttatgcaaatgtcttagtggatattctgcctcggacgtactcccattattggttaggcccaatctttccgtggacgtcaaccgcatagaactactgcgcccaatactggaccttgtagcccaagtctctccaggctgtagcataatgggcctttgtccatttattgaatagggatcctggttgggtccaggattcagcaaccgcctaatgggcttaggcttctcaacagaccaaaagtacacacagttttcgttgtagtccttggacaatatatttattgtcggaggtttgaatctaatgtctgttgagtgtttggctgacgacaatttcagcttcgccttaatctgggcaaatgttgtcccgtcgatcacattggagtcttcgaccttgtaaactatttcccatggagtctcatcctttaaagaaaaaaaggatgatgagaaataatggagatcgacgttacatgctattgggaatgtgaacgcagcctgtgctgcttgttcgtaactgagtcttgtgtcacgtatagtgaccactacggtccccttggcgttaaaggggacttgatttcggtattcaataacggcatggtcaaccttcatgcatttgcccattatttggacagttttctgttccaaataagaagggaattgtaatttgataggcatctcgttgttcgtcagcctgtattcgcaactctttgtttctacatacttgttgtttacaaccacccctgaataattctccattattcagtaatatgttgcgaattatcacctgcatatgaacatatccagagaaattaacaatttaatttcagataggccgcgcagcgtcacttgacagtgtttagatttaaatcataatctaaaccaaagaggataataagtgataagggatacaaaattatatgcataagatcttacttatgccacgactggaattctgatgaatattgtgtacagaggaaataacaaatatttactaatatttgttctccaactacaaatgattgtttgacaacaatcgaattaaataatatgcacatctgtttcggaagcgttgttcaaacataaaataactcatattttatttggcttaaatgaaccatagcggaaccccttccaattggtgtaaaagcgcttcaattctagagagagatgctctcgactagcgcttctagagagagaagcaatcggtgtatagccatttagctctatgtatcggtgtatcggtgtcttatttataggtactagagttactatcactttagacctactaaccggctctaggggtcctcagctataatatt
>oNC_007338
accgaaaggccgcgctttttttttccttcaaatctggccgtctattttctataaatgcgcatcaaactaatgcgatgaacaacacgtgtcctatgtgtcatcctttactaaagtaaaggattgtacgattttcaaatgtgcacatgctggtccccagtggctagatatgcaatatctaggaagctgcatctgtggtccccagcatataaggctgctggtctattgcgtttaaagtttggtcttagcgataattcaccatgcatcagtgcccgttgctctatcatatgtaaggtattttgaacggctgagatcaaaataggaatttgacctttatctgaccgttcgattattttagatgcccgtaattcgataaaacatgtcctatcgttcgtgttccatacaaacattgaactgaattatatcactatataattcacgatcttgcatagtcgtcgccattcgtaattatcgatccaaatggcttttatcgcaccatatactccgggaagacgacattcaacatcaacaaacagactattgaacgcaagcaggaaaatgaaaggttggaagtctcggaaataccatggatttgtgcgttatcggaatttttattccgcatccaggaccccaactgacctgtttggtgatcctatctccagacaatacacgcgcaaggaaatttgtgaaacgcaacagggatctgaatatgttctccagaacaaccgctacatgacttcgtatgtcacgtatcctgctaaaactcgaacgggaacgaataacagggttcgttcatatatcaagctcacaggtcttaccatgtccggaacattcggcattcgatgctccgatttgatgaccgatgtcgatcaacccagtggattatatggcgtcgtgtcgattgttattgtccgtgataaatcaccgaagatttattcgactgcacaaccactcattccatttgttgagttatttggttcggttaattcatgtcgtgggaccctgaaggtggcagaacgccaccgagaaaggtttgtggtgctcaatcaaacgtccatactgataaacacgcctcattgcaacgcaatgaagaaattctcaattcgtaattgcatctcacgcacttactctacctgggctacgttcaaggacgaagaagaggaaagtgctactgggctatattcaaacacgcttcgaaatgctattcttatatattatgtgtggttaagcgatgtaccatctcaactagacatgtacagcaatgtaatgctaaattacattggttaatgcaatcatgatgctgaaaagaactgccattaataaattttgcaataaatttatcacacgcctttagttaatggagcgtttacattcgatttcatacattgttctaccgttttagttattatttcagttatctcgtccctcgtaatgcttcccacttgtgatgccgatggaccaggatctattgcggattcatctaatccgctgaggtttttgtacggtctgctggtgacagaaactagcccaacttccgatctacttgcccatgattcgttcggaccaatcgcaagatgtgggacgcgtaacgatcttgaactgtgacccatgagtcttgatccatcgacgagccgtcttgtctgtggtttcgaccccaccgaccagaaatctatgtcgttgacagtgaattctttgctttggatctctattcttggtgctcggaattcgacgtcagtcgaatgtttggccgaggatagttttaatttaccgagcatcttacagaaatgaactccattcactacgttcgtgttttctactctgtattcaactctccaaggatttttatccttagcggagaagtatgaggatgagtaatagtggaggttgcagttgcatttaattggaattgtgaactctgcttgtttcgtgtctccctccgtcaatcgcatgtcgtgaatctcaattaccacatgcccgactgcattaattggtacttggctgcgatattcaagaagaacgtgatcaattttcatgcatctgtttctcaattgactgattttctgctcgaacatggaagggaacgtcagagtgacctccgcagcgtcgtttgtgagagcgtactctacacgctccgattctatgtatcctccgactccaagacccatgttatcatttcttattgacatatcgggcgcgcagcgtaattggctccgcaggtgaattaactatgaaacgtacactacaccagtctttgcaaaaagaccgaaggaaattgtgggaaaggaaatgcaggacaattgcatttctaaagaacatctaacaccgatttataacctatcatgtgttatgtcccttgtccatagcaataattcgaaattcatccgtgaccgttgctctatcatatctaagatattttgaacggctgagatcaaaatatgaatgtcctcttattagccctgtttgtagccagcccaatttgctaaaattgggatatggtatatggattcttgggtcactcaaaaatagcccaattaagtatctagccagtccgcccattcaaagaacgacaccgtttgaagtttatttacatggaaaagttagagagaagttgcaccttctctctctagaccccaattggtgtcccttcaaaactatggtatattggggtatggggtcttatatataccttagagaaatttatggcggcctttcgtttaatatt
>oNC_005846
accggatggccgcgatttttttttccttcaaatctgtccgtctattttgtacaaaagcttatcaaggtgctgcgatgcacaacacgtgtcctctattacatcctttactaaagtaaaggtttgtacgatttccaagtgccgcacatggtggtccccagtgactagatatgcaatatctaggaaattgcggatgtgttccacatcctaaaagctgatgtttatatattgtttaaagtgtggtcctagtgtcagtacaaacgcattaatgaccgttgcgttattatatttacgatattttgaacggctgagatcaaaatatgaattgcaccttcatttgaccgttcgattattctatatgtctataattcgatcaaatatgttgtgtcgtccgcgttctatacatacactccactgaattatatcactatataattcaaggtctgcattgtcgttaccatacgtaagtttggttccaaatggcctttacgacatcttatactcctgcaagacgatattcatactcaacaaatagacaacctaacgcaagcaggagatggaaattttgcagatctcggaaataccatggattgatgcgttatcggaatttgtattccgcaagcaagacctcaactgacttgttcggtgatcctatctccaggcaatacacgcgcaaggaaatttgtgaaactcaacagggatctgaatatgttctccagaacaatcgctacatgactacatatgttacgtatcctgctaaaacccgaactggaacgaataacagggttcgttcatacatcaagctcacaggccttaccatgtccggaacatttggcattcgatgttccgaattaatgacggatgtgatcaacccactggactttatggcgttgtatcgattgttatcgtccgggataaatcaccaaagatttattcaactgtacaaccactcatgccttttgttgatttgtttggttctgttagtgcctgtcgtgggactcttaaggtggcagaacgacagacacgagaaggtttgtggtgctcaatcaaacgtccatactgataaatacgcctcattgcaacgcatgaagaaattctcaattcgaaactgcatcccgcgcacctactctacctgggctacgttcaaggacgaagaagaggatagttctactgggctatactcaaacactctgcgaaatgctatacttatatattatgtatggttaagcgatgtaccttctcaactggacatgtacagcaatgtaatgttaaattacattggttagtgcactcataatgccagcaaaaacttttattaataaattttgcaataaatttatcacactcctttagttaatgaagcgtttacattcgattttatacattgttctaccgttttagttattatgtcagttatctcctccttcgtgatgcttcctatctgtgatgccgatggaccaggatctattgcggattcgtccaatccgctcaggtttttatacggtctgctggtcacggaacccagcccaatttccgatctatttgcccacgattcgttcggaccgattgcaaaatgtgggacgcgcaacgatcttgaactgtgacccaggagtctcgacccgtcgacgagccgtcttgtttgtggttttgagccaacagaccagaaatctatgtcgttaacagtgaattctttgctctgtatctctattcttggtgctcggaattcgacgtcagttgaatgtttggccgaggatagttttaatttaccgagcatcttacagaaatgaactccattcactacgttcgtgttctcaactctgtactcaactctccaaggattcctatccttaacggagaagtatgtggatgagtagtaatgcaaattgcagttgcatcttatcggaatcgtgaactcagcttgttttgtgtctccctctgtcaatctcatgtcgtgaatctcaatgaccacatgtccgactgcatttattggtacttggctgcgatattcaagaaggacgtgatcaattttcatgcatctgtttctcaattgactgatcttctgttcgaacatggaagggaacgtcagagtgaactccgcaacgtcgttcgtgagagcgtattctacgcgatcggattctatgtatcccccaactccaagacccatgttatcatttcttattgacattttggcgcagcggaattgcgtccgcaggtgaatatgctatgaaacgtacgctagactttgttgcgtaaaagatcaactgaaagtttgggagaggaaatgcaggacaatgcgtttctacataacgttcacgtccatttataacatgccatgtactcagataatggctcctaccaataattgaaactgcacttatgaccgttgttctatcacttctaaactattttgaacggcggagatcaaaatatgaattttatcttcatctgcccgttttcatatagcccattttgttacaattgggcttcgaaaatagcccaattaactatctatccattgaaaaagttagagagatgtcgcacattctctctctagactgaattggagacaagcaaacttggcaaatgaattggagacaggagcacaatatatagggtgtctctaaatggcaatttggtaattattccaataattactttaattcaaaattcaaaattggaattggtaaagcggccatccgtctaatatt
>oNC_003862
accggatggccgcgtccccctctttatggtggccccccccacgttgggatgtccccctctcacaacgcgcactaggaggttcaacatgttagtggccccacgatgttgtttataacgtctataacgtttgagactcgaagcatgtgatgccacgtatgcgttatttgtacttcgtctcgaagttatgagtgagggccctatgtgtggatatctaaccgcatattgtgcgaatggattaaacgtggcaagatcatgccgtttattgggaactatattattatgctgtggtctatatatatgggtatgtcgtgtattgagatctgcacatggttgtttcaggatgagaagaggtgcttataccccccgttctacgccattccctcgtgaccggagatcgtataatgccggtaagggtagatcctttcgttcgtaccgtcgtcgtggacctgttcgtccattagctcgtcggaacctgtttggtgatgaccatgcacgtgcattcacgtataagaccttatcggaggatcaatttggaccggactttaccatacataataataattataagtcatcttatatatctatgcctgccaaaacacgtgcccttagcgataacagggtaggtgattatatcaaacttgtaaatatatcatttacaggtacagtgtgtataaaaaacagccagatggagtctgacggaagcccaatgttgggcctgcatgggctgtttacttgtgtattggtccgggataagacccctcgtatatattctgccactgagcctttgatacctttcccacagttgtttgggtccataaacgcgagctatgcggatttgtctatacaagacccatataaggatcgattcacagttatccgtcaggtgtcttacccagttaatacggagaagggtgatcatatgtgtcgtttcaaaggcactcgtcgttttgttggtagataccctatctggactagttttaaagatgatggtggcagtggagattcatcgggattatatagtaatacgtataaaaatgccatacttgtatattatgtatggctcagcgacgtatcgtcacaattggaaatgtattgtaaatatgtaactcgatatattggttaataaaaatgttatacatttttggatacatgactttgcatactcgtatttaaacacatatctactgtcttgctgatgatgtcgtttaagtcctctcgtgtgaagtggttcgatcctacttgtgatactgactttcctgggtccaatgcgtctgggttgagccggtttagttggctgtaaggcctttcaaatgatggcccagcctcgctcgtaacggcccatggcccgttaagcccaatctcgcttctaacggcccatgattcatttgggcctatggaacatggagcatatctcttggagcgggatcctattagacttgggccttggaccagtttcctctgctgggcttttggacccactgaccagaaatcaatgtccctctcagtgaaggccttgctcagtatctcgattttgggagatctgaactgtatgtcattagactgctttgcagttgacagcttgagtttgccctgtatacggcagaagtggaccccgttgatgacgtttgtgtctacgactctgtacataaccctccatgggtttatgtccttcatggagaagaacgatgaagaatagtagtgaaggttgcaattgcattggacgggaatagtaaattcagcctgttttgagtctccgtcatgcagtctttggtcgtgaatttcaatgatgacatgccctgtggcgttaatgggtacctggtttctatactctaggacgatgtggtctattttgcagcagtgacccttgaggagcgatattttggtatccagaagagatggaaagcttaacttgacgtctgttgagtcattggttaactcatattcaactctttcggaacgaagatacgctgcattgctactattattctccattggccccgcaggggaaatgcttaaaaattaagcccagtgcagaagaaataatttaatgtgcataaagcaaagcccaaagcgcaataaatagctaaaggcatatatattatattattgatgaaaggttacaagagcatccacgtggcagtggattaaatacatgaaaagctatacaatatatttaaaaaaagtgttgacgacgtcatcttcaacgaatggaaccggaaaccctaatccatctctgaggactctggtgaagccctctagtagtatgtcacatgtttccggtgtcatgtggtagtaatttttgagtttgtaaccccaatcttccattttgaaggccatatgtatggctctatctatttctggtaacagatccatatcttgttcttcgaattggaggtaataggaatttgaaccagtcgcgatgtaagattgatgtctgctagtagttttgaattcgacccagatcgaattcttcataatgcgactggatagtcgcacacatttcttgctgtgttgcaagaaggaatagttagtttgggaagacataggaaggaggagaatgacttggtcaattggagacacccctgagcaagtctctagtgaattggagacattatatattgtctccaaatggcattcttgtaattcctaaaagttacattcaaatttcaaagtcgaatttgaaatccaaaagcggccatccttataatatt
>oNC_001508
accggatggccgcgcgatcgtcctcccgacccgtgtccgtgaattgcgccgcattgtcggccacttggtgtggtccccttgtgttaaccaatcatatttaagctgcagagtcttgttatttctgcactcattaactggtccctttaatttgaaatatctttagatattgcggtgtgacgtcatcgatgacagtatatccaactttgtttcttttgacgtggaccagttacattatggcgtggaagccaattaagcaatatatgcaagaggaattttatatataaattccatatttaattgaacaggatattataagttaatatgtactcaacaaaatatcgacgaggatttttagctaatcaaggacggggttatcctcgtcattcaactgggaaacgttcacgtaatgttagccgcatagattttaaacgtcgatcaagtaagtatgttcatggcaatgatgatagcaaaatggcaaaccagcgtatacatgagaaccagtttggtccagaattcgttatggtccataatacagccatatctacgtttattacattccccagtcttggcaagactgaaccaagccgttcaaggtcatatattaagttgaaacgtttacgtttcaaaggtactgtcaagattgaacgtgtgcacgttgatcttagcatggatgggccttctccaaagattgaaggcgtattttctcttgttgttgtagttgatcggcaaccacatctcagtccaactggatgtctccatacatttgatgagctatttggcgccaggatccatagtcatggaaatttagctgtaagttctgcgttgaaggaccgtttttacatacggcatgtgtttaaacgagtgatatccgttgagaaggattctacgatgattgacctcgaaggaatgacatcttttactaataggcgttttaattgttggtcagcatttaaggattttgatcgacaagcatgtaatggagtttatggcaacataagcaagaacgccatattagtttactattgttggatgtcggatattgtgtcaaaggcatcgacatttgtatcatttgaccttgattatgtcggatgaataataataattattctagcaataatgtcatacttaagccaacttgaaacaagcaataacatgtaatatcatcacatataataataaatggatatttattgcaacgttttgggctttgacggagtacaatttgtgttaatgcactcttggactgtcgcccttataatttcgtttaactggaccaacgacattgtgatattggactgagtcctctctgccccaattattgatgcagactctcctgggtctaagatggtggttcccaacctattaagtgcttatacgatgcattgcatccccctgatcagatcccgcatatgatggtgggccctatagtactccttgaggcccaagattctccgaggccttaattctattgggcctgttagatgtggaggcggatctgtcatttttctatcccatttcccatatcccacgtggctgaatcgacatctttatctgtaaattgtttggacaatattttgacagtgggtgcccggaaagggatatcaacggagtgtttagctgtcgataatttcagcttccctttgaatttcgcaaaatgagtcctctggtgaacattagagtcgcaaactttgtaatatagtttccatgggattgggtctttgagcgagaagaacgacgatgagaaatagtggagatctatattgcatctcaccggaaaagtccatgacgcttgtaaggattcattgtcagtcattcttttgtcatgaatctccacgaccacggatcctgttgcgtttatcggaacctgttgcctgaactcaatcacacagtggtctatcttcatacagctacggctcagtctggcgcttaattgagaagctgttgacggaaactgcaagattatctcagtcaagtcatgagataactgatattcatctcggtttgattcaatgtaattgaatgcatttgggggacaagctaactgagaatccatatattatgaagacctgcctcgcagaggcagcgtttcactgaaaataataagccaagagaatagctatgaaattcaagccttgctgccggcagcaacgaactgaaaatattagctcaagagaatagctatgaaattcaaccctcgctgcaggcaatgaggaactgaaatactaacagaaaataatcgttcaggaaaaataaaagaagatattaagcctaataatttagtagccacatagctaagaaacttgtcaagagataattatcatatgtcggcgtagaactggaaatgggtagcatatatataaaaccctaatgaggtgatggcattttggtaattagaagggttactaccatttggtttggggctacaaaagttatatgaattggtagtaaggtagctcttatatattagaagttcctaaggggcacgtggcggccatccgttttaatatt
>oNC_004559
accgaaaggccgcgaaaattttgccccttatcttgaccgttgctgcgtaatcattgcaccaagttactcatccgatttgcaacacgtgtatcccactagcagactttatgcaattaaatgtctgatatctgtgtgtacaatgcatatgtgttccccttatatcttgtcgtacccctttgaaatgcgcatgtggtccccccgcactaatgaatgtcatcattacaaatgtagtgcattccagctgtcccaattttgaacggttgagatcaaaattaatatgtgcagaacatcgcaaccgtctgatttttgtgatttggcttaattcaaacaaaagttgtttgaattgtataatcccccaaaatgtagatatattaatttgctgcatatttgacactacatggttttattgttgccacacatttgttatccgatagaaatggcttttcaatctccttatcccacccctcgtcgctccggttatccagtgaacagaatgtacaacggaaacaggagtttccgtctgtggaagacccggaagcctcagtactggaagcgcaatcgcactactcatgtcgtctcacgttctccgacagaactgtttggagatccaatctccaaacagtatacgcgtaaggaaatctgtgaaacacaggagggatcggagtatgtcctccataacaatcgttacatgacgtcttacgtgacgtatcctgggaaaacaagaacgggtacgaacaaccgagttcgttcttacatcaagctaaagagtctgaacatatctgggacatttgctgttcgcacatctgacatgatgaccgaagctggacaaacaaatgggctatacggagtaatgtctgtagttgtagtccgcgataaatctccaaagatttattcggcgacgcaaccattgataccgtttgttgagctatttggatctgttaatgcttgcagaggaagtctgaaagtggcagaacgccaccatgaacgtttcgtactgctgaatcaaacatccatcgttgtcaacaccccatattctaacgctatcaaaaaattctgcattcgcaactgcatcccaagaacttacacaacttgggtaacgttcaaggacgaagaagaagatagctgtacaggacgatactcaaacacccttagaaatgcaattatattatattatgtatggttaagcgatgtatcctcacaagtcgatctgtatagcaatgtaattcttaattacattggatgatgtacgaacatggaatttgaaaatgcaatttattaataaatttgtctaaaaaatttattacacatcctttgacattggagcagttacattagatattatacatttctctactgtctttgtaattatatctgcaatctcttccctcgtgatactccctgcttgtgatgcagacggacctggatcgattgccgaatcgtccaatccgctcaggtttttatatggcctgctcacggcggacgaatgtccgatctccgatctgcttgcccatgattcgttcggacctattgttaaatatggtactcgtaacgaccttgaactatgtcccattaaccgtgaaccatccacaagacgccgtgtttgtggtttggaacccactgaccaaaaatctatatcatttactgtgaattcctttgtttgtatttcgatctttggtggtcggaattcgacatcagtcgaatgttttgccgacgacagcttcaatttccctagcatcttacagaagtgcactccattgacgacgttggcgttctccactctgtattcaactctccaaggattcttatccttgagagagaagaatgatgaagagtagtagtgcaggttgcaattgcatttgattggaattgtgaattctgcctgttttgtgtctccctccgtcaatctcatgtcgtgtatctctatcacgacatgaccgactgcattaattggaacctgattgcgatattctagtaccacatgatctatcttcatgcatttattcctcaactggctaattttctgctcgaacatggaaggaaatgacaaggtcacttctgaagcatcatttgtgagggcgtactctacgcgctcagattgtatatacccacccactcccatgcccagaccatcatttcctattgacataatgggagcgcagcggaacagccactgaaactgtggaacacagactacgacgaaagaaacccaacgaagaagaaaccctatcaaataactaagttatttgacaaagaagggctttacatggttttaaatgaaatttgcatgtcatttcactatcctaccaaatacactcaaatgaacggcacatatttatccacggaaaagaaattgtgcctgcttgttgcatttgacattgttgctgtatatatgggaagcccaatttattttcattgggctgaagtgttatatttgaagaagcccatgagaatggcccaacatctgattatatttgtcgaaacgacatcgcatgttccttatgttgtgtttaaaagttagagagaaggggagtttctctctctagaactcatctggtgtctctcaactttctctatgtaattggtgtctggagtcccatatataggtaagacccctaatggcataattgtaattttgaaaagaaaattactttaactcaaattccctaaagcggcctttcgtataatatt
>oNC_004612
accgaaaggccgcgaaaattttgacccccttatcctgaccgttgatgcgtaatcattgcacgccgttatccgtccgatttgcaacacgtgtatcccactaacagactttatggaaaataaatgtgtgaatgcgtctcttttctgcatatgtgttccccatatgtctttatcgtacttctattatatgcgtctgtggtccccccgcattatataaagtctttcacataaatcaaattgccttctttgctatgtatattttgatcggtcgagatcaaaattaatatgttgcgaacatatccgtcgttcgatcttatgagatatgctttaattcaaacaatacttgtttgaattttatgcacgctgtacaatactagtttataaaactgctacatatgtgacattacatggtgtttccgttgccacacatttcctatcccagccaaatggcgtttccctctccttattccacgcctcgtcgttcgggttacccattcaacagaacatacaacggaaacaagagtttccgcttgtggaagacccggaagtatcaaaactggaagcgctatcgcagtacccattccatagcacgttctccaaccgaactgtttggcgatccaatctccaaacaatatacgcgtaaggaaatctgtgaaacacaggagggttcggagtatctgctgcacaacaatcgttacatgacgtcatatgtcacgtatccatcaaaaacaagaactggaacggacaaccgcgttcgttcctatatcaagctaaagagtctgaacatatctgggacatttgctgttcgtaaatctgacttgatgaccgaagtggtgcaaacaaatggtctatacggagtgatgtctatagttgtagtccgcgataaatctccaaagatttattctgcgacccaacctttaataccgtttgttgagctatttggatctgttaatgcttgcaggggcagtctgaaagtggcagaacgccaccatgaacgcttcgtacttctgaatcaaacatccatcgttgtcaataccccacattccaacgctatcaagaaattctgcattcgtaactgcatcccaagaacttacacaacctgggtaacgttcaaggacgaagaagaagatagctgtactggacgatattctaacaccctccgaaatgcaattattttatattatgtatggttaagcgatgtatcctcacaagtcgatctttacagcaatgtaattcttaattacattggataatatataaaaatgcagaagaaacatcttattttttgaataaatttggcttaaaatttattacacgctcttcgatactggagcatttacattggattttatacattgctctacagtcttccgtaattatatctgcaatctcttcccttgtaatactccccgcctgtgatgccgatggacctggatcaattgccgaatcatccaatccgctcagatttttatatggtctgctggtgacggacgaaagtccgatctccgatctgcttgcccatgattcgttcggacctatagccagatagggtacccgtaacgatcttgaactatgtcccattaaccttgaaccatctacaagacgccttgtttgtggtttggaacccacagaccagaaatcaatgtcgttcatagtgaattccttggtctgtatttctatctttggtggtcggaattcgacgtcagtcgaatgtttagccgacgacagcttcaatttccctagcatcttacagaagtgtaccccattcacgacgtttgtgttctccactcggtattcaactctccaaggattcttatccttgagagagaagaatgaggaagagtagtagtgcaggttgcaattgcatttgatcggaattgtgaattccgcttgttttgtgtccccctccgtcaatctcatgtcgtgtatctctaccacgacatgaccaacagcattaattggaacctgactgcgatattccagaactacgtgatctattttcatgcatctattcctcaactggctaagcttctgctcgaacatggatggaaatgacaaggtaacttctgcagcatcgtttgtgagagcgtactcaacgcgctcagattgaatatacccacctactcccatacccataccatcatttcctattgacatattggccgcgcagcgcaaaacccactgaaacacagaaggacagactacgatcaaagaaaccccgacgaagaagaaaccctagcaaacaacgaagttgttttgcaaagaacggatgtagatggttttataatgctattgcatgtcatgtctatgtcataccaattaccctaaaatgaacggcacatatttttctacgaaaaaggagttgtgcatgcatatgggatgtctgtttatttacggtataaattggaagcccaatttatttaattgggctgaagtttaaattcagaagaagtccatgaaattggcccagcatccaggtccattgttaaaatgacatcgtttgtgtgttattgtgtgtatagaagttagagagaagcagcagtttctctctctagaactcatcgggtgtctctcaacttatctatataattggtgtctggagtcctatatataggtaagacaccatatggcattattgtaattgtgaaaagaaaattactttaattcaaattccctatagcggcctttcgtataatatt
>oNC_005811
accgagggccgcgggttttttggtgtcccgaccccactcctgacatcattgtccctttttgaataatctgagccgttgcaaggtaacacgtgttaccatcttaagtcaggagctttttaatgttctgactatatattggtgttatttatttttcatctcatttgtaactaaaaatgagagttccaatccggaggaattcaggttttaattctgaccgtcgtccttcaaatggttcaatccaccggtggaattacccatattccggctattttggcaggaggattggcaaccgcgtatatggcatgccatttggaagccgtcaagttcaaagacgtgaatttcagcagactcatcgtcctatcaagttttctgaccatgtttcttctcggaggaagtttatgaagactatagaggaaattcacgatggcactgactacttgctttgcaataacatgtccaaggtgtcatacattagttaccctcctctatccggtactgaacatggtagtagagctgaatcctatctcaaagtcctgggttttaatgtatctgggtctgttgtgctgaagcagctgcacatgcgtgaagcagatatgtctcaaggaattcatggtatatttaccacagtaattgttcgtgataagagaccatgtcagttctctgctgtggatcctatcatcccatttgttgagttatttggaccagaaaagagagcatgctccacattacatgttagagattcttataagaatcgatttagtgttgtctatcaaaagaaacatgttgtaaatagtgctctgacaacacatgtatttaggtataattttaatgttaagttttctaggtttcctttctgggtgtctttcaaagacacatccaatgcagagcctactggactatattctaatgtttctaagaacgcattggtggtgtactacgtgtggctgtgtgattcaaatgtaacagccgaagtgcacgtacagtatgatttgaactatattggataaataaaatcatattttttttacatttgaggagacattactcccttccatacataattcaactgtttttttaataatattaattacatcatcattcactttgttgctacatgcaacaacttccgatgccgaagggccaggatctagagttgcatcttgcagctgatgcaaatgtctgtatgggtattcctctatctcgttgttccccactgcgctggctgaagcccaggtatgcccttgtggaatggcatttgtagtgtatctggaagactgtgacctcatttgtgatagggcttgtactggtttccttgataccttggactgaggcacatgccagaaatctatgtggttcatgttatatgcctttgacagtattacaatttttggggacttaaatgttatttcagatgactgttttgcagaggacatttttaacttcccttgcatcctacaaaagtgaacaccattgaccacgttagtgtcgtccaccctgtacagcaccctccatggatttggatctttgggggagaagtatgaggatgagtagtagtggatattgcagttacaccctatgggtattgtgaactcagcctgctttgagtctccttcatgtaaccttgtgtcgtgcatttctatgaccacatgcccagttgcattgacaggtacttggttcctgtattggaggatgacatggtcaatcctgagacactttcccaggagcattgataatttttgatcgacggttgagggaaacaacagagtgacttctgttttttcattggacagctgaaattcagtcctatccgacgtcgtataggcaatactgttattgttggactccattattgctgatgccaatataataatgataattcagctttttatagacttttcagagactgtcaggatagtggaatgtgactatttcagtctatgcctttaaattccactatcttaaagatccaatgagatacgtccacgtatgtactcaaactgacaagagataaggttatatacttggttgtggttcagccacgtcgcatatttaatagtggaatacagctgtattccaccatcacttccttccattggaagttttgaaagatattatcttggcgtattttataacaataataacttaattaataatttaattaagaattaaattaaggaattagctccaaaggactatgtactgcagtaccacaacctaaatgctaatttggacaggatatttgccccaatccaagaattatttgttaatccttacgagttgtcgtgaaatcgacaatttagagtaatttttaactgatccaacaaactaattatgagaaaacacacacgtttgaacatcctaatcttgagaaaatcccggccgcgcagcggctatgttccgagaattaattagaaatttagaagtgttaaccccatttatcatatatatttagaaaataatttaatgtaaattattttttgttaaaggttattcaggtgttatatgtatcacatttaaattgaaaaatattaatgcaatataattattgcatatttaaaggaaatattagaaataaatttttagagagagaaagtctagagagaaggcagactggtgtctctccatttatcacatatattggtgtataagagtcctatatatagtagagacactaaatggcaattttggtaattttgagagacaccaatcactttaatttgaatttgtacacgcggccctcgtatataatatt
>oNC_000870
accggatggccgcgatttttttcaagtggtcccaccactgacatctcagccccactgggaaaatcatagccgttgaatcgtaacacgcgttacatatccaattgatttgcagtgtatttattctgactataaatgtgatgttatggcgtcatttgttgttgtgaaatagcatgagagttcctattagacgaccttttgcttaaacatgaacccctcctccggcggttcctatgtccgttataattatccctacgccaattactttggcaggagggttggcaaccgtgtatatggaatgccctttggtagtaccacctctgtccggcgaccaattagaagtacagttcggaggaatttattttccgaccagtcttcttcaggtaacaagagccgtaaaactattgaggaagtgcatgatggttctgactatcttcttggtaataacacttcgaaggtgtcgtatattagttatcctcctcttagtcggtcggaatttggtaaccgtcttgacgcatttgtcaagattttgggatttaatgtttctggttcagttgctgtgagacatctggaacagcgtgccactggagcaagtcaaggtatccatggcatatattgcacagctgttgtacgtgacaagcgaccatgtcagttctccgctgtggagcctattgtgccatttccggagttatttggtctggagaagatggcatgctcctcattacgtgttagggatattcataggagtaggtttagtccagtttaccagaagaaagttgttgttaacagctcccttccgacccatgtttttaagtttaatatcctgttaagtttaataggtttccgttctgggtgtcatttaaagatacctctgattctgagccaagtggccggtacagcaacgtatctaagaatgctctcatagtttattatttggctttgtgacacaaatgtaactgcagattcgtatgtaaagtacgatttgaactacattggataaataaaattatatttgctttgcatttgaagatacattactcccttccatacatagttcaactgtttttttaataatattaattacatcgtcatttactttgttgcttcctgcaacaacctccgacgccgaagggcctggatcgagagttgcatcttgtagctgatgcaaatgtctatatgggtattcctcgttcaattggttcacgactgtgcttgcggaagcccaagtatgcccttgtggaatggcatctgtagtgtatctggaagactgtgacctcatgtttgatagggcttggactggtttccttgataccttggattgaggcacatgccagaagtctatgtgggtcatgttatacgcctttgacagtatttcaatcttgggggatttaaatgttatctccgaggactgttttgcagatgacatctttaattttccttgcatcctgcagaagtgaactccatttaccacgttagtgtcgtccactcggtacagtactctccatggatttgggtctttgggggagaaataggaagaggagtagtagtgtatgttgcagttgcaccctatgggtatagtgaactcagcctgcttcgagtcaccttcgtgtaaccttgtgtcgtgcatttctatgaccacatgaccagttgcatttacagggacttggttcctgtattggaggatgacgtggtcaattctgagacactttcccaaaagcatcgacaatttttgatcgaccgtggagggaaacaacagcgtaacttctgttttttcatttgacagctgaaattcagtcctatccgacgtccgtatatgcaatattgttagttctggactccattaattgttgatggccaataaaataatgataattccatgtttttatagacttttgaagaggctgtcacattagtggaatgtgactagtcgagtttttgcattgaaattgtactatctcaaaggaccaatgagatacgtccacgtatgtgctagacctgacaagagataaggttaaatacttgaatgtggttcagccacgtcgccaatatgataatggaaaacagctgtgtccactagcaggtcttgttgttttaagttgttaaatatagcattttgagatatttgtccaatattaataatataattaaaaattaaaggaagtaatagaagttatgtaagtggtactttagtaccacaatttaaacccaaattgagaagattcgagcctcaattaaagaacgatttgtaaatcgttatgagttatcgtgaaatggacaacttagaccaattgttaactgatccaacaatctaattacgagaaaacagaaaacacatacttgaacatcttgagaaaacccgcgcgcagcggctgtgtgccgaaatatatttagaattccagaactgttaatcgctaattatcatatctaattttaaagtgaagtatcgtaattcagtgtcatgcaaatggtatgtatctcctgcagctaacataattaaagttaacaacattaatgcaatataattattgcatatttacagaaaatactaaaaatacatgtttagagagagaaagtctagagagaaggaagagcgattgactggtcaatcggtgtctctcaaacttggctatgcaatcgggtgctggtgtcttatttatacctggacaccaaatggcataattgtaatttagtaaatgtaattcaaaattcaaaatccaatcgtggccatccgtataatatt
>oNC_003709
accggatggccgccggatcccatttgtgcggaccccaccgagtctccaaatggcattttggtaatttcagtgtcctcatatggtttttttgtaatttatgtgaaattaaaaagagggaccaccgcactatcgctctcttggccaatcaaagtgcgccctgattcttaaggggataaaattgggcctgggcccaatttatcgatgtgacaggacgtacgtctgctttacgagattggcccacaacgactgcgtagtctgacaggaccacatggtacactgacaggtctgttcttgaaccttaagaaaattcagggaattttcccgcctatttcgcctcgaggagcaaacagtcgttggatggccgccacctgtccctggttcgttcgttcgattttcgtttttcggttaatttgtggtctctgtacatatgggcctggtatttatgacagtgtggcgcccataatgaggtgtccaactgggactgtattcgtattgagaggatatacgtatccgaccaagctataccagtgatgcgtcgctatgatgggacacctcaaagtacgcgtggacgaaagcggaagcagttctctcgcccgttcaagtctgtgctttttagacgccgtcaggcgtcgaggcgtctgtttgccgaaaagccacgcgagaaactctcacgccgttgcctggaggatgttcacagtgggccgtcttatgcactgatgaatcagtgcgacgtgacatcgtatgtgacgtaccctattcttggtctagagggcaacgggggacgtagcagggactttattaagctgatgaacgtgcgcgtttctggcacgatcaacgtgacccctttgcctgcagagcccatgtccgatcgttctcctatgaacggtatatttgttctacttttgatcgtggataggaaaccattcgtacccgaaggtgtgaacgtattgcccagtttcaaggaactgttcggggagtatgaatgcgtctacggcattccacgagtgaaggaaaatcagcgtcataggtataggattttgggcatgtggaagcaatacgtcagcggtgacgatagtgcggtgcagaaggactttactttgcgaaggaacctcagtggtcctagatacaacgtatgggcagcattcaaagacattgatcaaatgtccacaggaggaaattacaagaacgtgagcaagaatgccattcttgcctgtaatgtatgggtctctacagttcgttcgaaatgtgaagtgtattcgcaatttgtactggattatgtgggctgaaataaaattcaattttatttatgcgttcaataatcgttattacagcatttgattcttgtcggatttgttcttaattaggcacttattaatcgtattttctaaaatagattctaggtcctgcctcgagaaattctctgatcttgtctgggagactgagtctcccgggtctagtgtggctgtttgtagtctgtgtagccctgcgtatggcgtgtcgtcggactcatatgaggtccccgtgaaactgcgtgtgtggtccagtctcatcgactgggatctgtatgtgtcgcgactttgagagtccgactcagaaggcaacccaacatgcgactttgtggcccaggtctctccaggtaaaatcgtaattggcctctttgacagggcccgatttgattgggccgacggggttgggttgagcagtcttcgtcgtgtttcgcctcgttcaacggaccagaagtctatgcagtcctccttgtaaccctttgtcaggatcttgattgtcggagccttgaacatgatgtccgttgaatgtcgtgcagaactcagtcgcaacttggctttgaaagaagcaaaccggaccccgttcaagacgttcgagtcctcgactctgtacacgatctcccagggacactgctcggcgactgagaaaaacgacgaagagaagtagtgaagatcgacgttgcaagctatcgggaaggtgaaggcagcctgtgctgcttcctcgtcggagatacggttgtcccgtatctcaataatcactgatcccgttgcgttaaacgggacctggtttctgtactcaatgataatgtggtcgatcttcatgcatcttcccaacagacgcacccttgtctgctcgatcgaactgggaaactgaagggttataggagtggcgtctgtagtgagtgtatattcagtcctcttggtatgtatgtacttgtttgtgacggtatacgctccctccattccgttctcaacaggacctttcgacgatgttcaagtctgaggtgcagatagctctgcacacaataaattaacacaggcaaagcaacaagagaacggagataattctattatataaaataaggccccgcaggggaaatactcaaaacacagcgagaaaggaaataatgggcatactatgccctaaaggataattaagcgaaattaattgagctggtaatcgtattgggtgttttggagtatttcataatctctaatttgttcgggcgtattaggatctggtgttcgtcggggagagaactcgacctgaattcctaactagaaataaccctaatgaccgaacaaatagaatgcggagataaaataaggagagagaagctatttcatgtacggaactggagacacctcccagcccttctatccctgtgaattggagactggagacaatatatagaagtagtatgatatactactaggattttgacacgtaggcggccatcctataatatt
>oNC_016576
accggatggccgcccgcgcggtgtacatgtgggccccacttggtggattacacgtggcactgtacgctccacgtggtccccccctgtcgctgtcaacatatctacttgggctccaagatatttcaaattctgctaaaatgtgttataatgtgttatgtacagttacctcgtgttcacacactgtagatatgttgactggtcgtcgcccgtacattttacccaaatgtgctacaatgtgttatatctggttagtaaatatctatatattttgatttatgttaatcatcagggtaaaatgttgtgtttcgaagctatagtcctagtgtacatagccttgagtatttatctcttcataaatacattgtgctggtcatttatatttatatttaggcaaatatactcgcagtaagacgtcctgtatttctgtgcattttcaaaatgtattctacgaagaaacggtattctacgccgtataagaatacgttgttgaagagaccatacaggcgtacgccctcgagaatgcacattcgtcctcctgtaaatcgtgcgctgacatttgagcagcctaagaagacctatgtgagtcgcagcttggaggatattcactctgtgaaggaaatgtccaaccaggcagatttcactacgttcgtgtcgtttccaccgttatcccatgatggtacaacaggtcgatccttcgaccacataaagctcctgagtttgaggatttctggtactctccagattaagcatgtatcgcaggaccctatggatgcatcgaatgcttttgaaggcatattcatatgctcggttctcttggacaagcgtccgtttctcgccgatggagttaattcattgcccgttttccaggagttattcggtgcttatgaatgtgtttacgggactcctcgaattaaggcaaatgttgcccataggtttagacttcttggttcagtcaagaagtatgtatcgggtgatggcacacgttctcagctccccttttctttcaggagacgcattagcactaggagatatcctatatggtcttcatttaaagaccctgaaccaaatcagaccggaggcaattataggaatgtagttaagaatgcgctaatcgttaattacgcttgggtttctcttaattcaagcaagtgtacattgtatggccaaaatgtattgcattatgttggataataaaatcatattttattactatatgtttacattacaatgctttgctctggtgctctctattgtttatcagacatttgtttatggtctcctctatgagggacgttatatctcttcttgtcatcgaacccgattggacttgtgatatcgagtcacccgggtccaatgccgatgggtctagtttatttagtctggcgtatgggtactccctattggtggtgctctctccctcgagaattctatccccgctgatgtcgctagtgagtggtctgtccattctcattgaagcacttcgcaggttactggttgtcatgatgtttgcagaggatgagccgattgttgacttggttgcccatgtttcccctggcagaattgttatgggtcgtgtgtttcccagtattcctctgcttgctgttggagttggattgagtaatcgtcttcttgcctcccctttctcgactgaccaaaagtctacgcaatcccttgagtaccccttagatagtatgtttattgttgggggtttgaaccgtatgtcagtcgagtgcttagcagatgatagtcttagtttagccttgattgaggcgaatttaacaccctcgagtatatttgagtcctcaaccttgtatactatctcccatggtgattcatctgctacagagaagaaagaagaagaaaaatagtggagatctacgttacatgctatggggaatgtaaaagctgcttgtgcagcctcctccatggatactctgttgtctcttatctccactattaccgaaccagttgcattgaatgggacttgattcctgtattctattattatatggtcgattttcatacatcgacgcatgagtctaaccctagtttgttctagggttgatgggaactgcaggtttattcttgttgcgtcattagtgaggctgtattcagctcttgcagagtctatatacctgttatgtgtacctgtatagctggtatccatacctgttaagacgcaagaagaattgaatttattttcaaagggctgcgcagcaggtgtgacatgtgacttagcaatggaacatgattaataagcacagcaaacaggacaatttattatataaattgttaaatgagaagattaattaaagtcacacagaccttgaatttctccttcaatgctgataactgatgaatattaggttaagcgatagcaatatgaatattttattatcagggatgggatatttatagcagaattttttagtgagagaaattagagagttatttctgcaggggaaggtagagagagaaagtcctgggggaaatggagaggaaatgtgatctggggtacaaactaaagttatacgaactggtgtaactggggtacaatttatacttgtactctaaacccctttatgggcctatttgggcctcataaaaagcccattaaagcccaaatgtcttttgtcctatgcggccatccgctataatatt
>oNC_017005
accggatggccgcgcccgaaaaagcatgtggaccccacaatagcccccacgcactaaggaaagcagccaatcaggttttatacgtgaagactcgttagtaactcatggatgagtaagtggtccctacccactaattctgacaggcaattgtattgctatttgtgtattatattattataggtgtgctacgggccaatctaaagttatgttatggggcctatcataaaaaagcaaaatataggtacctattcacatattgattatatggttatgtgcggatatatgatccgccacgtgtttacaaaggatatggattgtcctataaatattttgcatatctcgccttcgttcatgcaagatgtattctgttaacagacgtgggtataagactccgtataggagtccgtatgtcgctcgtgtaacaccatatgtttatcgtaagacgtcgtttaaacatacgtctaaatctcgtgtacctcgaaagttggcgtatgaatcgccaaaagtgttatatatgcgacgctcaatggaagatgtccatgatggggcttctttgaagttgcctcaacagggggatcatacgtcctacgtgacactcccgtgtcgtggtatcgatggtaatgggggtaggtctgtggaccatataaaattattaagcttgagggtttctgggaccgtcaatgtcagtcaattcggtggtgatgacaatatgggagagaaaacaaccatgataggtatctttttcatggcttgtcttgttgataagaaacctttcgttccagagggggtcagcacattgccgacgttcaaggagttgttcggggaatatgaatccgtgtatggcatgcctaggttgaaggaaaacgtccgtcaccgttatcgcgttattgggacgtcgaaattatatataacgaccgatgaagatcacatccagaagccttttagtatacgtcgaagactcagtggagggaaatatcctatttggtcttcgttcaaggatgtggataatagtagtacaggtggtaactataaaaatgtaaataagaacgctatactagttagttatgtgtgggtatcgctatgtcggagcacctgtgatgtgtattctcagtttgtacttaattacgtcggctgataataaaattatataagggttttgacattaattatgattgaactaatgaaacatgcgatgaacatcaatgggaagcatatagagttttattatgttccgaatcaaatattgtacatatcaattgtttattacaattgccgtggggcttcggatttgattttgatgagacacttgtttatggtactctccagcagggtctcgaggtcctttctggatactgagtcggatggggcctgtgatactgagtctcctgggtctaactctggtgtgtttaatctgtgtagtctctggtaaggatattctgtggactcgttgtctaagtctgttggtgttgtcgatgggtccattctcatggactgtgaacgaaagtgttccagccgtgctgggtttgatgagctgggtagcccaatctgagactttgtggcccatgtttctccaggcattatggtaatgggcctagtggatattgttctgtgggtctgagcagatggatttggattgaggagacgccgtctggtttctccacgttccacggaccaaaagtctatgcattcttttgtgaatcccttggatcgtatgttgatcgtagggggcttgaatcgtatgtccgtggaatgcttggcagtcgataatcttagtcttgccttgatggaggcgaatttgaccccttctacgacgttcgagtcctcgactttgtatataatttcccatggtgagggttctgacactgagaagtaagtggaggagtagtaatggagatcgacgttacacgttatcgggaatgtgaaagcagcttgtgctgcgtcttcgaggctcacgcgattatccctgatctccacaattactgagcccgttgcattaaatgggacttggttattgtattctattatgatgtgatcgatcttcatgcatctgcccttaagccgcatggtggcctgttcgaatgaactgggaaattgaagataaatcggtgatgcgtcatttgtcagtgcatactcggtccttttggtgtcgatgtatcggttgttgtcaactgtatatgtggcctccatcctgtgtggtttgtgacaaatgacgttataagtgagaatgtatacataaaatgcagtaataattatgagattggtcaaatcatatgagcatacatgcagtaacatgaacatgatggtaagaaaacatcaagtatttataataggccgcgcagcgggatggctttgatgatataccgttaactgggctggaatagatgctacgcaccgcgatataatcctttatacgtgatgtagatgtcagggacgatagaaggaggatattgaactggcgtgtaacgatggtaagtagatgttggttttatagcggatgaagcaactgctgtgcgagacgatgtcgtgtaaataagccacggagcttgctattggtagagagagaaactagagagaagcgagagcaattggagacacctcggttgaagtctcttatgtattggagacaatatatagtgtctccaaatggcattgtcgtaattagtgacaggtcctttacgcgtcatgtggtccctactgcgaatttaaagtcgaaaaagtattgcggccatccgtctaatatt
>oNC_011347
accgggtggccgcgccctcccctcttatagtgggcccccatatgccacgtggattgactggtcaaaaagacataaaagcccctgtcccctgtcggtgaaattaccatgaagccctttaattttgaacgagttagtagtcgacacgtggcagtagaagtcgtttattttaaaatgcgagtcttgtcctgcacatctgaaaatattaataaaacccttcgccgccgggaaactatccctgaacaaaatgcctgctctatcaaatgagcgttccggcggatggtaccgtctgagcaattatccgacgtctgcccggcggcgacctgcctccggtcccgtttattcacctaggttgggtagatatatttctggcaagccaaggtcacgtaaccctggtatgtcctattcccaacggaggcatggtcgtgttcggactactctgtttaatagaaattccgacagagtccccatgaagattcagacgatcgaggaggttcagactggtccccagtacgtgatcaccaacaatacctcgaaggtgtcatatataacataccctagcatctcccgcagtgcattttgtagtcgtgtaaacgactatatcaaggtcctttccgtgagtgcctctggctccgttgttgtgaagcaggtcggctcgacgccgggtgcatcttccacttgcatcaacggcatattcactaccgtccttgtgcgtgacatgaggccatctgaattttcatctagtgatcccattgtcccttatggagagttatttgggctcgagcaaggatcatgttccaatctacgtgtccgtgacaatcatgcggacaggtttcgtgtgctttggcagaagaagtctattgttaatacctctctatcgacttatgtttttaagtttgactatagagttctcatgagacattatcccttttgggttagattcaaagacattcctagtcttgaggctagtggtaggtatggaaatatatcgaaaaacgccctggtattgtactatgtatggctgtgcgatagccctgtaaccgcagaggttcatgtgaaatatgatacaaagtatttgggttgaataaaataaaaattttattaaacaggctttgcatttgttgttacattattcgaagcgatacaaagttcgaccgtttttttgatgatgtttatgacatcatcgtttacatttgagttccctgcactaataacattattagtaacttgtgatgctgatgggcccggatctagtgatgctgggtccagtctgttgagagccctgtatgggtaatccgcaatcgaaggcccatcaattgagcttgcagaggcccatgtctctcctgggccgatagtgggccgttgaaatcgggcagatgcagatcgcaggcccatgactgggtgtcttgagaattgggcctgggcctgtccaacagtccagaaatctatgtgtgtgttgttgtaggccttcgaaagaatatctattcttggggaccggaattggatgtcagaagattgttttgccgatgacatcctgagcttgccctggatcctgcagaaatggaccccattgatgacatttgaattgtctaccctgtacatgaccctccatggattaggatcctttggagaaaaatacgaggacgagtagtagtgaatgttgcagttgcatccaatcggaattgtaaattccgcctgttttgagtccccttcacccaatctggtgtcgtgcatttcaatgaccacatgtccggtcgcgtttattggaacttggtttctatactccagtattacgtgatctattcgtagacaacgaccacggagtcttgataattgttggtcgagtgttgaagggaacagcagagtcacgtctgtgaggtcgttggatagttggtattcagttctatcggaggtcgtataggcaagtgttgaggtgtgtgtttccattgaacttaccatgcactgaacctattgatctgttgacgtttgtggtttttaaaaaccataaacggtccgggtcccacatatcattgtcagagtacgaaacttccaaccgaaggaactatcacatactaactattcatttaatcttcaaaggccgcgcagcggcacttacaataaattgtaatatccagttgattaaaatcgtgtggaaaccctataaatcatttactgacagacattctaatcgtctgtagattccaattaatgtctgtagattccatgtcgttcaactgaacagtggcaggacatagaaataattaatttgttaattatatatgctgaacttaattaatttgtttgaagatctctgaaacgactataattaccaaagtccgtggaacctaagtcccatacaataaacaaattaattagtaataatagcccttctgtaatcctaattaccaaagtccgtggatcctaaaatcccataaaatagaaaattgaaaaatttattatatgaattttattctgacgtccgtggatcctaaattacagcaaataaataaattgttaaatagtcggcagagcagttgcaaagaaatttctagagagagaaatattgtgtgcccgggcaatccatttggtgacaacaaactctgtggaatgaattggtgactggtgtacaatatataccttgtcaccatatggcatattcgtaattatctctacaacttttgaatttgaatttgaattttgaattaaatttcggctccaaaagcggccacccgtactaatatt
>oNC_010714
accgggtggccgcggggtctctttatatagtatgtgtcatgtgtgggtcccatgtcacgtgattttgtacctttctgtcccccagctagccgacaaagtgggacccactcacgtgattagcacttgccttgtaccttccttctgtgtacgttctggtcaaaaagactagtatacccctgttggtgaaagtactatattgcccctggatattattgtgtaaggttctgacacgtgttatgttattaaactcgcatttacctaatgcgagtcttgcatcggtcgtctgagacttccaataaatatgyacccctcacattgttatgatttgtgtatacaatgtctccgacatctgttgaccgtgtaggtagctggtaccgacgggcaaatactccgatgtataccagacggagatattcatccgtgcctgtgtatacacctaggtttactaggtataatttcaacaagccaagagcacgcattcttggcgtgcccttttctcaacggaggcgtgatcgggtccgaacaagtctgttctccaagaatgtcgacaaggtgcctatgagggtccagacaattgaggaggtccagagtggtacccaatatgttctgaccaacaatagttccaaggtgtcgtacataacatatcccagcatatctcgtagtgcattcagtagtcgtacatacgactacatcaaggtgctgtccataagtgcctctggctccgtggtcgtgaagcgagttggttcgacgtcggaggctgcttccacttgcatcaacggtatatttacaaccgtcctggtgtgtgacaagaggccgtctgaatattcctctagtgaaccaataattccttatggggaattatttggacttgagcagggatcatgttccactcttcgcgtacgtgaaaatcatagggataggttccgggtgattcaacagaggaagtgtattgttaatacgtccctctcgacctatgtatttaaatttgagtacaaagcccacttgagggcctatccttactgggttagatttagagatagccctagtcttgaggctactggtaggtatggaaacatcacaaaaaatgcccttgtattgtattacgtgtggttgtgtgatagtgctgcaactgctgaggtgcatgccaaatatgatacattgtatttgggataaataaaatttaattttattaaataggctttgcatttgaagttacactgtttgatgagatacagagttctacggtttttttgatgatgtttattacatcatcatttacatttgagtttcctgcgctaaatacattattattaacttgtgaagccgatgggcctgggtccagtgatgctgggtccaatctgttaagcgtcctgtatggatagtctgcaatagaaggcccatcaattgaacttgctgaggcccatgtctctcctgggcctatagtgggcctattgaaacgggctgatgcagatcgtaagcccgcaactgggtgtctcgcgaattgggcctgggcctgcccaactgtccagaaatcaatatgtgtgttgttatatgccttggacagaatgtcaattctcggagatcggaattgaatgtctgatgattgcttcgccgatgacatcctgagcttgccctgaatcctgcagaaatggactccattgatgacattcgtgttgtcgaccctgtacatcactctccatggatttggatcctttggagaaaaatacgaggacgagtagtagtgtatgttgcagttgcaaccaattggaattgtaaactccgcctgtttggagtccccatctcctagtctcgtatcatgcatttcaataatcacatgaccagtggcattaatgggaacctggttcctatactcgagtatgacatggtcaattctgaggcaacgaccacggagtcttgataattgctgatcgagtgtggaaggaaacagaagagtgacgtcggtgagatcgttagatagttggtattcagtacgatcggaggtcgtatatgctagagttgaattgtgtgtttccattgaaacacagtttgtaaatgaagagctctacacatggtggtattttaaaaccaaaatggcacgggtcccatcaacctttgtcagatgaagaaacgtccactggaaggaactataacattcactaattcatttattttcccccggccgcgcagcggcatttgtcctaaaatattaactcagaaaacatgtgtgaacagttaagtccgacaacatagacgatgtaatcgtctgtagattccataatccgaggaatcctccgttgatgcatttaaatggcaattaataattaattattatacataattaagtgttggtcggtaattagagttatcaccaaaccctaacctcggttagttgctctgaatatttagaaaatattaagaaaccaaagcccatggatcctaaatgtccgtaaataattattaaaactaagtaattgcaattacgtgggattatgaaattccaataaacaaacagaacaattaaacatgtaaatttgtagagagaaggcagagccttgttcagaggtctagagagaggaagaggcatgttgacttggtcaactggtgtctcgcaaactgggtgataagtattggtgtctggggtcctataaatacttagacacctaatggcacaattgtaaatacctttcctactttttgaatttgaatttgaattttgaattaaattttgcctccaaaagcggccacccgtataatatt
>oNC_012120
accggatggccgcgcgattttttggtgggcccccgatttatgagattgcttcctcaaagcttagaaccggatggccgcgcgatttttttaagtggtgggtccagaacgcacgacgatgcagactcaaagcttagataacgctccttcggctataagtacttgcgcactaagtttcaaattgaaacacgtgggatccattgttaaacaaatagcggatggccgcgcgatttttttttgggtggcccccccacgtggagatgtaccctctcataaggcgcccttggagcttcagtaaatcagtggtcccactatgttggttataacatgtgtaacgttcgaggtcggattctagtgctgccacatgtgcgttatgtctacttcctttggaagttataagtcagatccctatgtgtgaatatctaaccgcatattgtgtgaattgtttaaacgtggcaatatcatgccggttgctgggaaccatttaataaggctattgtttatatatatatgggtatatgatatgtgggatctctgcacaaattgttggcataatgagaaatgttggttatactccccgttccacaacattcgctcgtgaccggagatcatataattccggtaagtttagatcgtatcgtgtttaccgtcgtcgtggacctgttcgtccactagctcgtcgtgcattgttctgtgatgacaatgcacgtgctttcacgtataagatcctatctgaggatcagtatggaccggaatttactatacgtaacaataattataagtcatcgtacatatctatgcctgttaaaacaggtgcccagagtaataaccgtgtaggtgattatatcaaacttgtaaatatatcctttacaggtacagtgtgtattaagaatagtcagatggagtctgatggaagcccaatgctgggcttacatgggctttttacgtgtgtgttggttcgcgataagacccctcgtgtatattcaaccactgaacctctgataccgttcccacagttgtttgggtccataaacgctagctgtgcggatttgtctatacaggagccatataaggatcgttttgctgtaatccgccaagtgtcctatccagttaatacggaaaagggttatcatatgtgccgtttcaaaggcagtcgtcgtatgcatgggaaataccctatttgggtcagttttaaagatgatggtggtagtggagactcgtctgggttatatactaatacatgtaaaaatgccatacttgtatattatgtatggctgagcgacgtgtcgtcccaattggatatgtattgtaaatatgtaactcgatatattggttaataaaaatgttatacattttttgatacatggctttgcatactcgtattaaacacatatctactgtctgctaataatatgttcaattcctctcgtgttatgtaatccgatccaacttgcgatactgattttcctgggtccaatgcgtctgggttgaggcggtgtaggttgctgtatggcctgtcttcggacggcccaacttcactctttatggcccatgattcgtttgggcctatagaacatggagtgtacctcatggatctcgatcctattagacttgggccctgtaccagtttcctttgctgggctattcttcccactgaccagaaatctatgtccctttctgtgtaggccttgctcagaatttctattttgggagaccggaactgtatgtcagttgactgctttgcagtcgatagctttagtttcccttgaatacggcagaagtggactccgttggctacgtttgtgtctacgaccctgtaaaacactctccatgggtttatgtccttcatggagaagaaggatgaagaatagtaatgtaggttgcagttgcattgaacgggaatagtgaactccgcctgtttggagtccccatcgttcaaccgttggtcgtgaatctcaatgatcacatgccctgtggcgttaatcggtacctggtttcgatattcaagaacgatgtggtcaattttgcagcaatgacctttgaggagtgatattttgttatccaaaatggatgggaagctcaacttgacttcagtggagtcattagttaactcatattcgaccctctcggaacgaagatatgctgtattactactattgttttccattggccccgcaggggatatgcttagaaattaagcccagtggataaggaataaattaatttgcggaaagcaatgcccatatctgaatatatagttgaaggcatatatattatattgttgatgaaaggctgcaaaagcatccacgtgtaagtggattataatacttttaaaaagctatataaaaatcagagtctgctctgatgattacagtgacgtcatgttcagtcgaccgaattggaaaccctaacgcatcttggatgaagttgttcaagccttctagtaggacgtcatatgtttctggcgtcatgtgatgataatccgcttgttggtaacctgaatcttccgttgttaatgcgatgtgtatccgctcgtcgtttgggaagacattggagagactaaggagaatggtcttaagaacgcagattgaattggggacactcaaaactctgaggaatgggggactcgggggacgcatttatatggtgtccccaaatggcatttctgtaatttgggaaagtatttcaaaatctccacgctccaaaaagcggccatccgtataatatt
>oNC_009647
accaggacgcgcccggtgcctttggtgcggtgtggtccccccgcccatgtgctttcaatctcgtccgcacgttttttttagtcttcgcgcgtggtgtgaatgcgccgtaatgcgcttgccgcaaataacgttataactgctttaatttgaatttctttaaattatgtggaatacctgaaacaccctttggtgttatatgtataacagctatacgtgcactatgattgtgcatatagtaattgttatcaaccaattacatttcaaccgttcaggattttattttaagctatttgctacgatttgtatgtgagtgttattataaacatggtctgtccctataaaagggattatgttgatattatataacatgtgaaagaaaatatacttattttcaatgttagccatgtttacccctcgagcaaccccccgtaattatccccgtcgtgtcagtgggcaatttaagcgtaaattacgcccatacaatgggggtcttaacacgtatcgtaaactgcgtgttgctcgcaagttatcctacgatccatctgtccgtccgttctctataaatacactagttgaacggcaacatggttcacatatgacccttggaagtaattcggatattacttcatttgttgaatatccagttcgtggtattaatggcgatggtcgttcaagggattacatcaaattgcttcatttatcagcctcaggcgttattaacgttaaggttgcctcttcggatcaagtaatggatggtggttctcgtcacaacggcgtatttgttatgtgtttacttcaggacatgaagccgtttttacctgacggcgtcaatagcttgccaacgtatgccgagttattcgggccttattcgtctgcttatgttaatatgcatttgttggatagccataaacagcgttttaggattttaggtagcgtaaaaaaatttgtaagttgtggtttggatgcggtagacatccctttcaagttagaccttaagctatccaacgggaggtatccattgtgggcgtcatttaaagacgctgaagagggtaattgtgggggcaattatagaaatattgccaaaaatgcaataattgtaagctatgcatttgtttcattgcatagccttaagtgtgaaccatttgtacaatttgaactccgttacatgggataataaaatgatgttattcattttgtgtgtttaattacaatggtttggatacatttgatctctgcgtaaccaaacacctgttaatggttgtttcgataatgctctcgatgtccgctcttgtaaccggattggtttgcgcctgtgagactgagtctcccgggtctaatgacgactcaggtaatttgtgcatgtgttttagaggaaattctgcgtcggacgagattgtcctgtgctcaaggcccattatattgttgtctggataccgcattgacgtgctgcgtccaattgtggaccgtgtggcccatgtctccccaggctgtaataacatgggcctttggcgctgtagcccatcaggaccacatcctggcgttggtgttaatagtcttctgatgggtttgggcctctcgacagaccaaaagtccacgcaatccgctgtgtagtctttggacaatatttttattgttggcggtttgtatttaatgtctgtcgaatgttttgccgccgataacttcaacttgccctttatttgggcaaatgctgtgccgtcgttgacgtttgagtcttctactttgtatagaagctcccatggcgtctcatctttgatggagaaaaatgaggatgaaaagtaatgcagatctacgttacatccaatggggaatgtgaaagctgcctgtgcagcctgatcatcgcttaatcttgtgtcacgtatagtgacgatgacacttccagttgcattgtaaggtacttggttacgatactcaattactatatggtcaaccttcatgcattttcccagcattttaactgctgcttgttctattgacgacggaaattgaagagtaattggagtttcgttgtttgtcagacggtattcgcatcgctttgattgaatatacttgtttgtgaccagtgctccagagtatgtctccatgtgtaacacacacccgtctacaactgaatagtataatgcgatttttgttgaccttgatcctgcaaatataaactaataatttattcttagttggccgcgcagcggcatcattcggagatttatactccgatacaaggctaattgcaataaacaaaataatgtgcacaacaagtagcttcttgactatatggcaactggagagctgttgcatgctatgcaaaataagcaacttaaaaacaaacctgaatagagcaatattcagatacaagtgtggttatcttgcttggtagaagattttcagttctcaaaatattttatagtaaaaaagttaacttaggatccatcccttatgcttaaataagggtattcttatttaagccagaagcaaaggccttgatagtgttgcagctgttggaattctagagagaagttggagtttctctctctagcgacaccgattggggtcaaattcatttatcccctagtattagtgtcgcatatatacttgtgacaccgatctacgtggcagctgatgtcattcccccgacacgcgcgtcctgttataatatt
>oNC_008284
accgagggccgcgttttttttttgtggtccccccacgtgcattactacgtgtcctcatcgtagtcacacacaaacggacagctgtcactcatccaagggttcacgtacattcctttgacagctataagtatattcaatccattattcagcattttgttagacaaaatgagaattcccattagaactcccatgggttcaaacagagaccggagagggggttctggttccatattccggtggaacaacccatattcacggtattttggtcgtagagttggcacccgtgtatacggtatgccttttggtgggtcgtctgtacctcgtagacatgtcagcaattctgttcgtcggaacttgttttccgaccaccaagacaaagggcgtaaaagaagaaattctatagaggaggtacatgacggtacagactatcttctttgtaacaacacttctaaggtgtcttatattagctatcctgccatgtgccgttctgattttagtagcaggatagattcatttgttcgagtgttagggttcaatgtctctgggtcagtagttgcccgtcagcaggagcgggttgacggttcgaagacaagcggtatccacggcatattcagtacggtggttgtccgagacaagaagccttgcgagttctcctctgtggatcccctcattccatttgcggagatattcggacatgagaagggagcatgttctactctaagagttagagatgcacataggaataggtttgtgttagtccagcagaagaagtgcgttgtaaataccgctttgccggttcatgtatttaggtttgtttattctgttaggttcaatagataccctctctgggtatcattcaaggacacaactgatgtagaacctagtggtctctacagcaacgtgtcaaagaacgcacttcttgtttattatgtctggttgtgtgattccaatgtaacttccgacattcatgtaaagtacgaccttgactatattggataaataaaattatattttatttgatcggttttgcattcgaagttacattactgccttccatacacaactctacagtttttttgataatgttaattacatcgtcgttaatcttgttgttattcacaacaacgtctgaggcagatggtcccgggtctagtgtctggtcttgcagccggtgcagtcctctgtatggaagatcgtcttgatcttcattcccaattgcacttgcagaagcccatgtctgcccaggaagaattgcaggagttgtgtatcgacatgactgcgacctcatgttggtcagtccttggacaggtttcctggaaacctgagaatggggcaccgtccagaaatcaatgttggtcatgttaaacgccttggacaatatttcaatcttgggggatttgaactggatttctgtggactgtttagctgaagacatcttcagcttgccttgcatcctacagaaatgtaccccgttgacgacattcgtgtcgtcaaccctgtatagaaccttccaaggattagggtctttcggggaaaaatacgaagaggagtagtagtgtatattgcagttgcacccaattggaattgtgaactccgcctgtttcgagtctccttcgtgcagtcttgtgtcgtgcatctctattatgacgtgtccagttgcatttacaggaacctgattcctgtattcaagaatgacatggtcaattctcaaacatttgcccatgagtttggacaatttttgatcaagagtggaagggaacaacaatgtcacctctgttttttcattggacagttgaaactctgtcctgtccgacgtggaatatgcaagagtgttgtggttagtttccatttttcacagtgcattcttagctggaatgcactgcttttatagtgggtgtcagaaaagctgttgtacgtggtgtcagaaaagttgttgtagtgggtgtcagaaaagctgccacagtctgaaaccgccaaatttgaaatttgaaaacttaataactaaggattgaagcgtggctgctattcagccacgtcatgcatgtactatgtggatgacagctgtcatccactaacagacagagtagtgatttaaaatgggtaaagctggaaaccctaaattgaccttgactgcaatttccaattaaattaaagtgtgaataggagttaattctgaaagctggattgttaacatactcgttaacactaacaacacaactgaaccaatttatatgaacggtaacatcgattaacatacacgttaatcgacaaaacaggaaacaagtcgaagaacttacaactaaacaaaactaatcagaatcaattaacaataattaggccgcgcagcggcagtgttcatccattttatccaacactaaacaagtgggaaaaacaagatgggtttgttaacaaacccattaacaataaatcaaataattaagcaatttaattatttgacaaaatagctatacctaacaatgttgcattttatagcctaacatttagacaaatcgtttacttatactatttatgagatttaatttcaattaaatcagagcaggtgtgagagttgtctagagagagaaagtgaattctagagagagaagcaattggagacaatccttctatccccctatattggagacaggagacaatatatagaagtactatatgggccttactacttattgggccttacccgggtaaagcggccctcgtataatatt
>oNC_010792
accggatggccgcgatttttttttaaagtggtcccaccacgcactcctgtccctcgctcaggaggcttcctcccagctgtcccccactaattttggattgcagcgctttaatttgaatgggtttccctctaggcgctgctgcttccactcaggacgctccttcccactcagtgcgctctccgtaaatatccctgacattaatgcatacgtgcattcatcttaaccgctcttaatggacacgcgtcagccattacgggactcatttgaatcttattttaatatatatagggatattctcttggtgtatccgcattgtgaagtaaaatgagaatccccattagatctcctggtgggtttaatgtagaccggagattcaccggtggagctgtcttccgtccgaattatccatatcgccgatacttcggcagacggattggtcagcgtgtatatggcatgccatactctagtggatctcaacgtccacgtggtgtgcctaatgcacgtcgcaacttgttttccgttcatccggaaacaaggagaaagactcggcaatccatagaggaggtgcaggatggtacaaattaccttctctgtaataacacctctaaggtgtcgtatcttacgtacccggcgaagtctaggtcggagttcagcaaccgggtagactcatacataaagctgttaagtttgagtgtatctggctctgtaattgcccggcatttggacaggtcggaaggtgcttcccggaatggaatacatggcatattcacgacggttatcgtgcgtgataaaaaaccatgtcagttctctgctgtggatccactgatcccatttgctgacgtgtttggactggagacgggcgcgtgttccactttgcgcgtgcgcgatcagcatagggatagatttagtttagtttatcagaagaagtgcgtgattaataccgcacttccagaacatatttttagattttcttataatgttaggtttaattcgtacccagtttatgtaacatttaaggacacggaggattctgaacctactggcctctatggcaacgtgtccaagaatgccctgatagtttactatgtgtggctgtgtgatgccaatgtaacctctgagattcatgtaaaatatgatctgcattatattggataaataaaatcgctttttattttattggctttacattagatgttacattactgccctccatacacaactctacagtctttttgatgatgtttatgacatcatcatttacagtattggtgttgcaaataacttcagaagcagatgggcctgggtccagtgtcctgtcctgtaacctgtgcagattcccatatggtaggtcctcctgttcttcattcccaactgcactagcggaggcccatgattgtccaggtagtatagctggtgttgtgtacctgcttgactgggaccgtaaattcttcagtccctgtacaggtctccttgaaacctgcgagtggggcactgaccagaaatcaatgttggtcatgttatatgccttggacagtatctcgatcttcggggatttgaattgtatctcggaggactgcttagctgatgacattttcagttttccttgcatcctgcagaaatggactccgtctacgacattcgtgtcgtctaccctgtacataaccttccaaggatttgggtctcttggtgaaaaatatgatgatgagtagtagtggatgttgcagttacatccaattggaattgtaaactccgcctgcttggaatcaccctcgtataacctggtatcgtgcatttctataatgacatgcccagtggcattgacaggaacctgattcctatattcaagaacgacatggtctatcctcaagcacttgcccataagttttgacaatttctgttcaattgtgcttgggaataacagggttacctcagttttctcactggatagttggaattctgtcctgtcagacgtggcatatgccagcgcacttgaattatcagccatgttgtgattgatgcattgcttgttggattgggcctgcatttataatgggctacagccttgcagtgcacgaactgggcctaccagattgaacaaataagttctgaggcttggtttatattgggccacgtcatacgtgtacagtccattcttatcatcgtcctttgatcaagtcccagaggagattgaatgctgggttgcagatatatttattatgttaacatcataacattgaaataaattacaaactactgaccaactaatcaattccctatgggtaataaatgaacttaattaataattaaatattgtgatggtgtccctcatatttatcaattcatttatgaacttcaattattttatatttggccgcgcagcggcagcgtcttcgttgataggactataatcaaatatataaatcattaatgttaatctgataaacttatcagaagtaggtgagattgcaatatatcagaaagaaaataaattatatttattaatctgtgtttattttgcacgacgaggcgtttccgctcagttcgaagtgtttcctctcgggagagagctattgacttggtcaatcggggatcaaccatctatcccattcaatcggggaatggggatcaatttatacctgatccccaaatggcataattgtaattttgaaaatattttgaaatttcatcgcggccatccgtttaatatt
>oNC_014903
acctgaggacccgcgccggtgtcccgtctctaagaagtggtcccacaggtgtcgtggcattatgtggtgacagcctgaaggttatactaatgcatccgcaatttatggcgcttaaaaaggcgccccatgtgcgtatccgcctttaatttgaattgtccttcaaatattttccgaaaataaccttggagtacacaaacgacaaattaatgcgaaggcaattatgtgcaatatttttaaattgtaaggggtattaacgatattgcacgatatttgtttaccggtaacgttgatattcggttaaatatctaacatatcttgtcgtttgatggcagcttatataacattttaaattttattatataacaatcatcagattgtaagttatatgtgtgaaaacacttattgttacaacataatgaaaatgttatctacaaatactcctagcaacaattggcgatctccctttcgtcgcaacactaattatcgtcgaggtggtcgtattatgaacacaccatccaggtttaaaatacgggttgctaggagattgtcttatggtaaggttgaacgaccactccaatttggaaaattatgtgaaaaacaacatggtatccatatgtctctttctagtaatcgtgatatcacgtcatttattagttatcctccattaagctttgatggtgatggtcgttcaagggattatattaaattattaagtttaactatttccggaatgataagtgcaagggttgtatctggagatcaacctatggataatgacatttatcgccgcggaatgttcgtcatttcgttgattttagatcgcaaaccttatattgctgaaggtgcaaatgaactgccgtcatttgaagaattatttggtcagtattcagagagttatgtcaatatgcgactgttgcctagtcgccaagatcgtttccgtttgttaggaacgattaaaaaaaatattaattgcgactctggagcggcagatgttaatgtgggcaaatacattcgatttgttcaaggtcgtcggacattatggtcaagattcaaggaccctgaccctatggaatctggaggcaattaccgaaatattgcaactaatgctatattagttaattatgcatttatttcaatgcaacatattacagtcaatccgcttgtacaatttgagttgaactatgttggataattagaatgatgaataaaataatttataattttttattgacatttgatttttgtgatacaagacatttgtttacagtagattcaataatttcctcaatttcctttctactaattgaggaattattagtttgtgatacagaatcacctgggtctaatgatgcttccggtagttgatgtaaatgttttagtgggaactccgcttcagatgaactaggttttagttcaatgcctaagttgcaatttgggctatagcgcatagatgcgcttcttgatatttgagatttagtggtccaagtttcacctggttgtaataatatgggcctgttaattgggccatcgtgcctaccaatgggattgggatttaataatcgtctaatgggcttcggtcgtccaacagaccaaaaatcaacgcattcaggtgtgaaatcctttgataggattttcactcttggcggtttgaaccgaatatccgtcgaatgtttcgcggttgataattttagtctggccataatttgtgcaaacatcgtatcctgtattacatttgagtcttctaccttgtagactaattgccacggagatgtatctttaactgaaaaaaatgaagaggagaaataatgtagatcaacattacaaccaatgggaaatgtgaatgcagcttgtgctgcctcgtcgtcgcaaagtctcttgtctaaaatggtcacaaccacggtgcctgtggcgttaaatggaacttggttcctatactcgatcacaacgtgatcaattttcatgcatttgcccattagtttgaccattttctgttccaggaaagttggaaattgaagagcaatttcggtatcatcatttgtcaatttgtattcgcatcgctttgattcaatatagttgcttgtcgcaacaactcccgtgtaattttccatggttattaaataacaattgcgatgcggtacaaaacctgcgtaagaaattccatccattataatcatattattctttatccggccgcgcaagcggcattattttaaaatattgttagcatcaacaacaaattgacccagaatgtgaaaacgttataactttatgcgtaatttgtaaaaattacgagccattgcgaaagaaaattgctgaggaaaataatattttataaaaatagttgacaagaatatgcataccttattgctggaaatattaaaactcgtatatgttaacgctttcctaatattatatttatagaggaatgaaaacaacaataaccgttaatatttgtttatgtgcgctatttatatatagcatttaagtgacggcgtgtgtggtttcattcacaccaatgactcttaaacgagagcgtctctctctagaattgatatgcgatagtttctctctctagcgaatcggtgtacaccgattgccttatagcgcatgttattggtgtattggagtcccatatatagagtcccctataaccctgacacgggtcctcagtataatatt
>oNC_014142
acctgagggccgcgcgcttttggtgcccccctctccgccgttggattaggtgtttttattttaaatcggcgttcaggatgcattcccacatgtctttatgacaaaggagctttttttaaagcattcaactgtgactgttggttataccaatttaaaataagtctgtctctctcctcctgtcagacgttggatatcgttattatatttgaacttggagaccaagtagccgcaataataattcgcacatgtcatcgtgagattgacacacgtgttatacccacaacattgtgcatgtgagtccgttggattatttatatttagttggaaaactgtattaaatgacatgacggtaacattttccaagtatacgtcatgtatacccgccatggaagacgtcttttacggtcttccccttattcacatttgacgccttcaagttcatcaaggcgtcatcaagaatcgaagttccgtcatgttactcgtaacctaaatgtctatagaccattattctcatcgtctgacagaggtgtttttaaacgtcgtacattgggagaggttcaacacggtccggagctagtgttgagaaatgcaacccatgtgacaacctatgtgacgtatccgactcgatacagtaatggtgatggacgctgcactgattacatcaagattttgaatctgaaagtatccggacgcatctgcatacgtgacaatgttcccacaggtgacaaaacaatgggcgtttattcgggtatattgggcacattcgtcatgtgtttcatacgtgacaaacgaccggacgttccggacggggcaaatgctctgccttcatttaaggacctcttcgggaactacgaagcagcctatgccgatttacgtatagtggatgttttacgagagcgatttcgacttatgtcttccattaaaattgacgtaacgtcagatttaggtgaatgtcaaagaactctcaagcattacttgcctgtaagctctcgtaaattccctatttgggcaacatttcgggacaaggatctctctatggccactggaaattacaagaacattccgaagaacgcgacgttaataagttacgcttgggtgtccgagcgtgacagcacatgtcaaatatattcccaaatgttgcttagttatttaggataattgaataaaaagatatttttattattcataagccacagcattcaagttactactaacatgttacaactcttttaacgcctgtggtcgttccttaattaaacacttattaatcgtcgcttctataatggactctaactctttccttgagacgttgtcactctggacttgggaaaccgagtctcccggctctagtgcggttgtgggcaacctgtttagagtcctgtatgggtggtccgcgtcggaatgggcctcttctgaaatgtcgttgcccattaggttaatgggccttgttatccgcatagaagcggacttttgcattggggcgcttattgtacttcgtgaggcccatgtctctcctggtaacaactctattcttccaagcatgggctcgttagcatttgaggaattgggtccttggtccaacaatctgcgttctaacttgggtcgattaactgtccaaaaatcgacgcatgagctgttaaagcccttagacaatatgtgtatgttgggcggtttgaatcgaatgtccgtcgagtgtttagctgatgacagtttcaacttggcctttatcatggcaaacattgttccttcattgacattcgagtcctctaccatatagaccaattcccatggtgacttgtctttcagggagaagaacgaggaagaatagtagtgcaggttcacgttacatgtaatcgggaatgaaaaccgtgcttgggcacattcatcttgtcgtagtctgtggtctcttatttctacgactaccgagcctgtggcgttaaacggaacctgattacgatactcgatcactatgtgatctattttcatgcacttgcccttaagacgaacagtcgcctgttctagagttgttggaaactctagtttgatcgttgtcgcatcattggtaagggcatactcgtttctgcgtgactcaatgtatttgttcgacacgactgagaagtcttccattccgaaatctggccgcgcagcgccacgattttccctgaagttcagcagaacccaaatgtgaaacaaataacagaacaaatcagacagtaatttctgagaagaaagacatataccttcacaaaagttcaaagaaccaacatgaaaacatttaaagttttcaattaacattaacgatctcaacattaacaaagaattggtgagccaatctgacaaattgtattcactatttatagttgaatattataagttacaacgcataagacaatccgaaattgtcatgggataacagcagtttgcaattgggaaccatttacgtttcgcaattggtgatgtcgttttatgtgttaaaataccgcagcggctgcgtttttctaagctcaagagcggacaccaattccgtacacggacaccaattgcttctcccccccttgtattggggactgggggcctataaatacttctagtgttaatcacaaaatgacatacgtgtcacacatctagcggccctcagtataatatt
>oNC_001468
accggttggccccgccccttttgaaatgtggaccccgcgcactggttggcttcgtctccatttgaaagtgggtccccatctttttctctttcctgcagatacaacggtggtccccgcatatagatgttgtcagctatggatattgcatgtgtggcccacatgcaaataaataatctgcgggccaatcgaatgacagcttgtgatactaaattatatttagtatattgttcatggctctgagtgtaataaaaggatatatgttagttaacgtttaatattagccattcgatattattgattgatagtcgtcaatctgacaacgaccattaaggacaattaaggccagtagcgtaattgtttatgtattatatatagggtgcgaaatacaggagttggagaatatcatttattggaagtatatacattacgttgtaatgtatagtatcaggaagcagtctagaaatctccaaaggaaatggaacagcaatatcactaacaggtatccaattaagcgtaagtatgttgccgggcatacgagaccatgtgttaggcgaagattgttatatgagccagtggagagaccgtttggccataatgttttgtgtgagaagcaacatggtgatgtgtttaatttgcagcagaacacaagttacacgtcgtttgtgacgtatccttccaggggaccatctggtgatgggcgtagtagggattacatcaagttgcaaagtatgtctgtttcgggagtgatacatgcgaaggctaatggcaatgatgatcctatggaggtgtcgcctgtggttaatggagtgttcctgtttagcttaatcatggatacaaagccttatttaccggctggtgttcaagctcttcccacatttgaagagttgttcggaccatattccgcttgttacgttaatttaagattattgaataatcaacagcatcgatatagggtattgcacagcgtgaaacgattcgtttcatcttcaggagatactaaggtatctcaatttaggtttaataagcgattgagcaccaggcgatatactatatgggcatcattccatgatggggatctggtaaatgcaggtggaaattataggaacataagcaagaatgctattcttgtcagttatgcttttgtatcagagcatgcaatgtcttgtaagccatttgtacaaatagaaacatcctatgtgggatgatttattatttataaatctttatggctactacctctatgtgctattaagcacttgtttacagtttgttctataatgctttcaatgtcctttttcgacatggactgggtttgagaaattgagtcccctggatctagggaagcttcaggtagctggtgtagccctctaagtgggaattcagcctcagaggtatactgcttggaggatgagtcgtcgatgtcaattgggtttggtcttgtgtatctcatgcttgtatagcgcccaattgtggattttgtagcccatgtttctcctggttggaccgtgatgggcctatatttaggcccagtgtcataatctgtgccgggctcattttgaatgagccttcgaatgggcttaggttttccaacggaccagaagtcgacacagtcaggcccatagtctttggatagtatttttatagtgggctgtttaaatttaatgtccgttgaatgtttggcagctgacagcttaagttttgccttaatttgggcaaatgtgattccattctttacgtttgagtcttcaaccttatacagcagctgccatggtacgttatcatcaattgaaaagtatgatgcagagaaataatggaggtccacattacaccctatgggaaatgtgaactgggcttgatcctgttgctcatcactgagtctagtgtccctaatggtaacaataacagaaccttgtgcattaaagggcacttgattcctgtactcaatgactacatggtctaccttcatgcatttgcccatgatacgtacccttgttctctcaagggtcgaaggaaattgaagtgtaatcggcgattcatcattcgtcagtttgtattctgttcttgcggagtgaatataatcgctggatatgacaggtacagatgtatccatgttcaacactttgagtataagcttgtcaaaggcacaacacctgtctcatgagaaacatgattaatctattgtaaaactggccgcgcagcggaatgggtttaattcaagataaatcagaagattttgtcaacaggataaacagagtgtcgaaatatagacatatatttcttatcctatcggaaaaatgcttctacgtgtaatccaattcaaacataagtatatgcatacacattagtcgatgaaacattatatatttagagatatgtaccttacaataacttgaattggatatcctctggagtggaatgtggatggtcttattatcaaagtggtcatataaatatgttttatatatttattaaggagttatccaacgagtgatagtttacgttgttagatttgcatgttcaaatctaaaataagcaattacattatagtgagagaaagttagagagagacgctctcaactggagacacacttgagcatctcctcctattaattggagacattatataggtgtctctaaagggcattcttgtaataagttgaactttaatttcaaataaaaggctcaaaaggctcagaacacccaaggggccaaccgtataatatt
