# Supplementary material for: Bioinformatic Analysis Reveals Genome Size Reduction and the Emergence of Tyrosine Phosphorylation Site in the Movement Protein of New World Bipartite Begomoviruses
Source: PLoS One. 2014 Nov 10;9(11):e111957. doi: 10.1371/journal.pone.0111957 (PMC4226511; doi:10.1371/journal.pone.0111957)
Supplement: Data S1 — Genomes and protein sequences used in this study. (TAR.GZ) [file pone.0111957.s002.gz › mp_peptides_bipartite_nodup_nw.fasta]

>nNP_047220
MDSQLVNPPNAFNYIESHRDEYQLSHDLTEIILQFPSTAAQLTARLSRSCMKIDHCVIEYRQQVPINATGSVIVEIHDKRMTDNESLQASWTFPIRCNIDLHYFSASFFSLKDPIPWKLYYKVCDTNVHQRTHFAKFKGKLKLSTAKHSVDIPFRAPTVRILSKQFSEKDVDFSHVDYGKWERKPIRCASMSRIGLRGPIEIRPGESWASRSTIGTAQPDTDSEMENELHPYRHLNRLGTSLLDPGESASIVGDQRAEPNITMSMGQLNELVRTAVQECVNSNCQASQAKSLK
>nNP_612600
MESKLVIPPNAFNYIESHRDEYQLSHDLTEIILQFPSTASQLGARLTRSCMKIDHCVIEYRQQVPINASGTVIVEIHDKRMQDNESLQASWTFPIRCNIDLHYFSSSFFSLKDPIPWKLYYKVTDSNVHQRTHFAKFKGKLKLSTAKHSVDIPFRAPTVKILSKQFTDKDIDFCHVGYGKWERRMVKSASSRYGLNGPIEIGPGESWAARSVIDIVRSNADSNLDEEIHPYKELNRLGTTILDPGESASIVGIQRSQSNITMSMAQLNDIVRSTVQECINTNCIPTHPKSLK
>nNP_047222
MDSQLVNPPNAFNYIESHRDEYQLSHDLTEIILQFPSTASQLTARLSRSCMKIDHCVIEYRQQVPINATGSVIVEIHDKRMTDNESLQASWTFPIRCNIDLHYFSASFFSLKDPIPWKLYYRVCDTNVHQRTHFAKFKGKLKLSTAKHSVDIPFRAPTVKILSKQFTDKDVDFSHVDYGRWERKPIRCASMSRIGLPGPIEIKPGESWASRSTIGLSNSDADSEVENAMHPYRHLSRLGTSVLDPGESASIVGAQRAESNITMSMGQLNELVKNTVQECINSNCKAYQPKSLQ
>nNP_660086
MESQLVNPPTAFNYVESNRDEYQLSHDLNEIVLQFPSTTAQISARLSRSCMKIDHCVIEYRQQVPINATGTVIVEIHDKRMTDNESLQASWTYPIRCNIDLHFFSSSFFSLKDPIPWKLYYRVSDTNVHQRTHFAKFKGKLKISTAKHSVDIPFKPPTVKILSTQFTEKDVDFSHVGYGKWERKLIKSASTSRYGLHSPITLKPGETWATRSTIGTGTSDADSELDNAVHPYRQLHRLDTSILDPGDSASIVGARRTESSITLSMAQLNELVKTAAQECINSNCTPAQPKSLK
>nNP_040769
MDSQLANPPNAFNYIESHRDEYQLSHDLTEIILQFPSTASQLSARFSRSCMKIDHCVIEYRQQVPINATGSVVVEIHDKRMTDNESLQASWTFPIRCNIDLHYFSSSFFSLKDPIPWKLYYRVSDTNVHQRTHFAKFKGKLKLSTAKHSVDIPFRAPTVKILSKQFSNKDIDFSHVDYGKWERKLIRSASLSKYGLQGPIELKPGESWASKSTIGVSHLDADSDLDSAIHPYKNLNRLGSSVLDPGDSASIIGAQRAQSNITLSIAQLNEIVRSTVNECINNNCIHVQPKSLK
>nNP_624353
MNSQLANAPNAFNYIESHRDEYQLSHDLTEILLQFPSTAAQFTARLNRSCMKIDHCVIEYRQQVPINATGSVIVEIHDKRMTDDESLQASWTFPLRCNIDLHYFSSSFFSLKDPIPWKLYYRVSDTNVHQRTHFAKFKGKLKLSTAKHSVDIPFRAPTVKIHSKQFSHRDVDFSHVDYGRWERKTLRSKSLSRIGLTGPGPIELQPGDSWASRSTIGFPNPHTESEVENALHPYRELNLLGTSALDPGDSASQAGLQRAQSTITMSVAQLSELVRTTVQECINNNCNPPQPKSLQ
>nNP_620751
MESQLAFPPNAFNYIESHRDEYQLSHDLTEIVLQFPSTASQFTARLSRSCMKIDHCVIEYRQQVPINATGTVIVEIHDKRMTENESLQASWTFPIRCNIDLHYFSASFFSLKDPIPWKLYYRVCDTNVHQRTHFAKFKGKLKLSTAKHSVDIPFRAPTVKILSKQFTDKDVDFSHVDYGRWERKPIRCASMSRLGLRGPIEIKPGESWASRSALGTGQSDADSEVENELHPYRHLSRLGTNILDPGESASIVGARRAESNITMSMGQLNELVRTTVQECINSNYKASQPKTLQ
>nNP_795342
MDSQLANPPNAFNYIESQRDEYQLSHDLTEIVLQFPSTAAQLTARLSRSCMKIDHCVIEYRQQVPINATGTVIVEIHDKRMTDNESLQSSWTFPIRCNIDLHYFSASFFSLKDPIPWKLYYRVSDTNVQQRTHFAKFKGKLKLSTAKHSVDIPFKAPTVKILSKQFSAKDVDFSHVDYGKWERKLIRSASMNRFGLPGPIEIRPGESWATRSTIGPVNEDADSQSNNEQTPYRELHRLGSTVLDPGDSASIVGAHRAESNITMSMAQLNELVRTTVQECIKSSCNGPQPKIFK
>nNP_620854
MNSQLANPPSAFNYIESHRDEYQLSHDLTEIILQFPSTTSQLTARLSRSCMKIDHCVIEYRQQVPINATGTVIVEIHDKRMTDNESLQACWTFPIRCNIDLHYFSCSFFSLKDPIPWKLYYRVSDTNVHQGTHFAKFKGKLKLSTAKHSVDIPFRAPTVKILSKQFSSKDVDFSHVGYGKWERKLVRSTSMARLGLQGPIELNPGESWASKSTIGLTHTDADSEVENALHPYRELNKLGTSLLDPGDSASVVGAQRAQSNITISMAQLNEIVKTAAQECINNNCNPAQPKSLK
>nNP_671464
MDSQLANPPNAFNYIESHRDEYQLSHDLTEILLQFPSTTSQLSARLSRSCMKIDHCVIEYRQQVPINATGSVIVEIHDRRMTDNESLQASWTFPLRCNIDLHYFSSSFFSLKDPIPWKLYYRVCDTNVHQRTHFAKFKGKLKLSTAKHSVDIPFRAPTVKILSKQFTNKDVDFSHVDYGRWERKIIRSASLSRYELQGPIELRPGESWASRSTIGISHTDADSELENAIHPYRDLNRLGTTALDPGDSASIVGANKAQSNITLSMAQINEIVRSTVHECINNNCTPCLPKSFK
>nNP_671471
MESQLANPPNAFNYIESHRDEYQLSHDLTELILQFPSTVSQLASRLSRSCMKIDHASIRYRQQVPINATGSVLVEIHDKRMTDNESLQASWTFPIRCNIDLHYFSSSFFSLKDPIPWKLYYRVSDTNVHQRTHFAKFKGKLKLSTAKHSVDIPFRAPTVKILSKQFSNRDVDFSHVDYGKWERKLIRSASTSRYGLRSPLELQPGESWATRSSIGLAQTDADSEAENALHPYKKLSGWEQAYWTPEIRLQLLGAQRAQSNITMSMAQLNELVRTTVQECVNSNCNHSQPKSLQ
>nYP_001876455
MDSQLACPPSAFNYIESHRDEYQLSHDLTEIVLQFPSTASQLTARLSRSCMKIDHCVIEYRQQVPINATGAVIVEIHDKRMTDNESLQASWTFPIRCNIDLHYFSSSFFSLKDPIPWKLYYRVSDTNVHQRTHFAKFKGKLKLSTAKHSVDIPFRAPTVKILSKQFSNRDVDFSHVDYGRWERKLIRSASTNQFGLHGPIELKPGESWATKSSIGVSHTDADSELENAIHPYRQLNRLGTSVLDPGDSASIVGAQRAQSNITMSMTQLSEIVKATVQECINSNCIPSQPKSLK
>nNP_671457
MEAGLASAPSAFNYLESHRDEYQLSHDLTEIVLQFPSTASQLTARLSRSCMKIDHCVIEYRQQVPINASGSVIVEIHDQRMTDNESLQASWTFPIRCNIDLHYFSSSFFSLKDPIPWRLYYRVSDTNVHQRTHFAKFKGKLKLSTAKHSVDIPFRAPTVKILSKQFSHNDVDFSHVDYGQWERKVLRSNSMSRVGLTGPIELRPGESWASRSTVGTSSPSRDSKMHPYRELHQLGPSVLDPGDSASQVGLQRAHSNITMSMAQLNELVRTTVHECISNNCNPAQPKSLQ
>nNP_597687
MDSWLANPPSAFNYIESHRDEYQLSHDLTEIILQFPSTASQYAARLSRSCMKIDHCVIEYRQQVPINATGSVIVEIHDKRMTDNESLQASWTFPLRCNIDLHYFSASFFSLKDPIPWKLYYRVSDTNVHQNTHFAKFKGKLKLSTAKHSVDIPFRAPTVKILSKQFTHNDVDFTHVDYGRWERKPLRSASMSRFGITGPIELKPGESWACRSTIGTTHTDADNQGHSALHPYKDLHQLGGSVLDPGDSASQVGLTRSQSNITMSLAQLNELVRTTVHECINSNCNPTQPKSLR
>nNP_047242
MNSQLVNPPHAFNYIESQRDEYQLSHDLTEIILQFPSTAAQLTARLSRSCMKIDHCVIEYRQQVPINATGSVIVEIHDKRMTDNESLQASWTFPLRCNIDLHYFSASFFSLKDPIPWKLYYRVSDTNVHQRTHFAKFKGKLKLSTAKHSVDIPFRAPTVKILSKQFTDKDVDFSHVDYGRWERKPIRCASMSRVGLRGPIEIRPGESWASRSTIGVGQSEGESEIENELHTYRDLQRLGASVLDPGESASIVGANMAQSNITMSVAQLNELVRTTVQECIKSNCNSSQPKNFK
>nYP_001655004
MDSQLANPPNAFNYIESHRDEYQLSHDLTEIILQFPSTASQLSARLNRSCMKIDHCVIEYRQQVPINATGSVIVEIHDKRMTDNESLQASWTFPIRCNIDLHYFSSSFFSLKDPIPWKLYYRVSDTNVHQRTHFAKFKGKLKLSTAKHSVDIPFRAPTVKILSKQFSHKDVDFQHVDYGRWERKIIRSTSMSRFGLPGPIELKPGDSWASRSTIGRTHTDADSEVENAIHPYRDLNRLGGSVLDPGDSASQVGLQRAQSNITMSMAQLNELVRTTVQECINSNCNPAPPKSLK
>nNP_808913
MRAFLYHMDSQLVNPPNAFNYMESHREEYQLSHDLTEIFLQFPSTASQLTARFSRSCMKIDHCVIEYRQQVPINATGSVIVEIHDKRMTDNESLQASWTFPIRCNIDLHYFSASFFSLKDPIPWKLYYKVSDTNVHQRTHFAKFKGKLKLSTAKHSVDIPFRAPTVRILSKQFTDKDVDFSHVDYGRWERKPIRCASMSRVGLRGPLEIKPGESWASRSAVGTGHSDADSEVENELHPYRHLSRLGTSVLDPGESASIVGAQRAESNITMSMGQLNELVRTTVQECINSNCKPSQPKSLQ
>nYP_003856014
MNSQLAYPPSAFNYIESHRDEYQLCHDLTEIILQFPSTASQLTARLSRSCMKIDHCVIEYRQQVPINATGTVIVEIHDKRMTDNESLQASWTFPIRCNIDLHYFSASFFSLKDPIPWKLYYRVSDTNVHQRTHFAKFKGKLKLSTAKHSVDIPFRAPTVKILSKQFTDKDVDFSHVDYGKWERKPIRCASMSRIGSKCPIELGPGESWASRSTIGTAQSDVDSEIENGLHPYRHLSRLGTSVLDPGESASIVGAQRAESNITMSLGQLNELVRTTVQECINNNCQASQAKSLK
>nNP_808899
MDSQLVNPPNAFNYIESHRDEYQLSHDLTEIILQFPSTASQLTARLSRSCMKIDHCVIEYRQQVPINATGSVIVEIHDKRMTDNESLQASWTFPIRCNIDLHYFSASFFSLKDPIPWKLYYRVCDTNVHQRTHFAKFKGKLKLSTAKHSVDIPFRAPTVKILSKQFTDKDVDFSHVDYGRWERKPIRCASMSRVGLRGPIEIRPGESWASRSAVGTGHSDADSEVENELHPYRHLSRLGTNVLDPGESASIVGAQRAGSNITMSMGQLNELVRTTVQECINSNCKPAQPKSLQ
>nYP_980248
MDSQLVNPPNAFNYIESHRDEYQLSHDLTEIILQFPSTASQFTARLSRSCMKIDHCVIEYRQQVPINATGSVIVEIHDKRMTDNESQQATWTFPIRCNIDLHYFSASFFSLKDPIPWKLYYRVCDTNVHQRTHFAKFKGKLKLSTAKHSVDIPFRAPTVKILSKQFTDKDVDFSHVGYGKWERKPIRCASMSRVGLRGPIEIRPGESWASRSNIGTCQSDADSEVENELHPYRHLNRLGTSVLDPGESASIVGTQRAESNITMSMGQLNELVRTTVQECINNNCQATQAKSLK
>nNP_047248
MGSQLVPPPSAFNYIESQRDEFQLSHDLTEIVLQFPSTASQITARLSRSCMKIDHCVIEYRQQVPINASGTVIVEIHDKRMTDNESLQASWTFPIRCNIDLHYFSSSFFSLKDPIPWKLYYRVSDSNVHQMTHFAKFKGKLKLSSAKHSVDIPFRAPTVKILAKQFSEKDIDFWHVGYGKWERRLVKSASSSRFGLRGPIEINPGESWATKSAIGPTNRNADLDIEEELLPYRELNRLGTNILDPGESASIVGIQRSQSNITMSMSQLNELVRSTVHECIKTSCIPSTPKSLS
>nNP_808806
MGSQLVPPPSAFNYIESHRDEFQLSHDLTEIVLQFPSTASQLTARLSRSCMKIDHCVIEYRQQVPINASGTVIVEIHDKRMTDNESLQASWTFPIRCNIDLHYFSSSFFSLKDPIPWKLYYRVSESNVHQMTHFAKFKGKLKLSSAKHSVDIPFRAPTVKILTKQFSEKDIDFWHVGYGKWERRLVKSASLSRYGLRGPIEINPGESWATRSMIGPGPTNADLEMDDEMLPYRELNRLGTTVLDPGESASIVGIQRSQSTITMSMSQLNELVKSTVHECIKTSCIPSTPKSLN
>nNP_620015
MSSQLVVPPNAFNYVESHRDEYQLSHDLTEIVLQFPSAASQITAKLSRSCMKIDHCVIEYRQQVPINATGSVIVEIHDKRMTDNESLQASWTFPIRCNIDLHYFSSSFFSLKDPIPWKLYYRVSDTNVHQRTHFAKFKGKLKLSTAKHSVDIPFRAPTVNILSKQFTDKDIDFVHVGYGSWERKLLRCASTRSFGLNGPIEIKAGESWASRSTIGLSNSCVDTERGNDPYPYKNLNRLDTVILDPGESASIVAAQRTQSNITLSLAQLNEIVRTTVQECINTNCTPSEPKSLK
>nYP_619879
MDSQLVNPPNAFNYIESHRDEYQLSHDLTEIIMQFPSTASQLTARLSRSCMKIDHCVIEYRQQVPINATGSVIVEIHDKRMTDNESLQSSWTFPIRCNIDLHYFSASFFSLKDPIPWKLYYRVCDTNVHQRTHFAKFKGKLKLSTAKHSVDIPFRAPTVKILSKQFTDKDVDFSHVDYGKWERKPIRCASMSRLGLRGPIEIRPGESWASRSTLGNGLSDADSEEQNEIHPYRHLNRLGTTILDTGESASVVGAQKADSNITMTMGQLNELVRTTVHECINSNCKASQPKSLK
>nYP_001249283
MESQLVIPPNAFNYIESHRDEYQLSHDLTEIILQFPSTASQLGARLSRSCMKIDHCVIEYRQQVPINASGTVIVEIHDKRMTDNESLQASWTFPIRCNIDLHYFSSSFFSLKDPIPWKLYYRVSDSNVHQRTHFAKFKGKLKLSTAKHSVDIPFRAPTVKILSKQFTDKDIDFNHVGYGKWERRMVRSASSHRYGLPSPIEINPGESWATRSAIGMGHTNAGSDTTDALHPYRELNRLSTPILDPGESASIVGAQRTQSNITMSMSQLNELVRSTVQECINTNCVPSHPKTLG
>nNP_047199
MDSQLVNPPSAFNYIESHRDEYQLSHDLTEIILQFPSTASQLTARLSRSCMKIDHCVIEYRQQVPINATGSVIVEIHDKRMTENESLQASWTFPIRCNIDLHYFSASFFSVKDPIPWKLYYRVCDTNVHQRTHFAKFKGKLKLSTAKHSVDIPFRAPTVKILSKQFTDKDVDFSHVDYGKWERKPIRCASMSRIGLRGPIEIRPGESWASRSTVGPGLSDADSEVENELHPYKHLNRLGTAVMDPGESASIVGAQRAESSITMSMGQLNELVRTTVQECINSNCKASQPKSLK
>nNP_066377
MESQLVNPPNAFNYIESKRDEYQLSHDLTEIMLQFPSTASQLSARLSRSCMKIDHCVIEYRQQVPINAVGSVIVEIHDRRMTENESLQASWTFPIRCNIDLHYFSSSFFSLKDPIPWKLYYRVCDTNVHQSTHFAKFKGRLKLSTAKHSVDIPFRAPTVKILSKQFTDKDIDFSHVGYGKWERKMIRSASISRLGLHNPLEIMPGESWAVRSTVGLSPSEAGSDIENAMHPYRQLHRLGTGTLDPGDSASVIGAQRAQSNITLSMAQLNELVKAAAHECINSNCTPSQPKSLK
>nYP_003622547
MESQLVNPPNAFNYIESQRDEYQLSHDLTEIVLQFPSAAAQISARLSRSCMKIDHCVIEYRQQVPINAAGSVIVEIHDKRMTDNESLQASWTFPIRCNIDLHYFSSSFFSLKDPVPWKLYYRVSDTNVHQRTHFAKFKGKLKLSTAKHSVDIPFRAPTVKILSKQFTDRDIDFCHVGYGKWERKLIRSISTVNHGLPGPISIDPGETWAHRSTIGTGQSTTDSEVEIAAHPYRGLHRLGTTMLDPGDSASIVGAQRAQSNITMSMAQLNELVRSTVQECINTNCTPSEPKSLR
>nYP_004207832
MESSQLVNPPNAFNYIESHRDEYQLSHDLTEIILQFPSTASQLTARLSRSCMKIDHCVIEYRQQVPINATGSVIMEIHDKRMTDNESLQASWTFPIRCNIDLHYFSSSFFSLKDPIPWKLYYRVSDTNVHQRTHFAKFKGKLKLSTAKHSVDIPFRAPTVKILSKQFTDKDVDFSHVDYGRWERKLIRSASTLRFGLPSPLELRPGESWASRSTIGHNDADSDVGDATHPYRELNRLGTTILDPGDSASIVGAQRAQSNITMSVAQLSELVRTTVQECINNNCTPSAPKSLK
>nYP_004958238
MSSQLVAPPSAFNYVESQRDEYQLSHDLTEIVLQFPSTASQISAKLSRSCMKIDHCVIEYRQQVPINATGSVIMEIHDKRMTDNESLQASWTFPIRCNIDLHYFSSSFFSLKDPIPWKLYYRVMDTNVHQRTHFAKFKGKLKLSTAKHSVDIPFRAPTVKILSKQFTEKDIDFSHVGYGAWERKLIRTASTSRFGLQVPIEIKPGESWASRSTIGLTNSSGDSQLQNEIHPYRHLHRLGSTVLDPGESASVTGAERTRSNISISLAELNEIVRSTVHECINTNCTPSEPKSLK
>nYP_001960965
MSSQLVAPPSAFNYVESQRDEYQLSHDLTEIVLQFPSTASQISAKLSRSCMKIDHCVIEYRQQVPINATGSVIMEIHDKRMTDNESLQASWTFPIRCNIDLHYFSSSFFSLKDPIPWKLYYRVMDTNVHQRTHFAKFKGKLKLSTARHSVDIPFRAPTVRILSKQFTEKDIDFSHVGYGAWERKLIRTASTSRFGLQVPIEIKPGESWASRSTIGLTNSSGDSQLQNEIHPYRQLHRLGSTVLDPGDSASITGADRTRSNISISLAELNEIVRSTVHECINTNCTPSEPKSLK
>nYP_004958218
MESKLVAPPNAFNYIESHRDEYRLSHDLTEIVLQFPSAASQISARLTRSCMKIDHCVIEYRQQVPINASGAVIVEIHDKRMTDNESLQASWTFPIRCNIDLHYFSSSFFSLKDPIPWKLYYRVSDSNVHQQTHFAKFKGKLKLSTAKHSVDIPFRAPTVKILSKQFTDKDIDFCHVGYGKWERRMTRSASSSNFGLRGPIELRPGESWAVRSAIDSAHSDADSEMRDALHPYRHLDRLGTPILDPGESVSVLGAQRTQSNITLSLAQLNDIVKTTVQECINTNCVPSQPKPLQ
>nYP_794167
MESQLVNPPHAFNYIESHRDEYQLSHDLTEIILQFPSTAAQLTARLHRSCMKIDHCVIEYRQQVPINAAGTVIVEIHDKRMTDNESLQASWTXPIRCNIDLHYFSASFFSLKDPIPWKLYYRVSDTNVHQRTHFAKFKGKLKLSTAKHSVDIPFRAPTVKILSKQFTDKDVDFWHVDYGRTERKPIRCASMSRVGLRGPIDIRPGESWASRSTIGTGQSEADSEVENELHPYRHLNRLGTSVLDPGESASIVGAQRAESNITLSMGQLNEIVRTTVQECINNNCQASQAKSLK
>nYP_115514
MESQLAQAPSSFNYIESHRDEYRLTHDLTEIVLQFPSTAEQWGATVRRRCMKIDHCVIEYRQQVPINATGSVIVEIHDKRMTDNESLQASYTFPIRCNIDLHYFSASFFSLKDPIPWKLYYRVSDTNVHQGTHFAKFKGKLKMSTAKHSVDVIFRSPTVKILSKQFTGKDIDFSHVDYGKVERKLVKCESSSRLGLHSAIELRPGESWATRSCIGPDTMETESEVHNRNHPYRELNRLSTSMLDPGDSASMIGASRAESNITLTRAQLQELVSSTVEHCINRNCTPHQAKPL
>nYP_794173
MNSQLANPPHAYNYIESQRDEYQLSHDLTEIILQFPSAAAQLTARLSRSCMKIDHCVIEYRQQVPINAAGTVIVEIHDQRMTDNESLQATWTFPIRCNIDLHYFSASFFSLKDPIPWKLYYRVSDTNVHQRTHFAKFKGKLKLSTAKHSVDIPFKAPTVKILSKQFTEKDVDFSHVDYGRWERKPIRCASMSRLGLRGPIEIRPGESWASRSTIGVGPSDADSEIENELHPYRDLNRLGTSVLDPGESASIVGARRAQSNITMSVAQLNELVRSTVQECIKNNCSSSQLKSFDK
>nYP_717932
MKIDHCVIEYRQQVPINASGTVVVEIHDKRMTDDESLQASWTFPIRCNIDLHYFSSSFFSLKDPVPWKLYYKVCDTNVHQMTHFAKFKGKLKLSTAKHSVDIPFRAPTVKILSKQFTDKDIDFSHVGYGKWERRMIKSASSRYGLPGPIAINPGESWASRSTIGPVHSNADSDEIHPYRELNRLSTPVLDPGDSASVVAAHRAQSNITLSVAQINEIVRSTVQECINTNCLPSHTKSLQ
>nYP_004935367
MEGSQLVNPPSAFNYIESHRDEYQLSHDLTEIVLQFPSTASQLGARLSRSCMKIDHCVIEYRQQVPINASGSVVVEIHDKRMTDNESLQASWTFPIRCNIDLHYFSSSFFSLKDPIPWKLYYKVCDSNVHQRTHFAKFKGKLKLSTAKHSVDIPFRAPTVKILSKQFTDKDIDFSHVGYGKWERRMIRSASSSRLGLQGPIEIRPGESWATRSTIGLGHLDADSDVRDASYPYRELNRLGTPVLDPGDSASVVAAQRTHSNISMSMGQLNEIVRSTVQECISTNCIPPRNKTLD
>nYP_005352911
MSSQLVVPPNAFNYVESQRDEYQLSHDLTEIVLQFPSTASQISAKLSRSCMKIDHCVIEYRQQVPINATGSVIVEIHDKRMTDNESLQASWTFPIRCNIDLHYFSSSFFSLKDPIPWKLYYRVSDTNVHQRTHFAKFKGKLKLSTAKHSVDIPFRAPTVKILSKQFSDKDIDFAHVGYGTWERKLVRCASTSKFGLNGPIEIKPGESWASRSTIGLSNSYVDSERGNDLHPYRELNRLGTTILDPGESASIVAANRTQSNITLSLAQLNDIVRTTVQECINTNCTPSEPKSLK
>nYP_003828910
MNSKLADPPNAFNYIESNRDEYQLSHDLTQIVLQFPSTTAQISARLTRSCMKIDHCVVEYRQQVPINASGTVIVEIHDKRMTDDQSLQASWTFPIRCNIDLHYFSSSFFSLKDPIPWVLYYRVSDSNVHHGTHFAKFKGKLKLSTAKHSVDIPFRAPTVKILSKLFSAKDVDFSHVGYGKWERKLVRSMSTCRQGLLGPIDLRPGESWASRSTLGPAQSITESDDAEELHPYRELHRLNTPILDPGESASIVGMQRTQSNITLSLSQLNDIVRSTVQECIKSNCTPNDPKSLN
>nYP_004429247
MDSQLANPPNAFNYIESNRDEYQLSHDLTEIVLQFPSTASQLTARLSRSCMKIDHCVIEYRQQVPINATGTVIVEIHDKRMIDNESLQASWTFPIRCNIDLHYFSSSFFSLKDPIPWKLYYRVSDTNVHHRTHFAKFKGKWKLSTAKHSVDIPFRAPTVKILSKQFSHKDVDFTHVDYGRWERKTLRSTSISRVGLPGPIELRPGESWASKSTIGLAHTDTDSELDNALHPYKELNRLGASVLDPGDSASQAGLQRAQSNITMSMAQLNELVRTTVHECINTNCNSNPPKSLK
>nYP_579172
MDAQLVNPPSAFNYIESHRDEYQLSHDLTEIILHFPSAAAQLSARLSRSCMKIDHCVIEYRQQVPINAIGTVIVEIHDRRMTDNESLQASWTFPIRCNIDLHYFSSSFFSLKDPIPWKLYYRVCDSNIHQRTHFAKFKGKLKLSTAKHSVDIPFRAPAVKILSKQFSEKDVDFSHVGYGRWERKMIRSISMARIGLPSPIELLPGESWASRSTIGIGQTDTDSELENAIHPYRQLNRLGTSALDPGDSASIVGASRAQSNITMSMAQLNDLVRSTVHECINSNCTPAQPKSLK
>nYP_002154622
MGSQLVNPPNAFNYIESQRDEYQLSHDLTEIVLQFPSAAAQISARLSRSCMKIDHCVIEYRQQVPINATGSVIVEIHDKRMTDNESLQASWTFPIRCNIDLHYFSCSFFSLKDPIPWKLYYRVSDTNVHQRTHFAKFKGKLKLSTAKHSVDIPFRAPTVKILSKQFTDRDVDFSHVGYGKWERKLIRSASTVKYGLPSPITIDPGETWASRSTIGIGQSSTESEVENATHPYRGLHKLGTSMLDPGDSASIVAARRAESHITMSEAQLNDLVRSAVQECIKTNCIPPQPKSLS
>nYP_003587824
MDSQLVNPPNAFNYIESHRDEYQLSHDLTEIVLQFPSTASQLTARLSRSCMKIDHCVIEYRQQVPINATGTVIVEIHDKRMTDNESLQASWTFPIRCNIDLHYFSASFFSLKDPIPWKLYYRVCDTNVHQRTHFAKFKGKLKLSTAKHSVDIPFRAPTVKILSKQFTDKDVDFSHVDYGRWERKPIRCASMSRVGLRGPIEIRPGESWASRSAVGTGHSDADSEVGNELHPYRHLSRLGTSVLDPGESASIVGAQRAESNITMSIAQLNELVRTTVQECIKSSCNAPQPKIFK
>nYP_002941858
MESQLVNPPSAFNYIESQRDEYQLSHDLTEIVLQFPSAAAQISARLSRSCMKIDHCVIEYRQQVPINAAGSVIVEIHDKRMTDNESLQASWTFPIRCNIDLHYFSSSFFSLKDPIPWKLYYRVSDTNVHQRTHFAKFKGKLKISTAKHSVDIPFRAPTVKILSKQFTDRDIDFCHVGYGKWERKLIRSTSTVKLGLPSPISIDPGETWANRSAIGIGQSSTESDVENAAHPYRGLHRLGTSMLDPGDSASIVAARRVESHITMSEAQLNELVRTAVQECIKTNCTPPQPKSLN
>nYP_004429241
MDSQLANPPNAFNYIESHRDEYQLSHDLTEIILQFPSTAAQLTARLSRSCMKIDHCVIEYRQQVPINATGSVIVEIHDKRMTDDESLQASWTFPIRCNIDLHFFSCSFFSLKDPIPWKLYYRVSDTNVHQRTHFAKFKGKLKLSTAKHSVDIPFRAPTVKIHSKQFSHKDVDFSHVDYGKWERKTLRSTSMSRVGLPGPIELRPGESWASRSTVGLNQADTESELENALHPYRELNRLGSSALDPGDSASQTGLQRAQSNITMSVAQLSELVRTTVQECINNNCNPNQPKSLK
>nNP_957677
MESQLVNPPNAFNYIESQRDEYQLSHDLTEILLQFPSTASQLSARLSRSCMKIDHCVIEYRQQVPINAVGSVVVEIHDRRMTDNESLQASWTFPIRCNIDLHYFSSSFFSLKDPIPWKLYYRVCDTNVHQRTHFAKFKGMLKLSTAKHSVDIPFRAPTVKILSKQFTEKDIDFSHVGYGKWERKMIRSASISGVGLHSPIELRPGESWAVRSTVGISHSVADSDAENAAHPYRQLHRLGTSSLDPGDSASIVGAQRAQSNITMSMAQMIELVRATAQECINSNCTPSQPKSLH
>nYP_004958245
MESQLVNPPNAFNYIESQRDEYQLSHDLTEIVLQFPSAAAQISARLSRSCMKIDHCVIEYRQQVPINAAGSVIVEIHDKRMTENESLQASWTFPIRCNIDLHYFSSSFFSLKDPIPWKLYYRVSDTNVHQRTHFAKFKGKLKLSTAKHSVDIPFRAPTVKILSKQFTDRDIDFCHVGYGKWERKLIRSTSTTTHGLPSPLSIDPGETWAAKSTIGIGQSSADSEIENAALPYRGLHRLGTSLLDPGDSASIVAARRTESHITMSEAQLNDLVRTAVQECIKTNCIAPQPKPLN
>nYP_004207818
MESQLMHPPNAFNYIESHRDEYQLSHDLTEIVLQFPSTASQLSARLSRSCMKIDHCVIEYRQQVPINATGSVVVEIHDKRMTDNESLQAAWTFPIRCNIDLHYFSSSFFSLKDPIPWKLYYKVCDSNVHQRTHFAKFKGKLKLSTAKHSVDIPFRAPTVKILSKQFTDKDIDFCHVGYGKWERRMVRSASISRIGLPGPIEIRPGESWAARSTIGPSNSDAESEMGEAQHPYRELNRLGTTILDPGESASIVGAQRAQSNITMSVAQLNELVRTTVQECIKTNCTPSQPKSLQ
>nYP_004207830
MESQLVNPPNAFNYIESHRDEYQLSHDLTEIMLHFPSTASQLSARLSRSCMKIDHCVIEYRQQVPINAVGSVVVEIHDKRMTDNESLQASWTFPIRCNIDLHYFSSSFFSLKDPIPWKLYYRVSDTNVHQRTHFAKFKGKLKLSTAKHSVDIPYRAPTVKILSKQFTDKDIDFSHVGYGKVERKMIRSTSISGFGLHSPIELRPGESWAVRSAIGINQSDAESDIENATHPYRQLHRLGTSSLDPGDSASLIGAQRTQSNITMSMAQLNELVRTATQECINNNCTPSQPKSLQ
>nYP_004901699
MDSQLVNPPSAFNYIESHRDEYQLSHDLTDIILQFPSTASQLTARLSRSCMKIDHCVIEYRQQVPINATGTVIVEIHDKRMTDNESLQALWTFPIRCNIDLHYFSASFFSLKDPIPWKLYYRVCDTNVHQRTHFAKFKGKLKLSTAKHSVDIPFRAPTVKILSKQFTDKDVDFSHVGYGKWERKPIRCASMSRLGLRGPIEIRPGESWASRSTIGTAQSDADSEVDNELHPYRHLNRLGTSVLDPGESASIVGAQRAESNITMSMGQLNELVRTTVQECINSNCQPSQAKSLK
>nYP_004564607
MESQLANPPNAFNYIESHRDEYQLSHDLTDIILQFPSTAAQLTARLNRSCMKIDHCVIEYRQQVSINATGSVIVEIHDKRMTDNESLQASWTFPIRCNIDLHYFSSSFFSLKDPIPWKLYYRVSDTNVHQRTHFAKFKGKLKLSTAKHSVDIPFRAPTVKIHSKQFSHKDVDFSHVDYGPWERKTLSSTSMSRFGLPGPIELKPGESWASRSTIGRTHTETESEIHPYRELNRLGPSVLDPGDSASQVGLQRAQSNITMSMAQLNDLVRTTVQECINNNCNPSQPKSLQ
>nYP_001960958
MNSQLVVPPNAFNYVESHRDEYQLSHDLTEIVLQFPSTASQISAKLSRSCMKIDHCVIEYRQQVPINATGSVIVEIHDKRMTDNESLQASWTFPLRCNIDLHYFSASFFSLKDPIPWKLYYRVSDTNVHQRTHFAKFKGKLKLSTAKHSVDIPFRAPTVKILSKQFSDKDIDFAHVGFGKWERKLVRCASTNNFGPSGPIEIKAGESWASRSTVGISNSCMDSEKSNDLNPYRDLNRLGTTFLDPGESASIVAAQRTQSNITLSLAQLNDIVRTTVQECINTNCTPSEPKSLK
>nYP_004958252
MDSQLVNPPNAFNYIESRRDEYQLSHDHTEIILQFPSTASQLSARLNRSCMKIDHCVIEYRQQVPINATGSVIVEIHDKRMTDNESLQASWTFPIRCNIDLHYFSSSFFSLKDPIPWKLYYRVCDSNVHQMTHFAKFKGKLKLSTAKHSVDIPFRAPTVKIMSKQFTVNDIDFSHVGYGKWERKLIRSASTSRFGLPGPIELRPGDSWASRSTVGTAQLDADSDIGEASHPYKELNRLGTDMLDPGESASIIDGLNQI
>nYP_001960951
MESQLANPPNAFNYIESQRDEYQLSHDLTEIVLQFPSTASQISARLSRRCMKIDHCVIEYRQQVPINATGAVVVEIHDKRMTDNESLQASWTFPIRCNIDLHYFSSSFFSLKDPIPWKLYYRVCDTNVHQRTHFAKFKGKLKLSTAKHSVDIPFRAPTVKILSKQFTDKDVDFCHVGYGRWERKPVRSASASTIGLRSPIQLRPGESWAVRSTVGANPSDAESDIVETSHPYRELNRLGTTMLDPGESASIVGAQRAQSNITMSLGQLNELLRNTVQECINSNCVPSQAKSLN
>nYP_006331059
MESQLANPPNAFNYIESHRDEYQLSHDLTEIVLQFPSTASQLTARLSRSCMKIDHCVIEYRQQVPINATGSVIVEIHDKRMTDNESLQASWTFPIRCNIDLHYFSASFFSLKDPIPWKLYYRVSDTNVHQRTHFAKFKGKLKLSTAKHSVDIPFRAPTVKILSKQFTDKDVDFNHVDYGKWERKPIRCASMSRLGIRGPIEIRPGESWASRSTIGTGLSEADSEVENELHPYRHLNRLGTSVMDPGESASIVGAQRAESNITMSMAQLNDLVRTTVQECINNNCQASKPKSFQ
>nYP_006462
MESQLVNPPSAFNYIESHRDEYQLSHDLTEIILQFPSTAAQLTARLSRSCMKIDHCVIEYRQQVPINATGTVIVEIHDKRMTDNESLQASWTFPIRCNIDLHYFSSSFFSLKDPIPWKLYYRVCDSNVHQRTHFAKFKGKLKISTAKHSVDIPFRAPTVKIHSKQFTENDVDFSHVDYGKWDRKLIRSTTMSRVGLKTPLELRPGESWASRSTIGMGHTDTDSELENAIHPYRHLNRLGSCTLDPGESASVIGEQRAQSNITMSMNQLNELVKATVHECINNNCNPTPPKSLK
>nYP_459918
MDSQLVNPPNAFNYIESQRDEYKLSHDLTEIVLQFPSAAAHISARLSRSCMKIDHCVIEYRQQVPINAAGSVIVEIHDKRMTDNESLQASWTFPIRCNIDLHYFSCSFFSLKDPIPWKLYYRVSDTNVHQSIHFAKFKGKLKLSTAKHSVDIAFRAPTVKILSKQFTDRDVDFSHVGYGKWERKLIRSASTVKYGLPSPITIDPGETWASRSTLGIGQSSTESEVENAAHPYRGLHRLGTTMLDPGDSASIVAARRAQSHITMSEAQINDLVRNAVQECIKTNCIPPEXKSLS
>nYP_001974410
MDSQIVCPPNAFNYIESRRDEYQLSHDLTEIILQFPSKATQLSARLNRSCMKIDHCVIEYRQQVPINATGSVIVEIHDQRMTENESLQASWTFPIRCNIDLHYFSSSFFSLKDPIPWKLYYKVCDSNVHQMTHFAKFKGKLKLSTAKHSVDIPFRAPTVKIMSKQFTVNDIDFSHVGYGKWERKLIRSASTSRFGLPGPIELNPGESWATRSTIGPAQLEAESDIAEVLHPYKDLNRLGTAILDPGDSASIIGAQRTQSNITLSMAQLNDLVRTTVQECIKTNCIPSQPKSLK
>nYP_001974412
MDSQLANPPNAFNYIESHRDEYQLSHDLTEIVLQFPSTASQLTARFNRSCMKIDHCVIEYRQQVPINATGSVIVEIHDKRMTDNESLQASWTFPIRCNIDLHYFSASFFSLKDPIPWKLYYRVCDTNVHQRTHFAKFKGKLKLSTAKHSVDIPFRAPTVKILSKQFTDKDVDFSHVDYGKWERKPIRCASMSRLGIRGPIEIRPGESWATRSTIGTGHSDADSEMENELHPYRHLSRLGTSVLDPGESASIVGAQRAESNITMSMGQLNELVRTTVQECINSNCQASQAKSFK
>nYP_006902889
MDSKLVVPPSVFNYVESHRDEYQLSHDLTEIILQFPSTAAQLTARLNRSCMKIDHCVIEYRQQVPINAAGTVIVEIHDKRMTDNESLQASWTFPIRCNIDLHYFSSSFFSLKDPIPWKLYYKVCDSNVHQGTHFAKFKGKLKLSTAKHSVDIPFRAPTVRILSKQFTDKDIDFHHVGYGKYERRMIKSTASARFGLHNPIELNPGETWATRSAVGITHSNVSSDVANEIHPYREMNRIGTPMLDPGDSVSQIGIQRTQSNITMSMSQLNEIVRSTVQECINTNCIPSHPKQLK
>nYP_007250564
MDSQLVIPPNAFNYIDSHREEYQLSHDLTEIVLQFPSTAAQLSARLSRSCMKIDHCVIEYRQQVPINASGTVIVEIHDKRMQDNESLQASWTFPIRCNIDLHYFSSSFFSLKDPIPWKLYYKVSDSNVHQRTHFAKFKGKLKLSTAKNSVDIPFRAPTVRILSKQFTEKDIDFHHVGFGKWERRLVRSASSRIIGLPGPIEIRPGESWASRSTIGTAHSNAESEVTDALYPYRELNRLSTPILDPGDSASVIGIQRTESNLTMSMSQLNDIVRSTVQECINTNCVPPVPKSLK
>nYP_006590060
MESQLAYPPAVFNYVESQRDEYQLSHDLTEIVLQFPSTASQLTARISRSCMKIDHCVIEYRQQVPINATGSVIVEIHDKRMTDNESLQASWTFPIRCNIDLHYFSSSFFSLKDPIPWKLYYRVCDTNVHQRTHFAKFKGKLKLSTAKHSVDIPFRAPTVKILSKQFKESDVDFSHVGYGHYERKLIKSASTTRYGIHSPITIKPGETWATRSTIGVSSTDADSEVENTTHPYRQLHRLDSSVLDPGESASIVGARRAESSITISMAQLNELVRTTAQECIKSNCIPSEPKCLK
>nYP_006860607
MESQLAVAPNAFNYIESHRDEYQLSHDLTEIVLQFPSTAAQLTARLSRSCMKIDHCVIEYRQQVPINAAGTVIVEIHDKRMTDNESLQASWTFPIRCNIDLHYFSSSFFSLKDPIPWKLYYRVSDSNVHQATHFAKFKGKLKLSTAKHSVDIPFRAPTVKILSKQFTDKDVDFAHVGYGKWERRMIRSTSCSKHGYNGPIEIGPGESWASRSAIGQAHSTVDTDITDASRPYRELNRLSTPILDPGESASVVGLQRTQSNITMSMSQLNEIVRTAVQECINTNCSPSIPKSLR
>nYP_007024779
MDSQLVNPPSAFNYIESHRDEYQLSHDLTEIILQFPSTASQLTARLSRSCMKIDHCVIEYRQQVPINATGSVIVEIHDKRMTDNESLQASWTFPIRCNIDLHYFSASFFSLKDPIPWKLYYRVCDTNVHQRTHFAKFKGKLKLSTAKHSVDIPFRSPTVKILSKQFTDKDVDFSHVDYGRWERKPIRCASMSRLGLRGPIELRPDESWASRSTVGTGQSDADSEVENELHPYRHLSRLGTTVLDPGESASVVGAQRAESNITMSMGQLNELVRTTVQECINNNCRPSQPKSLQ
