# Supplementary material for: Bioinformatic Analysis Reveals Genome Size Reduction and the Emergence of Tyrosine Phosphorylation Site in the Movement Protein of New World Bipartite Begomoviruses
Source: PLoS One. 2014 Nov 10;9(11):e111957. doi: 10.1371/journal.pone.0111957 (PMC4226511; doi:10.1371/journal.pone.0111957)
Supplement: Data S1 — Genomes and protein sequences used in this study. (TAR.GZ) [file pone.0111957.s002.gz › mp_peptides_bipartite_nodup_ow.fasta]

>oNP_803874
MDNQFTVTDNTYIHSKRTEYVLTNDAAPIHLQFPSSFEQATMRLKGRCMKIDHIIIEYRNQVPFNATGSVIVEIRDNRVSLEDAAQAAFTFPIACNVDLHYFSSTYFSISRTLPWSIMYRVEDSNVVEGVKFASIKAKLRLSSAKHSTDIRFKPPTINILSKGYTTDCIDFWSVEKGETRRRLLNPTPTAHSQRPIAHRPITILPGETWATKSQIGLPCSSGQRDIGCMRSQSMRIDPTTRPLDADNDSTEYPYQGLYRLSTPVLDPGDSVSQTPSDTVSRKDLESLIETTINRCLIKTQCETPRQL
>oYP_002317401
MDNQFTVTDNNYINSKRTEYALTNDAAPINLQFPSSFEQATMRLKGRCMKIDHIIIEYRNQVPFNAIGSVIVEIRDNRVSLEDAAQAAFTFPIACNVDLHYFSSTYFSISEPSPWRIMYRVEDSNVIEGVKFASIKAKLRLSSAKHSTDIRFKSPTINILSKGYTKDCIDFWSVEKGETRRRLLNPTPTAHSQRPITHRPITILPGETWATKSQIGLPSSSGPARLEHFRSQSMRMDPSTTPTDLDNDSTEYPYQTLHRLHTPELDPGDSVSQTPSDSVSRKDLETLLESTINKCLIKIKSEAPRQL
>oNP_808890
MDHQFTVTDNNYINSKRTEYALTNGAAPINLQFPSSFEQATMRLKGRCMKIDHIIIEYRNQVPFNATGSVIVEIRDNRVSLEDAAQAAFTFPIACNVDLHYFSSTYFSISEPSPWKILYRVEDSNVIEGVKFASIKAKLRLSSAKHSTDIRFKPPTINILSKGYTKDCIDFWSVEKGETRRRLLNPTPTAHSQRPITHRPITILPGETWATKSQIGLPSSSGPARLEHFRSQSMRMDPSTTPTDLDNESTEYPYQRLHRLNTPELDPGDSVSQTQSDSVSRKDLETLLESTINRCLIKIKSEAPRPL
>oNP_981941
MEHYSGAVVNNKYVETKSCEYRLTNNETPIKLQFPSYLEQKTVQIMGKCMKVDHAVIEYRNQVPFNAEGSVVVTIRDTRLSYEQAAQAAFTFPIGCNVDLHYFSSSFFSLKDDTPWEIVYKVEDSNVIDGTTFAQIKAKLKLSSAKHSTDIRFKPPTINILSKDFTKDCVDFWSVERPKPIRRLLNPGPKQGPDVFEGQRPITLQPGETWATKSSIGRSASMRYTTQDRLGIQDNPTTSDADYPLRHLHKLHESSLDPGDSISQTQSNAMSRKDMEEIIETAINKCLITQKSTVNKTL
>oNP_047236
MENNSSNAAYLRSERVEYELTNDSTDVKLSFPSLLDNKISLLKGHCCKIDHIVLEYRNQVPINATGHVIIEIHDQRLHDGDSKQAEFTIPVQCNCNLHYYSSSFSTMKDINPWRVMYRVVDTNVINGVHFCRIQGKLKLVNCKRSPNDIQFRSPKIEILSKAFTERDIDFWSVGRKAQQRKLVQGPSLIGSRSMRYAPCSIGPNESWAVRSELGLHEPWAVKERGWASIERPYNQLNRLNPDALDPGKSVSQVGSDQFTREDLNDIISKTVNICLNTSMQSHVSKNV
>oNP_852656
MSIGNDKMVMGVGGYIQSNRVEYALTNDASEVTLTFPSIFEQKISQLRNRCMKIDHVVLEYRSQVPINAVGHVVIEIHDIEIDRGYTKQAEFTIPIKCNCNLHYYSSTYFSVKDNNPWRVEYRVENTNVVNGVHFCKILGKLKLSSAKHSTHVEFRPPRIEIQSKEFTVNDIDFWSVGSKAQSRRLVDGSKLMGHSSRSLRVPHLAIGPNESWASRSEVGQTSVCSRPYKNLSGLDESAIDPGPSASQVGSITRDEITEIITKTVEQCMKSNVNAPLIKGV
>oNP_803153
MIIIVNSSHCRCALIEIIRIISGCVVIFRGQLINNKYVETKSCEYRLSNNEMPIKLQFPSYLEQKTVQIMGRCMKVDHAVIEYRNQVPFNAKGTVIVTIRDTRLSYEQAAQAAFTFPIACNVDLHYFSSSFFSLKDETPWEIVYKVEDSNVIDGTTFAQIRAKLKLSSAKHSTDIRFKPPTINILSKDYTADCVDFWSVEKPKPIRRLLNPGPNQGPYPNTGHRPIMLQPGETWATRSSIGRSSSMRYTNNERPSILDNTSASDADYPLRHLHKLPEASLDPGDSISQTQSNAMSKREIEDIIETTISKCLISQRSNVNKVL
>oNP_620378
MENYSGVVVNNKYVETKSCEYRLTNNEMPIKLQFPSYLEQKTVQIMGKCMKVDHAVIEYRNQVPFNAKGTVVVTIRDTRLSYEQAAQAAFTFPIACNVDLHYFSSSFFSLKDETPWEIVYKVEDSNVIDGTTFAQIKAKLKLSSAKHSTDIRFKPPTINILSKDYNENCVYFWSVEKPKPIRRLLNPGPNQDPYSINGQRPIMLQPGETWATRSSIGRSSSMRLTSTERLGLTNNGSTSEAEYPLRHLHKLPESSLDPGDSISQAQSNSMSRKDIEDIIESTISKCLITQRSNANKAL
>oYP_293687
MSIRNDNMGLGVGGYIESERVEYALTNDAAEVTLTFPSMFEQKISQLRNRCMKIDHVLLEYRSQVPINAVGHVVIEIHDMRLTEGDTKQAEFTIPIKCNCNLHYYSSSYFSAKDKNPWRVEYRVENTNVVNGVHFCKMLGKLKLSSAKHSTDVEFRAPRIEIQSKEFTVNDIDFWSVGSKPQTRRLVDGSRLMGHSSRSLRVPHLAIGPNESWASRSEVGLVSVTSRPYKNLSGLDESAIDPGPSASQVGSITRDEITEIITKTVEQCMKSNVNAPLTKGV
>oYP_006445
MSIRNDNMGLGVGGYIESDRVEYALTNDVAEFTLTFPSMFEQKISQLRNRCMKIDHVLLEYRSQVPINAVGHVVIEIHDMRLTEGDTKQAEFTIPIRCNCNLHYYSSTYFSVKDRNPWRVEYRVENTNVVNGVHFCKMLGKLKLSSAKHSTDVEFRAPRIEIQSKEFTVNDIDFWSVGSKPQTRRLVDGSRLLGHSSRSLRVPHFAIGPNESWANRSEIGLGSVTSRPYKNLSGLDESAIDPGPSASQIGSITKEEITDIITKTVEQCIKSNVNASLTKGV
>oNP_620870
MENNSSNAAYLRSERVEYELTNDSTDVKLSFPSLLDTKISLLKGHCCKIDHIVLEYRNQVPINATGHVIIEIHDQRLHDGDSKQAEFTIPVQCNCNLHYYSSSFFSMKDINPWRVMYRVVDTNVINGVHFCRIQGKLKLSTAKQSNDIQFRSPKIEILSKAFTERDIDFWSVGPKAQQRKLVQGPSLIGSRSKRYAPCSIGPNESWAVRSEIGLNGPWAVTSEAGPSFERPYSQLNRLNPDALDPGKSVSQVGSNHFTREDLNDIISKTVDMCLNTSMQSHVSKNV
>oNP_077115
MDSQLACPPNAFNYIESNRDEYQLSHDLTEIILQFPSTASQLSARLSRSCMKIDHCVIEFRQQVPINATGSVVVEIHDKRMTDNESLQASWTFPVRCNIDLHYFSSSFFSLKDPIPWKLYYKVCDSNVHQRTHFAKFKGKLKLSTAKHSVDIPFRAPTVKILSKQFTDKDVDSATWDMGNGIEK
>oNP_783159
MSIGNDGLGMGVGGYIQSERVEYALTNDASEVTLSFPSMFEQKISQLRNKCMKIDHVVLEYRNQVPINAVGHVVIEIHDMRLTEGDTKQAEFTIPIKCNCNLHYYSSSFFSLKDKNPWRVEYRVENANVVNGVHFCKMLGKLKLSSAKHSTDVEFRPPKIEIQTKEFTVNDIDFWSVGSKPQTRRLVDGSRLMGHSSRSLRVPYLTIGPNESWASRSEIGHSSAVSRPYKNLSGLDDSAIDPGPSASQAGSITREEIADIITKTVEKCIISNVTAPMSKDV
>oNP_803227
MSIGNDGMGMGVGGYIQSERVEYALTNDAAEVTLSFPSMFEQKLSQLRNRCMKIDHVVLEYRSQVPINAVGHVVVEIHDMRLTEGDTKQAEFTIPIKCNCNLHYYSSSFFSLKDKNPWRVEYRVENTNVVNGVHFCKMLGKLKLSSAKHSTDVEFRPPKIEIQTKEFTMNDIDFWSVGSKPQTRRLVDGSRLMGHSSRSLRVPYLAIGPNESWASRSEIGLSSVTSRPYKNLSGLDDSAIDPGPSASQAGSITREEIADIITEDCRAMYKIQCKCSSIEERVINFKPNLFKK
>oNP_995301
MESNNNSIAYTTSDRTEFQLSNEKTEVTLLFPSTVDQKLSMLLGKCLRIDHVILQYRNQVPVNATGHVVIEMHDTRLHEGDSKQAEFTIPIGCNCNIHYYSSSYFSPKDPNPWRVLYRVDDTNVVNGVHFCRMQGKLKMSSAKQSSEITFKSPKIVILSKAYNMNHIDFWHVPQSKVSRKPVQALSQMRSQSSRYTTNAIPQGHTWASASAVGNNEIEEYPYRHLHQLQDATLDPGPSASEVVACSNKVNDDVINIIKKTVELCMEGSNVSSNVKKI
>oNP_049922
MLLGKCLRIDHVILQYRNQVPVNATGHVVIEMHDTRLHEGDSKQAEFTIPIGCNCNIHYYSSSYFSPKDPNPWRVLYRVDDTNVVNGVHFCRMQGKLKMSSAKQSSEITFKSPKIEILSKAYNMTHIDFWHVPQSKVSRKPVQALSNMRSQSSRYTTDAIPQGHTWASASTVVNQLNEEYPYRHLHQLQDATLDPGPSASEVVAGSNKVNDDVINIIKKTVELCMEGSNVSSNAKQI
>oNP_620300
MEGAYTVTNKYIHTKRTEYTLTTDATPITLQFPSSIEQTRVRLLGRCMKIDHIIIEYRNQVPFNATGSVIIEIRDNRISDEEAAQAAFTFPIACNVDLHYFSSSFFSVAEQCPWEIVYRVEDSNVLNGVRFASFKAKLRLSSARHSTDIMFKAPTIKILTKGYKEDCIDFWSVERGETRRRLLNPTPSAQSNRALSKRPITILPGETWATKSHVGLPSESDSQSRDTYRSQSMRLDHTRSFTGTSYESDDTPYAGLHRLQTATLDPGDSVSQTRSENFSRQDLESILENTINKCLIKNKSDKNQML
>oYP_004958236
MDTSYTGTHNRYIDSARAEYSLTNDATRINLQFPSTLEQTRVRLMRRCMKIDHIIIEYRNQVPFNATGSVIVEIRDNRVSMEEAAQAAFTFPIACNVDLHYFSSSFFSVADESPWEIVYKVEDSNILEGVKFASIKAKLRLSSAKHSTDIRFKPPTINILSKGYSRDCVDFWSVEKGEARRRLLNPTPTASRGILGNTRPITILPGETWATKSTIGSSSANIMTTSNLRSASMRMDRPLTSDISGDRILEGESTTNREYPYARLNKLDPSALDPGDSISQVQSGSMTRRDITSLIEETINKCLINNREHQSKAL
>oYP_005352920
MFMLLHVCSYDLTNLIIITAFYVYILTYNVICHKPHRMEATYTVDNNRYIDTKRTEYALTNDASPIYLQFPSSFEQATMRLKGRCMKIDHIIIEYNNQVPFNATGSVIVEIRDNRVSLEDAAQAAFTFPITCNVDLHYYSSTYFSVSEPSPWEIIYKVEDSNVVEGVKFASIKARLRLSTAKHSTDIRFKPPTINIRSKGFTKECIDFWSVERGETRRRLLNPNPSAQTHRTISTRPITIMPGETWATKSQIGLPSSSNPARLEHFRSQSMRMDPSTTPTDLDNESTEYPYQRLHRLNTPELDPGDSVSQAPSDSVSRKDLETLLESTINKCLIKIKSEAPRQL
>oYP_002268201
MVSSMETHTSTLAYTTSDRTEYQLSNDLTDVTLLFPSTLDQQLSRLRGRCLRIDHVILEYRNQVPINATGHVVIEMHDTRLGEGDSKQAEFTIPIGCNCNIHYYSSSYFSPKDPNPWRVMYRVDNSNVINGVHFCRIQGKLRMSSAKQSSDIQFRSPRIDILSKAYNNTHIDFWTVGQAQAQFSRHPVMGLRSASARFQRPTIGPGETWASASSIDGPSIADYPYRALNRLDPASLDPGPSASQVTNNVISAGNSNVNDDVINIIKKTVELCIASNNVTTNAKPV
>oYP_001911135
METHNSTLAYTTSDRTEYQLSNDLTDVTLLFPSTLDQQLSRLRGRCLRIDHVILEYRNQVPINATGHVIIEMHDTRLGDGDSKQAEFTIPIGCNCNIHYYSSSYFSPKDPNPWRVMYRVDNTNVINGVHFCRIQGKLRMSSAKQSSDIQFRSPRIDILSKAYNNTHIDFWTVGQAQAQFARHPVAGLRSASARFNRPTIGPGETWASASSIDGPSIADYPYRTLNRLDPASLDPGPSASQVNNNVFSAGNSNVNDDVINIIKKTVELCISSNSVTSNAKPI
>oYP_002608413
MENNSSNTAYLRSERVEYELTNDSTEVKLSFPSILDNKISLLKGHCCKIDHIVLEYRNQVPINATGHVIIEIHDQRLNDGDSKQAEFTIPVQCNCNLHYYSSSFFSMKDINPWRVFYRVVDTNVANGVHFCRIQGKLKLSTAKQSTDIQFRSPKIEILSKAYTERDIDFWSVGRIAQQRKLVQGPSLIGSRSMRYTPCSIGPNESWAIKSEVGPSEDRPYSNLHRLNPDALDPGKSVSQVGSDYITREELNILLADSRYVFNTSMQSHVSKNV
>oYP_001333683
METYSGALVTNKYIQSKRCEYRLTNNETPITLQFPSSIEQAAVKMLGKCMKVDHIVIEYRNQVPYNATGSVIVTIRDTRLSDDQAAQAAFTFPIGCNVDLHYFSSSFFSIKDETPWELLYKVEDSNVNDGTAFAQIKGKLKLSAAKHSTDIKYKPPTIKILSKDYTADCVDFWSVERPKPIRRLLTPTPGCGPDGLQRQRPMLLQPGETWATRSTIGRSTSMRYPDNNIMGLEHRTISSDAEFPLKHMHKLPESSLDPGDSVSQAQTNPVTRADIESIIETTINRCLVTQRSNVSKPL
>oYP_717096
METNHNTLAYSTSDRTEFQLSNEKTEVTLLFPSTLDQKLSKLMGKCLRIDHVILEYRNQVPVNATGHVIIEMHDTRLHEGDSKQAEFTIPIGCNCNIHYYSSSYFSPKDPNPWKVLYRVDDTNVVNGVHFCRMQGKLKMSSAKQSTEIQFKSPKIEILSKAFNMTNIDFWTVPHSQVSRKPVQGLTNMRSQSCRYTTPAILPGQTWASASAIGNEDQDDLPYRGLHRLQDQTLDPGPSASDVVVNNNKINDDVINIIKKTVELCMEGSNVTSNAKPIK
>oYP_001936692
MADNSSALAYATSDRTEFQLSSEKTEVTLLFPSTIEQKLSKLMGKCLRIDHVVLEYRNQVPVNATGHVIIEMHDTRLYEGDSKQAEFTIPIGCNCNIHYYSSSYFSPRDPNPWKVMYRVDDTNVVDGVHFCRMQGKLKMSSAKQSSEIQFKSPKIEILSKAYNMTNIDFWSVPHSQVSRRPVQGLKNLRSQSSRYTTPAILPGQSWASASAVGNEEQEDLPYGNLHRLQDRTLDPGPSASEVICNTNTVNDDVINIIKKTVELCMEGSNVTSNVKPIK
>oYP_004123938
MIIMDGISYAGFVPHRNCYLITMENYTGVVATSNYIESKRCEYKLTNDDTEIALQFPTFLEQKMVKLMGKCMKIDHVVIEYRNQVPFNATGTVVVTILDKRLCDDEAAQAAFTFPIGCNVDLHYFSSSFFSVKDTSPWQLVYKVEDSNVIQDTMFAQIMARLKLSTAKHSTDIRFKPPRVKILSKDFTPECVDFWSVGRPKPIRRLLNPNPIGRHDGPINRPILLQPGETWTTKSQISRSASMRYSPNCNLGIELKPSSSEAEFPLKHLHQLPEASLDPGDSVSQTNNSSISRKEIEEIIESTVNKCLVSQKSNVNKKL
>oYP_003622562
MLRSLMLIENFKCFHVGSLNFCEGICLSSQKLLSDLFCYLFHIWVLLNFRENRGAARPDFGMEDFSVVSNKYIESRRNEYALTNDATTIKLEFPTTLEQATVRLKGKCMKIDHIVIEYRNQVPFNATGSVVVEIRDHRLRQDECAQARFSFPITCNVNLHYYSSSFFSLKDKSPWELVYMVEDSNVNEGTMFAMIKAKLKLSSAKHSTDIRFKPPNIHILSKGFNSSCVDFWTVNRPKLERRLLDQGPNSSNANEPMLGRIELLPGETWASRSTISAPMQKSASMRITRPINLMGNDISEEAHSDADHPYRTLNRLPTTALEPGDSVSQVQSDNVSRKELESIIEATINKCLIKERPQALKEL
>oNP_077103
MDTSVPVISSDYIHSARTEYKLTNDESPITLQFPSTLERTRVRIMGKCMKVDHVVIEYRNQVPFNAQGSVIVTIRDTRLSDEQQDQAQFTFPIGCNVDLHYFSASYFSIDDNVPWQLLYKVEDSNVKNGITFAQIKAKLKLSAAKHSTDIKFKQPTIKILSKDYGPDCVDFWSVGKPKPIRRLIQNEPGTDYDTGPKYRPITVQPGETWATKSTIGRYTSMRYTRPNPIDIDDSSSKQYTSEAEFPLRGLHQLPEASLDPGDSISQTQSMSKKDIESIIEQTVNKCLIAHRGSSHKDL
