# Supplementary material for: Bioinformatic Analysis Reveals Genome Size Reduction and the Emergence of Tyrosine Phosphorylation Site in the Movement Protein of New World Bipartite Begomoviruses
Source: PLoS One. 2014 Nov 10;9(11):e111957. doi: 10.1371/journal.pone.0111957 (PMC4226511; doi:10.1371/journal.pone.0111957)
Supplement: Data S1 — Genomes and protein sequences used in this study. (TAR.GZ) [file pone.0111957.s002.gz › nsp_peptides_bipartite_nodup_nw.fasta]

>nNP_047219
MYPSRNKRGSYFNQRRQYSRNHVWKRPTAAKRHDWKRRPSNTSKPNDEPKMSAQRIHENQYGPEFVMAQNSAISSFISYPDLGRSEPNRSRSYIRLKQLRFKGTVKIEQVPLAMNMDGSTPKVEGVFSLVIVVDRKPHLGPSGCLHTFDELFGARIHSHGNLSVTPALKDRYYIRHVCKRVLSVEKDTLMVDVEGSIPLSNRRINCWATFKDVDRESCKGVYDNISKNALLVYYCWMSDTPAKASTFVSFDLDYIG
>nNP_612599
MYMYHNRNRRGWSYTPRRGYARNGLYKRPCTYKRVDDKRRPSSSNKVYDDTKMSLQRIHEDQFGPEFVLRHNTALSTFITYPSLVKNEPNRSRSYIKLKRLRFKGTLKIERVHADVNMDAPNSKIEGVFSMVVVVDRKPHLNPTGCLHTFDEMFGARIHSHGNLAITPTLKERFYIRHVMKRVLSVEKDSLMVDFEGVTILSNRRFTCWSSFNDHERDSCNGVYSNINRNALLVYYCWMSDDMSKASTFVSFDLDYIG
>nNP_047221
MYGLRNKRGSSFSHRRFYSRSSFLNRLSANKRHDGKRRAMNPSKPIDEPKMSAQRIHENQYGPEFVMAHNSAISTFISYPSKGKMEPNRSRSYIKLKRLRFKGTVKIDRVQPDMNIDGSAPKVEGVFSLVVVVDRKPHLGASGCLHTFDELFGARIHSHGNLSITPSLKDRFYIRHVFKRVLSVEKDTMMVDVEGSTSLSNRRYNCWSTFKDLDHESCKGVYDNISKNALLVYYCWMSDTMSKASTFVSFDLDYIG
>nNP_660085
MYFSRNKRGATTTSRRSYSRYPLSRRSYSVNRINGKRGSNIHRKAHDDGKMLAQRLHENQFGPEFVMAHNSAISTFINFPSLGKTEPNRSKSFIKLKRLRFKGTVKIERVLNMDGSTPKIEGVFSMVLVVDRKPHLGSSGCLHTFDELFGARIHSHGNLAITATLKERFYIRHVYKRVLSVEKDSMMVDVEGSTYLSSRRFNCWATFKDDERDSCNGVYANISKNALLVYYCWMSDAMSKASTFVSFDLDYVG
>nNP_040768
MYASKYKRGSSNYQRRGYSRYQGFRRTAIVTRHDGKRRQHQSNKSNEDPKMLVQCIRENQFGPDFVMSHNTAISTFINYPQLGKIEPNRCRSYIKLKRLRFKGTVKIERMHTDVNMDGLSPKIEGVFSIVIVVDRKPHLSPSGCLHTFDELFGARINSHGNLAVMPSLKDRFYIRHLLKRVLSVDKDTTMIDVEGSTLLSNKRYNMWSTFNDFDHDSCNGVYANIAKNALLVYYCWMSDIMSKASTFVSYDLDYVG
>nNP_624352
MYPTKFRRGVSYSQRRFVSRNQSSKRGTFVRRTDGKRRKGPSSKAHDEPKMKLQRIHENQYGPEFVMTHNSALSTFINFPVLGKIEPNRSRSYIKLNRLSFKGTVKIERVHADVNMDGVISKIEGVFSLVIVVDRKPHLSSTGGLHTFDEIFGARIHSHGNLAITPGLKDRYYVLHVLKRVLSVEKDTLMVDLEGSTTISNRRYNCWASFNDLEHDLCNGVYANISKNAILVYYCWMSDAMSKASTFVSYDLDYLG
>nNP_620750
MYPFRSKRGASFVARRSYSRNNLFKRSTISKRDDGRRRSVNATKPNDEPKMIAQRMHENQFGPDFVMAHNAALATFISFPCLGKTQPNRSRSYIKLKRLRFKGTVKIERVMSDMNMDGSTSKVEGVFSLVVVVDRKPHLGASGSLHTFDELFGARIHSHGNLSITPSLKDRFYIRHVFKRVLSVEKDSMMVDVEGSTALSNRRFNCWSTFKDLDRDSCNGVYGNISKNALLVYYCWMSDTMSRASSFVSFDLDYIG
>nNP_795341
MYSLKSRRGSNYIQARGNSRTPLFKRHSTGKRYGGRRLQPLNVKREDEPRMSTQRIHENQYGSEFTMAHNTAISTYISYPNLGKTEPNRTRSYIKLKRLRFKGTVKIERVPTDVAMDGSIPNTEGVFSLVIVVDRKPHLTASGCLHTFDELFGAIIHSHGTLSIVPALKDRYYIRHVIKRVLSVEKDNVMVDIEGSTALSNRRFNCWASFKDLDLDSCKGVYDNINKNALLVYYSWVSDTVSKASTYVSYDLDYIG
>nNP_620853
MYSYKYRRGSSNYQRRWYTRHHVYKRTSAGIRNDGRRRNSQGVKDFDHCVKMMGQRIHENQYGPDFVMAHNTALSTFINFPPLGKTLPNRSRSYIKLKRLRFKGTVKVERVHADVNMDGLSNKIEGVFSLVVVVDRKPHLSSSGCLHTFDELFGARIHSHGNLTITPSLKDRFYIRHVLKRVLSVEKDTIMIDLEGTTSFSNKRFNMWSTFKDLDHDSCNGVYDNISRNAILVYYCWMSDTMSKASTYVSFDLDYVG
>nNP_671463
MYSSRQRRQTSYPRGGYSRNHLSKRSTIGKRNNGRRRPNNFGKVIDEPKMLVQRIHENQFGPDFVMTHNTSISTFISFPALGKSEPNRCRQYIKLKRLRFKGTVKIERVHADVNMDGLSPKIEGVFSLVIVVDRRPHLTPSGCLHTFDELFGARIHSHGNLAITSSLKDRYYIRHVFKRVISVEKDTMMIDVDGGTVLSNRRFNFWSTFKDLDHDSCNGVYDNISKNAILVYYCWMSDTMSKASTFVSFDLDYVG
>nNP_671470
MSRYGQGSSYHVRRGYSRYQTLICSGAVKRNGVKRRDCHVFKVHDETKLMDQRLRENQFGPDFVMAHNQAISTFISYPHLGKNLPNRSRSYIKLKRLRFKGTVKIQRVQADVNMDGLAPRIEGVFSLVIVLDRKPHLGASGTLHTFDELFGARIHSHGQLSIIPALKDRFYIRHVLKKIISVEKDSTMIDIEGSTLLTNRRYKLWSSFKDFDHDSCNGVYANISKNALLVYYCWMSDTSSKASSFVTFDLDYVG
>nYP_001876454
MSFVKYRYGASYTTRRFLRQQATKKRSAVKRNDFKRGYRQVSKSNEEAKMISQSLHENQLGPDFVMTHNNALSTFINFPCLGKTLPNRNRSYIKLKRLRFKGTVKIERVHVDVNMDGLSPKIEGVFSLVIVIDRKPHLNPNGCLHSFDELFGARIHSHGNLAITSSLKDRYYIRHVFKSVISVIKDTTMIDVEGSTLLSNRRSNMWSSFKDHDHDSCNGVYDNISKNAILVYYCWMSDTNSKASTFVSFDLDYVG
>nNP_671456
MYQSRYTRVAPYVQRRFQRRNQVFKRTVSGRRNDVKRRSSQLIKSNEEPKITSQRIHENQYGPEFVMAHNAAISTFINYPVLGKTQPNRSRSYIKLKRLSFKGTVKIERVHADVNMDGVCPKIEGVFSLVIVVDRKPHLSSSGVLHTFDEVFGARIHSHGNLAITTSLKDRYYVRHVLKRVLSVEKDTVMVDIEGCTSLSNKRFNCWSTFKDLEHDTCNGVYANISKNAILVYYCWMSDVMSKASTFVSYDLEYVG
>nNP_040354
MYSTRFRRGLSYVPRRYNPRNYGFKRTFVVKRGDAKRRQTQVKKLTEDVKMSSQRIHENQYGPEFVMAHNTAISTFINYPQLCKTQPNRSRSYIKLKSLHFKGTLKIERVGSEVNMAGLNPKIEGVFTVVLVVDRKPHLNPTGNLLQFDELFGARIHSLGNLAVTPALKERFYILHVLKRVISVEKDSMMLDLEGSTCLSSRRYNCWSTFKDLDPSSCNGVYDNISKNAILVYYCWMSDAMSKASTFVSFDLDYFG
>nNP_047241
MYPNRHRRASFCSQPRTYPRNSLIRQQSLFKRNVSKRRPFQTVKMVDDSMMKAQRIHENQYGPDFSLAHNTAVSTFISYPDIAKSLPNRTRSYIKLKRLRFKGIVKVERVHVEVNMDCSVPKTEGVFSLVIVVDRKPHLGPSGGLPTFDELFGARIHSHGNLAIVPSLKDRFYIRHVLKRVISVEKDTMMVDIEGVVALSSRRFNCWAGFKDLDIESRKGVYDNINKNALLVYYCWMSDTVSKASTFVSFDLDYIG
>nYP_001655003
MYSFKSRRGSSYPQRRSYPRNSVFKPRTPVKRIDGKRRGNQVTKVNDEGKMSLQRLHENQYGPEFVMAHNAAISTFINFPHLGKNEPNRSRSYIKLRRLRFKGTVKIERVAGDMNMDGLVPKVEGVFSLVVVVDRKPHLSSSGCLHTFDDLFGARIHSHGNLAITPSLKVRFYIRHVFKRVLSVEKDTLMVDVEGSTLLPSRRFNCWSTFKDLDHDSCNGVYDNISKNAILVYYCWMSDVVSKASTFVSFDLDYVG
>nNP_808892
MYPYRYKRGPSFAARRSYTRNYAFKRPTNSKRDDGKRRPVNNNKAHDEPKMSAQRMHENQFGPDFVMAHNSAISTFISYPSLCKTEPNRSRSYIKLKRLRFKGTVKIERVQADVSMDGAIPKVEGVFSFVIVVDRKPHLGTSGCLHTFDELFGARIHSHGNLSITPSLKERFYIRHVFKRVLSVEKDTLMVDVEGSTTLSNRRYNCWSTFKDLDRDSCNGVYGNISKNAVLVYYCWMSDAMSKASTFVSFDLDYVG
>nYP_003856013
MYPFRSKRGYCFSHRRSTTRNFLFNRSTSIKRHDGKRRGGRFVKPIDEPKMSAQSIHENQYGPDFVMAQNSAISTFISYPDMGKVEPSRSRSYIKLKRLRFKGTVNIKRVQSDVNMDGSISKVEGVFSLIIVVDRKPHLGPSGCLHTFDELFGAMIHSHGNLSIVPSLKDRYYIRHVFKRVLSVDNETLIVDVEGSTTLSNRRFNIWSSFKDVDRDSCKGVYDNISKNALLIYYCWMSDMPSKASTYVSFDLDYVG
>nNP_808898
MYHFRTKRGSAFTPRRYYARNNVFKRSAPFKRDEGKRRPVNSNKAHDEPKMKAQRIHENQFGPDFVMAHNSAISTFISYPSLGKTEPNRSRSYIKLKRLRVKGTVKIERVQADMNMDGATPKVEGVFSLVVVVDRKPHLGSSGCLHTFDELFGARIHSHGNLSITPSLKDRFYIRHVFKRVLSVEKDTMMVDVEGSTTLSNRRYNCWSTFKDLDHDSCNGVYGNISKNALLVYYCWMSDTVSKASTFVSFDLDYVG
>nYP_004064949
MNMYPFRNKRGSSFTQRRYYPRNTVFNRLTASKRHDVKLRLGHMNKPTDEPKMSAQRIHENQYSPEFVMSQNSAISTFISYPNLGKTEPNRSRSYIKLKRLRFRGTVKIERVQSDVNMDGSVPKLEGVFSIVVVVDRKPHLGPTGSLHTFDELFGAMIHSHGNLSITPSLKDRFYIRHVFKRVISVDKDTTMFDVGGSTTLSNRRFNCWASFKDFDCDSSKGVYDNISKNALLVYYCWMSDTMSKASNFVSFELDYIG
>nYP_980247
MYHVRGKRVGYFTNRRFNSRNNVFNRSIYGKRHDGKRRGGRSVKPTAEPNMSSQTIHENQYGTDFVMAHNSAISTFISYPDLGKIEPGRSRSYIKLKRLRFKGTVKIERVQSDVNMDGSVPKIEGVFSLVVVVDRKPHLGPSGLLHTFDELFGAIIHSHGNLSIVPSLKDRYYIRHVFKRVLSLENDTLMVDVEGSTALSNRRFNCWSTFKDVDRDSCKGVYDNISKNALLIYYCWVSDTPSKASNYVSFDLDYVG
>nNP_047247
MYSTSNRRGRSQTQRGSHVRRTGVKRSYGAARGDDRRRPNVVSKTQVEPRMTIQRVQENQFGPEFVLSQNSALSTFVTYPSYVKTVPNRTRTYIKLKRVRFKGTLKIERGQGDTIMDGPSSNIEGVFSMVIVVDRKPHVSQSGRLHTFDELFGARIHCHGNLSVVPALKDRYYIRHVTKRVVSLEKDTLLIDLHGTTQLSNKRYNCWASFSDLERDSCNGVYGNITKNALLVYYCWLSDAQSKASTYVSFELDYLG
>nNP_808805
MYSSRRGRPNVQRVSHLRRTYFKRPYYQTRGDEKRRPTAVNKTHDDTKMSLQRLHEDQFGPDFVLGHNTALSTFITYPSIVKTEPNRTRSYIKLKRLRFKGTLKIERGHGGTVMEDPTSKIEGVFSMVVVVDRKPHVNPSGRLHTFDELFGARIHSHGNLAIVPALKDRFYIKHVMKRVLSVEKDTLMVDLQGSTTFSNKRFNCWSAFNDLERDSCNGVYANISKNAILVYYCWMSDTPSKASTYVSFDLEYVG
>nNP_620014
MYFNGNKRRWLSTNRRNYLRFPTFKRSHAVVRNDVKRRFGISNKAHDDSKMTSHRIHENQYGPDFVLGHNSALSTFITYPTLGKTEPNRTKSYIKLKRLRFKGTVKIERVPADLNMNGMPAKIEGVFSLVIVVDRKPHLSPSGSLYTFDELFGARIHSHGNLAITPSLMDRFYIRHVVKRVLPVEKDSNMIDVDGTTTLSSRRYNCWANFRDLDHESCNGVYANISKNALLVYYCWMSDTVSKASTFVSFDLDYIG
>nYP_619878
MYAIRHRRGSSFTQRHPYARYNAVKRSSIVKRVNGKRHHSFVWKAHDEPKVEAQRIREHQYGPDFVLAHNSAISTFISYPSLGKTQPNRSRSYIKLKRLRFKGTVKIERVQPDMNMDGSPPKVEGVFSLVIVVDRKPHLGATGCLHTFDELFGARIHSHGNLSITPSLKDRFYIRHVFKRVLSVEKDTTMVDLEGSTMLSNRRFNCWSTFKDIDHDSCNGVYGNISKNALLVYYCWMSDTISKASTFVSFDLDYVG
>nYP_001249282
MYSSKNRRGGSSRQRRSYSRSIWLKRQYDMRRPAVTRLTNSHNKTDEDAKLSTQRIHEDQFGPEFVLAHNTAISTYITYPSIVKTEPNRTRSYIKLKRLRYKGTLKVERVHADVNMDGASSRIEGVFSMVIVVDRKPHLNPSGCLHTFDELFGARIHSHGNLAITSSLKDRFYIRHVFKRVISVEKDSLMVDLEGTTYMSNKRINCWASFRDLERDSCNGVYANISKNALLIYYCWMSDAMSKASTFVSFDLDYIG
>nNP_047198
MIMYQSKGKRGFHMTNRRYNSRYSMFNRMTAIKRHDGKRRGGMLSKPTDEPKMTAQRIHENQYGPDFVLAHNSAISTFISYPCLGKIEPNRSRSYIKLKRLRFKGTVKIERVQMDMNMDGSAPKVEGVFSLVVVMDRKPHLSGSGCLHTFDELFGARIHSHGTLNIVPSLKDRFYIRHVFKRVLSVEKDTLMVDVEGTTALSTRRFNCWATFKDLDRDSCKGVYDNVSKNAILVYYCWMSDTVSKASSFVSFDLDYVG
>nNP_066376
MYPIKYRRGMLFNHRRGYSSNPVFKRLHGAKRSDFKRRSSNQIKSMDETKMSVQRIHENQFGPEFVIGHNSAISTFITFPTLCKTVPNRCRSYIKLRRLRFKGTIKIDRVHAEVNMDGTSPMIEGVFSLVVVVDRKPHLGSSGTLHSFDEIFGARIHSHGNLAIVSSLKERFYIRHVWKKVISVEKDTTMVDVEGSTILSNRRFNCGHPFKDIDRESCNGVYANISKNALLVYYCWMSDNVSKASTFVSFDLDYVG
>nYP_003622546
MYSIKHKRGVSSTYRRSYARNPLSKRSYAVRRTDRKHRSSTVNKAPEDGKMTGQRMHENQFGPDFVMGHNAAISTYITYPALGKSEPNRSRSYIKLKRLRFKGTVKIERVHVDVNMDGVSPKIEGVFSMVVVVDRKPHLGPSGCLPTFDELFGARIHSHGNLAITSSLKDRFYIRHVHKHVLSVEKDSLMVDLEGTNSLSSRRFNCWASFKDIDRDSCNGVYANISKNALLVYYCWMSDSSSKASTFVSFDLDYIG
>nYP_004207831
MYPTKFRRGWSSTKRRSYSRFPQSRRSISVKRTDGKRRPSSTKKTPVEGQMVEQRIHENQFGPEFVMGQNSALSTFINYPVLGKTLPNRSRAYIKLKRLRFKGTVKIERVHADVNMEGAPPKIEGVFSLVVVVDRKPHLSPTGCLHTFDELFGARINSHGNLDITPSLKDRFYIRHVLKRVLSVEKDTMMVDLEGTTSLSNRRFNCWASFNDLDRESCNGVYANISKNALLVYYCWMSDIPSKASTFVSFDLDYIG
>nYP_004958237
MSHVCMPSLNMYSTKSRRGSSAYRGTYSRKPFIRRSYGSSRTHARRRVSNPNRSSDDSKMSHFRIHENQYGPEFVMLHNTAISTFITYPTLGKTEPCRTRSYIKLRRLRYKGTVKIERVHTDVNMNGLIPKIEGVFSLVVVVDRKPHLSPSGSLYTFDELFGARIHSHGNLAITSALRDRFYIRHVLKRVLSVEKDTTMIDLEATTLLSTRRYNCWATFNDLDRESCNGVYANISKNALLVYYCWMSDTVSKASTFVSFDLDYVG
>nYP_001960964
MPNLCMLSLNMYSTKNRRGPSAYRGTYSRKHGVRRSYVSPRVNGRRRVSNPNRSSDDSKMSHYRIHENQYGPEFVMGNNTAISTFITYPSLGKTDHCRTRSYIKLRRLRYKGTVKIERVHTDVNMNGLIPKIDGVFSLVVVVDRKPHLSPSGSLYTFDELFGARIHSHGNLAITSSLKDRFYIRHVLKRVLSVEKDTTMIDLEANTLLSSRRYNCWSAFIDHDLDSCNGVYANISKNALLVYYCWMSDTVSKASTFVSFDLDYIG
>nYP_004958217
MYSSKYRRGDLSTQRRRYSRYQASRRSLVVKRDAGKRRTKFPQKSRDEGRMQPQCIHEDQFGPEFVMGHNNAISSFITYPTLGNVDPCRSRSYIKLKRLRFKGTLKIERVHADVNMDGRAPKIEGVFSLVVVVDRRPHLSPTGCLHTFDELFGARIHSHGNLSVVPGLKERFYIRHILKRVLSVEKDSLMVDIEGATVLSSKRFSCWSSFRDLERDSCNGVYANISKNSLLVYYCWMSDAMSKASTFVSYDLDYVG
>nYP_794166
MIMYPVRNKRVGYFPNRRYTYRNNVFNRSAYVKRHDGKRRGSRYVKPNDEPKMSVQSIHENQYGTDFVMAHNSAISTFISYPDLGKMEPGRSRSYIKLKRLRFKGTVKIERVQSDMNMDGTLPKIEGVFSLVVVVDRKPHLGPSGCLHTFDELFGAIIHSHGNLSIVPSLKDRYYIRHVFKRVLSLENDTLMVDVEGSTALSNRRFNCWSTFKDVDRDACKGVYDNISKNALLIYYCWVSDTPSKASNYVSFDLDYVG
>nYP_115513
MYTMRYRHGAPLSVRRPIYRRTYVRRFPVRRPPVRRQLSFSNKPADDKMTKQRLHENQYGTQYAISNNTSIPSFVTYPRLGGPSPNRSRDYMKLNRLRYKGTVTINNTQPDVTMSGETKIEGVFTMAIVMDRKPHVGPSGSLPKFEELFGANTFSHGSLDIAAHLKDRYYVRHVCKRVISMEKDSTILNLTGSMSLSSSRFTCWASFKDLNVDSCNGAYSNVAKNAILVYYCWMSDEPSRASTFVSFDLDYLG
>nYP_794172
MYPSRYRRGSIYNQPRGYPRSHVFRRQPIVKRHDGRRRHILSGKLPDEPKLTSQTIHENQYGPEFSMAHNTSVSTFISYPDMGKSFPNRSRSYIKLKRLRFKGTVKVERVHSDVNMVATSPKTEGVFSLVIVVDRKPHIGPSGGLPSFDELFGARIHSHGNLAITPGMKERFYLRHVLKRVLSVEKDSLMVDIEGTATLSNRRFNCWSSFKDLEVESCKGVYANISKNALLVYYCWMSDTMSKASTYVSYDLDYIG
>nYP_717931
MYSTKYRRGGSTSHRRFNSRNTLFKRQHPSRRVDYRRRPSSPNKAHDDSTMINQRIHEDQFGPEFVLAHNMALSSYISFPSLTRTEPNRSRSYIKLRRLRYKGTLKIERVQSDMNLDGSSPKIEGVFTMVVVVDRKPHLNPTGCLHTFDDLFGARIHSHGNLTITPSLKDRFYIRHVMKRVLSVEKDSLMVDLEGSTALSNKRVNCWAAFRDLDRDSCNGVYANISKNALLVYYCWMSDAMSKASTFVSFDLDYFG
>nYP_002791015
MYTTKYRRGGSSSKRRGYSRYPAFKRMQNGKRSEWRRRPSSPCKAHDDIKWTAQCIHEDQFGPEFVLGHNIATSTYISYPSMSKTEPNRSRSYIKLRRLRFKGTLKVERVHVDVNMIGSNAKIEGVFSMVVIVDRKPHLGPTGCLHTFDEVFGARIHSHGNLTVSPSLKDRYYIRHVFKRVISVEKDTMMVDIEGSTCLSTRRSSCWATFKDTERDSCNGVYANISKNAILVYYCWMSDHMSKASTFVSFDLDYVG
>nYP_005352910
MYFNRNRRGGSSNYRRNYPRYAAFKRSYVNLRNDGKRRMGHANKAQDDSKMSSHRIHENQYGPEFVLGHNTAISTFITYPSLGKTEPSRTRSYIKLKRLRFKGTVKIERVHTDVNMNGQPPKIEGVFSLVVVVDRKPHLSSSGSLYTFDELFGARIHSHGNLAITPALQDRFYIRHVVKRVLSVEKDTTMVDIDGTTTLSSRRYNCWANFRDLDRESCNGVYANMSKNAILVYYCWMSDTVSKASTFVSFDLDYVG
>nYP_003828909
MYAIKNRRVWYSTHRRGYGQRSYNKRTYSGKRTDWKRRPIIPNNSSDDTRIVSQRIHEDQFGPEFVIPHNTALSTFLTMPSIVKLQPNRSRDYIKLKRLRYKGTLKIESVNADVNMGCVNSKIDGVFSLVIVIDRKPHLNGSGRLHTFDELFGARIHSHGNLSIAPAMKERYYIRHVFKRVLSTEKDSLMTDIEGSALLSNRRFSCWSAFNDVDRESCNGVYANINKNAILIYYCWMSDAITKASTFVSFDLDYCG
>nYP_004429246
MYLLRYRRGTSYSQRRYNTGNNVFKRVSYVKRKDGKRRSSHGNNVHEDGKMTSQRIHENQYGPEFVMSQNSALSTFITFPHLGKTQPNRCRSYIKLKRLRFKGTVKIERVHADLNMDGLLPKIEGVFSLVIVVDRKPHLNASGCLHSFDELFGARINSHGNLAIISALKDRFYVRHVLKRVLSVEKDSTMMDLEGSIFFSNRRFNCWSSFKDNDHDSCNGVYDNISKNAILVYYCWMSDVMSKASTFVSFDLDYVG
>nYP_579171
MYSFRYRPYHFNYRKRFYTRTQVSKRVAPFKRADVKCRTRQTTIVHDETKMSSQRIHENQFGPEFVMTHNSAISTFINYPTLSKTEPNRSRSYIKLKRLRFKGTVKIERVYADMNMDGLNPKVEGVFTLAVVVDRKPHLKPSGCLHTFDEVFGARIHSHGTLAITPSLTDRYYIRHVFKRVMSVEKDTAMVDVEGSMSLSNKRFNCWATFKDLDHESCKGVYDNISKNALLIYYCWMSDVPSKASSFVSFDLDYVG
>nYP_002154621
MFPIRYRRGWSSNQRRGYTRNPVFKRYYVAKRSDFKRRPSNTNKAQEDGKMSTQRIHENQFGPEFVMGHNSAISTFITFPSLGKTEPNRTRSYVKLKRLRFKGTVKIERVYNDVIMDGSTPKIEGVFSLVVVVDRKPHLGSSGCLHTFDELFGARIHSHGNLAITPSLKDRFYIRHVFKRVLSVEKDTLMVDLEGTTYLSNRRFNCWSTFKDIDRESCNGVYANISKNALLVYYCWMSDSSSKASTFVSYDLDYIG
>nYP_003587823
MYPYKYKRGASFAARRFYSRNQVFKRSTISRRDDGKRRPVNSNKPSDEPKMSTQRLHENQYGTEFTMAHNSAIPTYISYPNLGKTQPNRSRSYIKLKRLRFKGTVKIERVPTDVAMDGTTPNTEGVFSLVIVVDRKPHLTAAGCLHTFDELFGAIIHSHGTLSIVPALKDRYYIRHVFKRVLSVEKDNVMVDIEGSTALSNRRFNCWASFKDLDLDSCKGVYDNINKNALLVYYSWVSDTVSKASSYVSFDLDYIG
>nYP_002941857
MYSAKFRRVQSSNYRRNYRRNTIFKPSVGVKRYDGKRRSSQHNKAHEESKMSAQRIHENQFGPEFVMGHNTAISTFITFPSLGKTEPNRTRSYIKLKRLRFKGTIKIERVHTDVVMDGSSPKTEGVFSLVVVVDRKPHLGSSGCLHTFDELFGARIHSHGNLAISPSLKDRFYIRHVLKRVLSVEKDTLMVDLEGTTSLSNRRFNCWSSFKDLDRDTCNGVYANISKNALLVYYCWMSDSPSKASTFVSYDLDYIG
>nYP_004429240
MFSSRYRRGVHYYGRQNSSGNNLFKRSSNVKRKVVKRRISHANNVQEDAKMVSQRIHENQYGPEFVMAHNAALSTFINFPHLGQSQPNRSRSYIKLKRLRFKGTVKIERVHADVNMDGLNPKIEGVFSLVIVVDRKPHLSSTGCLHTFDELFGARIHSHGNLAITPSLKDRFYVRHVLKRVLSVEKDSLMVDLEGSIALSNRRFNCWSTFKDLDHDSCNGVYDNISKNALLVYYCWMSDVMSKASTFVSFDLDYVG
>nNP_957676
MFPSRYRRGWSSNQRRGYTRNPVFKRSYVAKRSEVKRRPSYPNKTQEEGKLAAQRMHENQFGPEFVMGHNSAISTFITYPSLGKALPNRSRSYIKLRRLRFKGTVKVERVHANVNMDGSNPKVEGVFSLVVVVDRKPHLGSSGALLTFDELFGARIHSHGNLAIVPSLKDRFYIRHVFKRVLSVEKDSMMVDVEGTTTLTTRRFSCWSSFTDVDRESCNGVYANISKNALLVYYCWMSDNISKASTFVSFDLDYIG
>nYP_004958244
MYAAKFRRGQSSNYRRNYKRKNVFKTVYGVKRYDGKRGFNIQNKAHDDSKMSAQRIHENQFGPEFVMAHNTAISTFITFPSLCKTEPNRSRSYIKLKRLRFKGTVKIERVHTDVIMDGSSPKTEGVFSLVVVVDRKPHLGPSGCLHTFDELFGARIHSHGNLAITPSLKDRFYIRHVHKRVLSVEKDTLMVDIEGTTSLSNRRFNCWSSFKDVDRDSCNGVYANISKNALLVYYCWMSDSSSKASTFVSYDLDYIG
>nYP_004207817
MFPLKYRRGSLTSNRRSYTGTPVFRRPYAGKRSAWKRRPTSAPKAHEEKKLSAQRIHENQFGPEFVMAHNSAISTFITFPELGKTEPNRSRSYIKLKRLRFKGTVKIERVHADVNMDGSLPKIEGVFSLVVVVDRKPHLSQSGCLHTFDELFGARIHSHGNLAITPSLKDRFYIRHVLKRVLSVEKDSLMVDLEGTTALSNRRFNCWSSFKDLDRDTCNGVYANIGKNALLVYYCWMSDTMSKASTFVSFDLDYIG
>nYP_004207829
MYPTKYKRGWSSTNRRVNYRNPVYRRPYGGKRNDWKRRASTTTKTHDEGKMSAQRIHENQFGPEFAMGHNTAISTYITFPPLGKTEPSRCRSYIKLKRLRFKGTVKIERVHGDVNMDGAGAKTEGVFSLVIVVDRKPHLSSSGSLHTFDELFGARIHSHGQLAITPSLKDRFYIRHVVKRVISAEKDSMMVDLEGTTSLSNRRFNCWSTFKDLDHDTCNGVYANISKNALLVYYCWMSDVPSTASTFVSFDLDYVG
>nYP_004901698
MYPVKSKRGSFYYQRRFTSRNTVYNRSASTKRHDGKRRGGNSAKPNDEPKMSAQRIHENQYGPGYVMAHNSAVSSFITYPSLGKSDSSRSRSYIKLKRLRFKGTVKIERVQSEVNMDGSAPKVEGVFSLVVVVDRKPHLGPSGCLHTFDELFGARINSHGNLSIAPSLKDRFYIRHVFKRVLSVEKDTLMVDVEGSTSLSNRRYNCWSTFKDLECDSCKGVYANVSKNALLIYYCWMSDTPAKASSFVSFDLDYIG
>nYP_004564606
MYPTKYRRGSSYSQRRFVARNNGLKRATFVRRNDGKRRNGPLNKSCDEPKMSSQRIHENQYGPEFVMSHNSAISTFINFPVLGKTSPNRSRSYIKLKRLSFKGTVKIERVHADVNMDGLTSKIEGVFSLVIVVDRKPHLSSSGCLHTFDELFGARIHSHGNLAITPALKDRYYVRHVLKRVLSVEKDSVMVDLEGSTPLSTRRYNCWSNFKDLEHDSCNGVYANISKNAILVYYCWMSDAISKASTFVSYDLDYVG
>nYP_001960957
MYFSKNKRSWASTNRRLSSRYFTSKRSISLLRNDGKRRVDISSKFQEEIKMSSHRIHETQYGPEFVLGNNSAISTFITYPCLGKTEPSRTRSYIKLKRLRFNGTVKIERAHTDVNMNGIPPKIDGVFTIVVVIDRKPHLTSAGGLYTFDELFGARIHSHGNLAITPLLKDRFYIRHVVKRVLSVEKDTTMIDLDGTTTLSNRRYNCWANFRDLDHDSCNGIYANICKNAILVYYCWMSDTVSKASTFVSFDLDYVG
>nYP_004958251
MYPLKYRRGWSSSQRRGYLRQSMFKRSNYVKRADGKRRPQNSNQTTDDIRMSQQRIHENQFGPEFVIGQNSAISTFITYPSLGKNEPSRSKSYIKLKRLRFKGTVKVERLHAEVIMDGITPKIEGVFSMVVVVDRKPHLSSSGCLHTFDELFGARIHSHGNLAISPALKDRFYIRHVWKNVISVEKDSTMIDLEGTTALSNRRFNCWASFSDLDHDSCNGVYSNISKNALLVYYCWMSDVTSKASTFVSFDLDYVG
>nYP_001960950
MYPVKYRRGWSTTQRRSYRRAPVFKRNAVKRADWIRRPSNSMKAHDEPKMTAQRIHENQFGPEFMMVQNTAISTYISFPNLGKTEPNRSRSYIKLKRLRFKGTVKIERVQPDVNMDGSVSKTEGVFSLVVVVDRKPHLGPSGCLHTFDELFGARIHSHGNLSITPSLKDRYYIRHVTKHVLSAEKDTMMVNLEGTTFLSNRRVSCWAGFKDHDHDSCNGVYANISKNALLVYYCWMSDIMSKASTFVSYDLDYVG
>nYP_006331058
MYPLRSKRGSFFTPRRFYPRNTVLKRSTSSKRHDSKRRLVNSNKPSDEPKMSVQRIHENQYGPDFSMAHNSAVSTYVSYPSLGKSEPNRSRSYIKLKQLRFKGTVKIERVQTDLNMDGSTPKLKSLLHVIVVDRKPHLGPSGCLHTFDELFGARIHSHGNLSVTPSLKDRYYIRHVCKRVLSVEKDTLMVDVEGSISLSNRRFSCWSTFKDLDRDSCKGVYDNISKNALLVYYCWMSDTPSKASTFVSFDLDYVG
>nYP_006461
MYPVRYKPDANNYKRRYYSRSNVFKRSSGVKRADGKRRATQQNKSHEEPKMSAQRIHENQYGPEFVMTHIYLLFPHILTTPIWVRLNLTRSRSYIKLKRLRFKGTVKIERVHADVAMDGLPPKIEGVFSLVIVVDRKPHLSPSGSLLTFDELFGARINSHGNLAIASSFKDRFYIRHVLKRVLSVEKDSTMVDLEGSTSLSNRRYNCWASFKDLDHDSCKGVYDNISKNALLIYYCWMSDVTSKASTFVSFDLDYVG
>nYP_459917
MYQAKYRRGLSTNYRRNYTRNAVLKRSYGVKFSNVRRRPSNHNRAHEDVKMAAQRIHENQFGPEFVMGHNSAISTFITFPSLGKIEPNRTRSYVKLKRLRFKGTVKIERVQNDVIMDGSAPKIEGVFSLVVVVDRKPHLGSSGCLYTFDELFGARINSHGNLAITSSLKDRFYIRHVFKRVLSVEKDTLMVDLEGTTSLSNRRFNCWSTFKDIDRDSCNGVYANISKNALLVYYCWMSDSSSKASTFVSYDLDYIG
>nYP_001974409
MYINKYRRGWISNQRRGYSRQSFFKRSYYVKRTDGKRRSSSTTQVNEESRLSQQRIHENQFGPEFVMVHNTAVSTFITFPNLGKTEPNRSRSYIKLKRLRFKGTVKIERLHTDMKMDCIIPNIEGVFSLVIVVDRKPHLNPTGCLHTFDELFGARIHSHGNLAITASLKDRFYIRHVWKKVISVEKDSMMVDLEGTTSLSNKRYNCWSAFKDLDHDSCNGVYANISKNALLVYYCWMSDTMSTASSFVSFDLDYVG
>nYP_001974411
MYPLRNTRVSYFRRRRFNYRNTVFRRSTPLKRHDGKRRVGDTSKPSDEPKMTVQRIHENQYGPDFVMAHNSAISTYISYPSLGKSEPNRSRSYIKLKQLRFKGTVKIERVQSDLNMDGYSPKAEGVFSLVVVVDRKPHLGASGALHTFDELFGARIHSHGNLSVSPSLKDRYYIRHVCKRVLSVEKDTLMVDVEGSISLSNRRFNCWSTFKDLDRDSCKGVYDNISKNALLVYYCWMSDTLSKASTFVSFDLDYIG
>nYP_006902888
MYFTRYRRGGSLTHRRGYSRYTLYKRPFSVHRVDVKRRRTSSTKYHDDAKMSQQRIHEDQFGPEFVLGHNTALSTFITFPSLVKNEPNRCRSYIKLKRLRFKGTVKIERVIADINMDGPTQKIEGVFSMVIVVDRKPHLSPTGCLHTFDELFGARIHSHGNLAIVPALKDRFYIRHIMKRVLSVEKDTLMVDLEGITYLSNRRFNCWSAFNDLDRESCNGVYANINKNALLVYYCWMSDALSKASTFVSFDLEYLG
>nYP_007250563
MYHSRYRRTWLSTQRRAYNRQPPFKRLYTSRRNELKRRPISDVIAYDDKKMSAQRIHEDQFGPEFVMLHNTAFSTYVTYPSIVKNVPNRVKSYIKIKRLRFKGTLKIERVHADVNMDCPVSKIEGVFSMVIVVDRKPHLNATGCLLTFDELFGARIHSHGNLAITPALKDRFYIRHVLKRVLSVEKDSLMVDLEGTTTFSSKRFSCWSSFNDLERDSCNGVYANISKNAILVYYCWMSDVMSKASTFVSFDLDYVG
>nYP_006590059
MNFTRNRRGLTTTSRRSSYRYPLSRRSYGVKRNNGRRGPNIPNKAHEDGKMSGQCIHENQFGPEFVMAHNSPISTFITYPTLGKTDSSRSRSYIKLKRLRFKGTVKVERLTPNVNMDGLHPKIEGVFSMVVVVDRKPHLSPSGCLHTFDELFGARIHSHGNLAITASLKDRFYIRHVFKRVMSVEKDSTMVDIEGTTTLSNRRFNCWASFRDFERDSCNGVYANISKNALLIYYCWMSDNVSKASTFVSFDLEYIG
>nYP_006860606
MYPSRYRRGWSSTQRRGYSRQSLMKRSYDVKRMDGRRQHSNSNKGRDESKLSLQRIHEDQFGPGFVMSHNTALSTFITFPSLGRNGSSRTRSYIKLRRLRYKGTLKIEREHGDVNMDAPTPKIEGVFSMVIVVDRKPHLNPSGTLHSFDELFGARIHSHGNLAISTALKDRFYIRHVLKRVISVDKDSLMVDLEGTTTLSNRRFTCWSSFKDLERDACTGVYANISKNALLVYYCWMSDAMSKASTFVSFDLDYIG
>nYP_007024778
MHYSRNRRGSNPAGRRYYPRNTVFTRLTPSKKHGGKRGGVNSSKSSDEPKMKAQVIHENQYGSNFVLAHNSAISTYITYPSLGKTEPSRSRSYIKLKRLRFKGTVKIERVQPDMNLDVAIPKVEGVFTVVVVVDRKPHLDPSGGLHTFDDLFGARIHSHGNLSIIPSLKDRYCIRHVCKRVLSVEKDTLMVNVEGSIPFSNRRYNCWSTFKDLDRESCNGVYGNISKNALLVYYCWMSDTMSNASTFVTYDLDYIG
