# Supplementary material for: Bioinformatic Analysis Reveals Genome Size Reduction and the Emergence of Tyrosine Phosphorylation Site in the Movement Protein of New World Bipartite Begomoviruses
Source: PLoS One. 2014 Nov 10;9(11):e111957. doi: 10.1371/journal.pone.0111957 (PMC4226511; doi:10.1371/journal.pone.0111957)
Supplement: Data S1 — Genomes and protein sequences used in this study. (TAR.GZ) [file pone.0111957.s002.gz › nsp_peptides_bipartite_nodup_ow.fasta]

>oNP_803873
MYTTPRRGYRSAYRPRAIRRNYAKTPYKPVTKPSVNRRITFDSAKQVYVRRSIEDVHSGANMQLANQGQQTSYVNFPSLGVDGNGGRCFDHIKLLNLRVSGTVSVTQMGGDDPMGEQSLLRGIFVMAVIVDKRPFVPEGVNTLPTFKELFGEYDTVYGNPRLKDNIRHRYRLLGTVKQYITTEEAHVQKPVNLRRKLSNSRYPVWSSFKDLDASSTGGNYKNVNKNAILVSYVWVSCERSKCDVYAQFVLNYVG
>oYP_002317400
MYSVYRRGYKTPYRSPYGARVTPYVYRKTAVKQTSKSRVPRKLAYESPKCLYTRRSLEDIHNGASLKLPQQGDYTSYVTLPCRGIDGNGGRSVDHIKLLSLRVSGTVNVSQCGGDDNMGERTTMRGIFFMACLVDKKPFVPEGVSILPTFNELFGEYESVYGMPRLKENVRHRYRVIGTSKLYITTDEDHIQKPFSLRRRLSGGKYPMWSSFKDVDNSSTGGNYKNINKNAILVSYVWVSLCRTTCDVYSQFVLNYVG
>oNP_808889
MYSVYRRGYKTPYRSPYGSRVTPYVNRKTAVKQTAKSRVSRKLAYESPKGLYTRRSLEDIHNGASLKLPQQGDYTSYVTLPCRGIDGNGGRSVDHIKLLSLRVSGTVNISQSGGDDNMGERTTMRGIFFMVCFVDKKPFVPEGVSILPTFNELFGEYESVYGMPRLKENVRHRYRVIGTSKLYITTDEDHIQKPFSLRRRLSGGKYPIWSSFKDVDNSSTGGNYKNINKNAILVSYVWVSLCRTTCDVYSQFVLNYVG
>oNP_981940
MFNRNYRTPSKLRNSNFGTKWSHVTPSRARGRALKYPVSRRLSYERIERPLSTNTIVEVQHGSHMSLQKNTDIASFVQYPVRGINGDGRSRDYIKLLKLDVSGVINVKTTSIDHTMDPSDKLSGLFVLTILLDRKPYLPEGVNTLPGFSELFGPYASAYANMHLLDSQKNRFKVLGIVKKFVGCASGAIYAPINKCIPLSKRKYPLWATFKDPDQGNCGGNYKNISKNAIVMSYAFISLHSLSVEPYVQFELKYLG
>oNP_047235
MRRGAYTPRSTPFPRDRRSYNAGKGRSFRSYRRRGPVRPLARRNLFGDDHARAFTYKTLSEDQFGPDFTIHNNNYKSSYISMPVKTRALSDNRVGDYIKLVNISFTGTVCIKNSQMESDGSPMLGLHGLFTCVLVRDKTPRIYSATEPLIPFPQLFGSINASYADLSIQDPYKDRFTVIRQVSYPVNTEKGDHMCRFKGTRRFGGRYPIWTSFKDDGGSGDSSGLYSNTYKNAILVYYVWLSDVSSQLEMYCKYVTRYIG
>oNP_852655
MPFHSPYSMSKRFSFAGNRPHNPVKRWRSWKPRKFHGLNRYRNICSAGRTPTELFGDQISKQYTRKEISETQQGSEYVLHNNRYITSYVTYPAKTRTGTNNRVRSYIKLTGLSLSGTFGIRTSDVMRDVDQTGGLYGVMSVVIVRDKSPKIYSTAQPLMPFVDLFGSVNACRGILKVAERHRERFVVLNQSSILINTPHCNTMKKFSIRNCIPRTYSTWVNFKDEEDDSCTGLYSNTLRNAILIYYVWLSDVRSQVDLYSNVILNYIG
>oNP_803152
MFTRNYRTPFKLRHDNFGYRWQPMTPSRGRLRLHKPSASRKLSYDRVEREMRTNSIVEVQHGSHMSLEKNTDVFSFVQYPVRGINGDGRCRDYIKLLKLDVSGVINIKSSNGDQSMEPGDKLSGLFILTVLLDKKPYLPEGVNKLPSFAELFGPYSAAYANIHLLDSQKPRFKVLGTIKKFVNCTSGTIYGPLKLNMPLSRRKCPLWTTFKDPDQGNCGGNYKNFPAIVLSYAFISMHSLVVEPYFQFELKYVG
>oNP_620377
MYNRNIRTPVKLRRSNFGHRWSSLTPSTSRLRPSKLNVSRKLGYDRIDREFRKNSIVEVQHGSHMSLDKNTDISSFVQYPTRGINREWSFEDYIKLLNLDVSGVINVNATGSDHTMESGDKMNGLFVLSILLDKKPYLPDGVNTIPSFAELFGPYAAAYANMHLLDTQKQRFKVLGPIKKYCSCTSGAIYAPLKLRLRLSKPKCPLWTTFKDPDLGNCGGNYKNISKNAIVISYAFISMHSLHVEPYVQFELQYIG
>oYP_293686
MAFIAPYTPGRRHSTSTNRLLNASRKMKGWKSRKYHGFVRYRNFYSASRTPTDLFGDPISRQYTRKEICETQQGSEYVLQNNRYMTSYVTYPAKTRTGTNNRVRSYIKLTGLTMSGTFGIRCSDLMTDVDQPSGLYGVVSIVIVRDKSPKIYSTAQPLIPFVELFGSVNSCRGTLKVAERHRERFVVLNQTSILINTPHCNAMKKFSIRNCISRTYSTWATFKDEEEESATGLYSNTLRNAILIYYVWLSDVPSQLDMYSNVMLNYIG
>oYP_006444
MAFTTSYTPARRYSYSTNRQPNASRRWKFCRSRKYHGLMRYRNLYSASKTSTDLFGDPISRQYTRKEICETQQGSEYVLQNNRYMTTYVTYPAKTRTGTNNRVRSYIKLTGLTMSGTFGIRCSELMTDVINPLDFMALYRLLSSGINHQRFIQLYNHSCLLLICLVLLVPVVGLLRWQNDRHEKVCGAQSNVHTDKYASLQRMKKFSIRNCIPRTYSTWATFKDEEEDSSTGLYSNTLRNAILIYYVWLSDVPSQLDMYSNVMLNYIG
>oNP_620869
MSEGPMCGYLTAYCANGLNVARSCRLLGTILLCCGLYIWVCRVLRSAHGCFRMRRGAYTPRSTPFPRDRRSYNAGKGRSFRSYRRRGPVRPLARRNLFGDDHARAFTYKTLSEDQFGPDFTIHNNNYKSSYISMPAKTRALSDNRVGDYIKLVNISFTGTVCIKNSQMESDGSPMLGLHGLFTCVLVRDKTPRIYSATEPLIPFPQLFGSINASYADLSIQDPYKDRFTVIRQVSYPVNTEKGDHMCRFKGTRRFVGRYPIWTSFKDDGGSGDSSGLYSNTYKNAILVYYVWLSDVSSQLEMYCKYVTRYIG
>oNP_077114
MYSTKYRRGFLANQGRGYPRHSTGKRSRNVSRIDFKRRSSKYVHGNDDSKMANQRIHENQFGPEFVMVHNTAISTFITFPSLGKTEPSRSRSYIKLKRLRFKGTVKIERVHVDLSMDGPSPKIEGVFSLVVVVDRQPHLSPTGCLHTFDELFGARIHSHGNLAVSSALKDRFYIRHVFKRVISVEKDSTMIDLEGMTSFTNRRFNCWSAFKDFDRQACNGVYGNISKNAILVYYCWMSDIVSKASTFVSFDLDYVG
>oNP_783158
MVLLLPHICYPIEMAFQSPYPTPRRSGYPVNRMYNGNRSFRLWKTRKPQYWKRNRTTHVVSRSPTELFGDPISKQYTRKEICETQEGSEYVLHNNRYMTSYVTYPGKTRTGTNNRVRSYIKLKSLNISGTFAVRTSDMMTEAGQTNGLYGVMSVVVVRDKSPKIYSATQPLIPFVELFGSVNACRGSLKVAERHHERFVLLNQTSIVVNTPYSNAIKKFCIRNCIPRTYTTWVTFKDEEEDSCTGRYSNTLRNAIILYYVWLSDVSSQVDLYSNVILNYIG
>oNP_803226
MVFPLPHISYPSQMAFPSPYSTPRRSGYPFNRTYNGNKSFRLWKTRKYQNWKRYRSTHSIARSPTELFGDPISKQYTRKEICETQEGSEYLLHNNRYMTSYVTYPSKTRTGTDNRVRSYIKLKSLNISGTFAVRKSDLMTEVVQTNGLYGVMSIVVVRDKSPKIYSATQPLIPFVELFGSVNACRGSLKVAERHHERFVLLNQTSIVVNTPHSNAIKKFCIRNCIPRTYTTWVTFKDEEEDSCTGRYSNTLRNAIILYYVWLSDVSSQVDLYSNVILNYIG
>oNP_995300
MRVPIRRNSGFNSDRRPSNGSIHRWNYPYSGYFGRRIGNRVYGMPFGSRQVQRREFQQTHRPIKFSDHVSSRRKFMKTIEEIHDGTDYLLCNNMSKVSYISYPPLSGTEHGSRAESYLKVLGFNVSGSVVLKQLHMREADMSQGIHGIFTTVIVRDKRPCQFSAVDPIIPFVELFGPEKRACSTLHVRDSYKNRFSVVYQKKHVVNSALTTHVFRYNFNVKFSRFPFWVSFKDTSNAEPTGLYSNVSKNALVVYYVWLCDSNVTAEVHVQYDLNYIG
>oNP_049920
MNPSSGGSYVRYNYPYANYFGRRVGNRVYGMPFGSTTSVRRPIRSTVRRNLFSDQSSSGNKSRKTIEEVHDGSDYLLGNNTSKVSYISYPPLSRSEFGNRLDAFVKILGFNVSGSVAVRHLEQRATGASQGIHGIYCTAVVRDKRPCQFSAVEPIVPFPELFGLEKMACSSLRVRDIHRSRFSPVYQKKVVVNSSLPTHVFKFNILLSLIGFRSGCHLKIPLILSQVAGTATYLRMLS
>oNP_620299
MRRYDGTPQSTRGRKRKQFSRPFKSVLFRRRQASRRLFAEKPREKLSRRCLEDVHSGPSYALMNQCDVTSYVTYPILGLEGNGGRSRDFIKLMNVRVSGTINVTPLPAEPMSDRSPMNGIFVLLLIVDRKPFVPEGVNVLPSFKELFGEYECVYGIPRVKENQRHRYRILGMWKQYVSGDDSAVQKDFTLRRNLSGPRYNVWAAFKDIDQMSTGGNYKNVSKNAILACNVWVSTVRSKCEVYSQFVLDYVG
>oYP_004958235
MYSTKKRYSTPYKNTLLKRPYRRTPSRMHIRPPVNRALTFEQPKKTYVSRSLEDIHSVKEMSNQADFTTFVSFPPLSHDGTTGRSFDHIKLLSLRISGTLQIKHVSQDPMDASNAFEGIFICSVLLDKRPFLADGVNSLPVFQELFGAYECVYGTPRIKANVAHRFRLLGSVKKYVSGDGTRSQLPFSFRRRISTRRYPIWSSFKDPEPNQTGGNYRNVVKNALIVNYAWVSLNSSKCTLYGQNVLHYVG
>oYP_005352919
MYSVNRRGYKTPYRSPYVARVTPYVYRKTSFKHTSKSRVPRKLAYESPKVLYMRRSMEDVHDGASLKLPQQGDHTSYVTLPCRGIDGNGGRSVDHIKLLSLRVSGTVNVSQFGGDDNMGEKTTMIGIFFMACLVDKKPFVPEGVSTLPTFKELFGEYESVYGMPRLKENVRHRYRVIGTSKLYITTDEDHIQKPFSIRRRLSGGKYPIWSSFKDVDNSSTGGNYKNVNKNAILVSYVWVSLCRSTCDVYSQFVLNYVG
>oYP_002268200
MPALSNERSGGWYRLSNYPTSARRRPASGPVYSPRLGRYISGKPRSRNPGMSYSQRRHGRVRTTLFNRNSDRVPMKIQTIEEVQTGPQYVITNNTSKVSYITYPSISRSAFCSRVNDYIKVLSVSASGSVVVKQVGSTPGASSTCINGIFTTVLVRDMRPSEFSSSDPIVPYGELFGLEQGSCSNLRVRDNHADRFRVLWQKKSIVNTSLSTYVFKFDYRVLMRHYPFWVRFKDIPSLEASGRYGNISKNALVLYYVWLCDSPVTAEVHVKYDTKYLG
>oYP_001911134
MSPTSVDRVGSWYRRANTPMYTRRRYSSVPVYTPRFTRYNFNKPRARILGVPFSQRRRDRVRTSLFSKNVDKVPMRVQTIEEVQSGTQYVLTNNSSKVSYITYPSISRSAFSSRTYDYIKVLSISASGSVVVKRVGSTSEAASTCINGIFTTVLVCDKRPSEYSSSEPIIPYGELFGLEQGSCSTLRVRENHRDRFRVIQQRKCIVNTSLSTYVFKFEYKAHLRAYPYWVRFRDSPSLEATGRYGNITKNALVLYYVWLCDSAATAEVHAKYDTLYLG
>oYP_002608412
MRNVGYTPRSTTFARDRRSYNSGKFRSYRVYRRRGPVRPLARRALFCDDNARAFTYKILSEDQYGPEFTIRNNNYKSSYISMPVKTGAQSNNRVGDYIKLVNISFTGTVCIKNSQMESDGSPMLGLHGLFTCVLVRDKTPRVYSTTEPLIPFPQLFGSINASCADLSIQEPYKDRFAVIRQVSYPVNTEKGYHMCRFKGSRRMHGKYPIWVSFKDDGGSGDSSGLYTNTCKNAILVYYVWLSDVSSQLDMYCKYVTRYIG
>oYP_001333682
MLAMFTPRATPRNYPRRVSGQFKRKLRPYNGGLNTYRKLRVARKLSYDPSVRPFSINTLVERQHGSHMTLGSNSDITSFVEYPVRGINGDGRSRDYIKLLHLSASGVINVKVASSDQVMDGGSRHNGVFVMCLLQDMKPFLPDGVNSLPTYAELFGPYSSAYVNMHLLDSHKQRFRILGSVKKFVSCGLDAVDIPFKLDLKLSNGRYPLWASFKDAEEGNCGGNYRNIAKNAIIVSYAFVSLHSLKCEPFVQFELRYMG
>oYP_717095
MRIPIRTPMGSNRDRRGGSGSIFRWNNPYSRYFGRRVGTRVYGMPFGGSSVPRRHVSNSVRRNLFSDHQDKGRKRRNSIEEVHDGTDYLLCNNTSKVSYISYPAMCRSDFSSRIDSFVRVLGFNVSGSVVARQQERVDGSKTSGIHGIFSTVVVRDKKPCEFSSVDPLIPFAEIFGHEKGACSTLRVRDAHRNRFVLVQQKKCVVNTALPVHVFRFVYSVRFNRYPLWVSFKDTTDVEPSGLYSNVSKNALLVYYVWLCDSNVTSDIHVKYDLDYIG
>oYP_001936691
MRIPIRSPGGFNVDRRFTGGAVFRPNYPYRRYFGRRIGQRVYGMPYSSGSQRPRGVPNARRNLFSVHPETRRKTRQSIEEVQDGTNYLLCNNTSKVSYLTYPAKSRSEFSNRVDSYIKLLSLSVSGSVIARHLDRSEGASRNGIHGIFTTVIVRDKKPCQFSAVDPLIPFADVFGLETGACSTLRVRDQHRDRFSLVYQKKCVINTALPEHIFRFSYNVRFNSYPVYVTFKDTEDSEPTGLYGNVSKNALIVYYVWLCDANVTSEIHVKYDLHYIG
>oYP_004123937
MCENTYCYNIMKMLSTNTPSNNWRSPFRRNTNYRRGGRIMNTPSRFKIRVARRLSYGKVERPLQFGKLCEKQHGIHMSLSSNRDITSFISYPPLSFDGDGRSRDYIKLLSLTISGMISARVVSGDQPMDNDIYRRGMFVISLILDRKPYIAEGANELPSFEELFGQYSESYVNMRLLPSRQDRFRLLGTIKKNINCDSGAADVNVGKYIRFVQGRRTLWSRFKDPDPMESGGNYRNIATNAILVNYAFISMQHITVNPLVQFELNYVG
>oYP_003622561
MYTRHGRRLLRSSPYSHLTPSSSSRRHQESKFRHVTRNLNVYRPLFSSSDRGVFKRRTLGEVQHGPELVLRNATHVTTYVTYPTRYSNGDGRCTDYIKILNLKVSGRICIRDNVPTGDKTMGVYSGILGTFVMCFIRDKRPDVPDGANALPSFKDLFGNYEAAYADLRIVDVLRERFRLMSSIKIDVTSDLGECQRTLKHYLPVSSRKFPIWATFRDKDLSMATGNYKNIPKNATLISYAWVSERDSTCQIYSQMLLSYLG
>oNP_077102
MYSIRKQSRNLQRKWNSNITNRYPIKRKYVAGHTRPCVRRRLLYEPVERPFGHNVLCEKQHGDVFNLQQNTSYTSFVTYPSRGPSGDGRSRDYIKLQSMSVSGVIHAKANGNDDPMEVSPVVNGVFLFSLIMDTKPYLPAGVQALPTFEELFGPYSACYVNLRLLNNQQHRYRVLHSVKRFVSSSGDTKVSQFRFNKRLSTRRYTIWASFHDGDLVNAGGNYRNISKNAILVSYAFVSEHAMSCKPFVQIETSYVG
