# Supplementary material for: Bioinformatic Analysis Reveals Genome Size Reduction and the Emergence of Tyrosine Phosphorylation Site in the Movement Protein of New World Bipartite Begomoviruses
Source: PLoS One. 2014 Nov 10;9(11):e111957. doi: 10.1371/journal.pone.0111957 (PMC4226511; doi:10.1371/journal.pone.0111957)
Supplement: Data S1 — Genomes and protein sequences used in this study. (TAR.GZ) [file pone.0111957.s002.gz › pcp_peptides_bipartite_nodup_ow.fasta]

>oNP_803532
MLAVKYLLHLEQEYDRGTVGAEYIRDLIGVLRCKSYGEATRRYNNLNTRIQGAEEAELRQPIHEPCGCPYCPRHQKQNMGQQAHVSEAQDVQDVSKP
>oYP_002317394
MWDPLLNDFPETVHGFRSMLAVKYLLHLEQEYDRGTVGAEYIRDLIGVLRCKSYVEATRRYNNLNTRIQGAEEAELRQPIHEPCCCPHCPRHQKQNMGQQTHVSEAQDVQNVSKPRCP
>oNP_808883
MWDPLLNDFPETVHGFRSMLAVKYLLHLEQEYDRGTVGAEYIRDLIGVLRCKSYVEATRRYNNLNTRIQGAEEAELRQPIHEPCCCPHCPRHQKQNMGQQAHVSEAQDVQTVSKPRCS
>oNP_981934
MWDPLLNDFPKTVHGFRMLAIKYLQQVQENYSTNSVGFLYITELIQVLRIRKHAKAELRYRLLYPGIQCSSETDLRHPPGATCFCGKCSCQREKTSVDQPSHVEETEILSVVSLS
>oNP_852649
MKFKLHGLFITWGPLNRLPHQVWIQNMWDPLLHEFPESVHGLRCMLAVKYLQEVEKTYSPDTVGYDLVRDLILVLRAKNYVEATSRYYHFNSRIEGTSTSELRQPICIPCSCPHCPRHKGKGLDKQADEQKT
>oNP_803145
MWDPLLNDFPKSVHGFRCMLAIKYLQQVQENYPSNSLGYSYLTGLIQVLRIRNHAKADLRILHSLPRYRMHGGD
>oYP_006439
MWDPLMHEFPESVHGLRCMLAVKYLQEVEKTYSPDTVGYDLVRDLILVLRARNYVEATSRYYHFNSRVEGTPTSQLRQPLCFPCSCPHCPRHKGKGLDKQAHEQKTQDVQDV
>oNP_620863
MWDPLLNEFPESVHGFRCMLAVKYLQLVEGTYSPDTLGHELIRDLISVIRAKNYVEATSRYNYFYSRLEGSSPSELRQPIQQPCCCPHCPRHKKTAMGKQAHESEAQVVSDV
>oNP_783152
MWDPLLNEFPETVHGFRCMLAVKYLQLVEKTYSPDTVGYDLIRDLISVIRARNYVEATSRYAHFHARFEGTSPSQLRQPIGEPCCCPHCPRHQSKGMGQPAHVSEAQNLQNVQEP
>oNP_803219
MWDPLLHEFPESVHGLRCMLAVKYLQEIEKNYSPDTVGYDLIRDLILVLRAKNYGEATSRYHHFNARIEGTPTSQLRQPLWSSCSCPHCPRHQSKGLDQQADEQKTQNVQNV
>oNP_995302
MENMWDPLLHPFPESLHGFRCMLAIKYLQSLQSKYSPDTLGSEFLKDFICILRSRNYAEAFNRYSDVVANVYNTPEVKLRESVQSPCLCPHCPRHVVQTKSLEKPSYVHEATVLSVAKEQ
>oNP_049913
MLAVKYLQAVEKTYSPDTLGFDLIRDLIGVIRAKNYVEASSRYSHFHSRLESTSPSELRQPIQQPCCCPHCPRHKRAGMEEPTCIQKAQDLQNV
>oNP_620293
MWDPLLNDFPESVHGFRCMLAVKYLQAVESTYEPNTLGHELIRDLILVLRARDYGEANRRYSHFHSRFEGSSKTELRQPLHEPCCCPHCPGHKQASTMGQQAHVSKAQDVQDVSKPRCP
>oYP_004958229
MWDPLVNSFPPTIHGFRCMLALKYLLLLENNYEDNSVGQVYIRELISVLRAGDYVKASSRYCDLYPRIQGTSPPELRQPSCQCTKCPRHQKESMGEQAHVSETSSVPEVYKS
>oYP_005352913
MLVQQVVLHFKMWDPLLNEFPDSVHGFRCMLAIKYLQAVEVTYESNTLGRDLIRDLISVIRARDYVEASRRYNNCHSRLEGASEAELRQPIQQPCCCPHCPRHKQVQIMEVQTHVSEAQDVQDVQKP
>oYP_002268194
MLTSHTSLSDMWDPLVNEFPETVHGLRCMLAVKYLKYVENTYSPDTLGYDLIRDLILVIRAKNYVEASRRYNHFHARLQSSTEVELRQPVSEPCACPHCPRHAKAAMGQQAHVPEAQIISSVQEP
>oYP_001911128
MLTSHTGLSDMWDPLVNDFPETVHGLRCMLAVKYLKYVESTYSPDTLGYDLIRDLILVVRAKNYGEASRRYNHFHTRLQGSTEAELRQPVSEPCACPHCPRHTKTVMGQSAHVQEAQDI
>oYP_002455914
MWDPLVNEFPDTVHGFRCMLSVKYLQLLSQDYSPDTLGYELIRDLICILRSRNYVEASCRYRHFYARVESTPASELRQPIHQPCCCPHCPRHKTTGMDKQAYEQETQNVSDVQKSGCSKGL
>oYP_001333676
MWDPLLNAFPDRLHGFRCMLAVKYLHLVLPTYPENTVGYWFLRDLIQVLRSKDHDKAEFRDGVLKSDILGTAETELRNPVSVACTCCQCPRHPKTTIMDKPSDVQEASSVSYVSKPRRPPRL
>oYP_717090
MWDPLVHPFPETLHGFRCMLAIKYLQSLEATYSPDTVGGEFVKDLICLLRCKNYAEAFHRYSVVVANVYNTPETKLRESVQSPCCCPHCPRHVLQTKSMGKSAYESETQILQGSKDQ
>oYP_001936685
MWDPLVNDFPDTVHALRCMLAIKYCQLVANTYDPDTVGYDLIRDLILVIRARNYVEASRRYSDFNSRLQRTPPAELRQPRDQPCRCPHCPRHKQKAGLDLQAHVSQAQDVQDVQKPRCSTWL
>oYP_004123931
MIKMWDPLLNDFPKSRHGFRCMIAIKFLQACQEQYPNNSLGFEFLRKLISNLRSKDHAKAELRYRLLITAISSSSKIELRQPNGTTCTCIQCPRHNKEKALDESSDVEETTFLSIVSDT
>oNP_077095
MWDPLVNEFPDSVHGLRCMLAIKYLQALEDTYEPSTLGHELVRDLVSVIRARNYVEATRRYHHFHSRIQGSSKTELRQPIQEPCYCPHCPRHKSKTGLGEQAHVQKAHDVQDV
