# Supplementary material for: Bioinformatic Analysis Reveals Genome Size Reduction and the Emergence of Tyrosine Phosphorylation Site in the Movement Protein of New World Bipartite Begomoviruses
Source: PLoS One. 2014 Nov 10;9(11):e111957. doi: 10.1371/journal.pone.0111957 (PMC4226511; doi:10.1371/journal.pone.0111957)
Supplement: Data S1 — Genomes and protein sequences used in this study. (TAR.GZ) [file pone.0111957.s002.gz › ren_peptides_bipartite_nodup_nw.fasta]

>nNP_047216
MDSRTGEFITVHQAENGVYIWEIANPLYFRIYKVEDPLYTRTRIYHVQIRFNHNLRRALHLHKAYLNFQVWTTSMTASGSIYLNRFRRLVNMYLDQLGVISINNVIRAVQFATNRTYVNYVLENHSIKFKFY
>nNP_612595
MDSRTGEFITAAQAENSVFIWEVPNPLYFKIYTIEDPMYTRTRIYHIQIRFNYNLRKSLNLHKAFLNFQIWTTSVQASGTTYLQRFKYLVLLYLDRIGVVGINNVIRAVRFATDKPYVNYVIENHSIKFKYY
>nNP_047225
MDSRTGELITALQAENGVYIWEIENPLYFKIYRVEEPLYTNSRVYSVQIRFNHNLRRALHLHKAFLNFQVWTISTTASGSTYLNRFKHLVIMYLDQLGIISINNVIRGVRFATDRSYVTHVIEYHSIKFKLY
>nNP_660083
MDSRTGERITARQAENGVYIWEISNPLYFKMYNVEDLQYTTTRVYHLQIRFNHNLRNKLGLHKAFLNFQVWTISLQASGTTYLNRFKYLVLLYLDRIGVISLNNVIRAVRFATDKSYVNYVLENHEIKYKFY
>nNP_040774
MDSRTGENITAHQAENSVFIWEVPNPLYFKIMRVEDPAYTRTRIYHIQVRFNHNLRKALDLHKAFLNFQVWTTSIQASGTTYLNRFRLLVLLYLHRLGVIGINNVIRAVQFATNKSYVNTVLENHDIKYKFY
>nNP_620886
MDSRTGESITVAQAENSVFIWEVPNPLYFRIQRVEDPLYTRTRIYHIQVRFNHNLRKALDLRKAYFNFQVWTTSMRASGPTYLSRFKCLVMSHLDNLGVIGINHVIRAVRFATDRSYVTHVHENHVINFKIY
>nNP_620746
MDSRTGEFITVPQAENGVYIWEIENPLYFKMYKVEDLPYTRTRVYHVQIRFNHNLRRALHLHKAYLNFQVWTTSMIASGSTYLARFRHLVNMYLDQLGVISINNVIRAVRFATDRSYVSYVLENHSIKFKLY
>nNP_795338
MDSRTGEIITARQAENGVYIWEIINPLYFKIYGVEDLLYTRTRIYHVQIRFNHNLRRALHLHKAYLNFQVWTTSLTASGSTYLIRFKQLVMLYLDELGVISLNNVIRAVRFATDKSYVSYVLENHSIKFKFY
>nNP_620850
MDSRTEEPITAVQATSGVFIWEVPNPLYFKILQVEDPMYTRSRVYHLQIRFNYNLRKKLNLHKAYFNFQVWTTSLTASGMIYLSRFKFLVMSYLNNIGVVSINNVLGAVHYATDKSYVTDVLENHEIKFKFY
>nNP_671459
MDSRTGEPITAVQATNGVFIWEIINPLYFKIINVEKPMYTNSTVFDIQIRANHNLRKALALHKAFFNFQVWTTLTTASGQIYLNRFKYLVLSYLDNLGVISINNVIKAVSYATDRSYVNDVLENHEIKFKFY
>nNP_671466
MDSRTGENITAHQAENSVFIWEVPNPLYFKIIMVEDPPFTRTRIYHIQVRANHNVRKALALHKAFFNFQIWTTSTTASGTTYLNRFKYLVLMYLDQVGLVGINNIIRAVRFATDRSYVNYVLENHEIKFKFY
>nYP_001876450
MDSRTGENITARQAENSVFIWEVPNPPYFKIIMVEDPPFTRTRIYHIQVRANHNVRKVLGLHKAFFNFQVWTTLTTASGTTYLNRFKYLVHMYPDQIGLVGINNVIRAVRFATDKSYVNYVLESHEIKFKFY
>nNP_671473
MDSRTGESITVHQAENSVFIWEVPNPLFFRIQHVEDPLFTRTRIYHIVVRFNHNLRRALALHKAFLHFQVWTTSMTASGTTYLSRFKFRVMLYLHTLGAIGINNVIRAVRFATDKSYVNYVLENHEIKCKLY
>nNP_040322
MDLRTGVPITAAQAANGVFIWELRNPLYFKIRLVETPMYTRSRVFHIQVRANHNMRTALGLHKAYFNFQVWTTLTTISGQIYLNRFKLLVMFYLDNLGLISVNNVIRAVSFATDKRYVNAVLENHEIIYKLY
>nNP_047239
MDSRTGELITARQAENGVFIWEIENPLYFKINQVEDMQYTRTRIYSVQIRFNHNLRRALDLHKAYLNFQVWTTSMTASGSNYLARFRQLVLLYLDRLGVISINNVIRSVRFATDRSYVNYVLENHSIKYKFY
>nYP_001655006
MDSRTGEPITAVQATNGVFIWEVQNPLFFKIVRVEVPVYTRSKVFHIQIRANHNLRRALGLHKAFFNFQVWTTLTTASGQIYLSRFKLLVMSYLDNLGVISVNNVIRAVAFVTDKNYVNDVLENHEIKYKLY
>nNP_808909
MDSRTGELITAPHSENGVYIWEIENPLYFKIYKVEDPPFTNTRIYSIQIRFNHNLRRALHLHKAYLNFQVWTTSLTASGSTYLSRFRRLVHMYLDQLGVISLNNVIRAVRFATDRSYVNYVLQDHSIKFIIY
>nYP_003856009
MDSRTGELITARQAENGVYIWEIENPLYFKIYSAEDQLYTRTRVYHIQIRFNHNLRKALGLHKAYLNFQVWTTSMTVSGLTYLARFRHLVNMYLYQLGVIGINNVIRAVRFATAKPYVNYVLENHIIKYKCY
>nNP_808895
MDSRTGELITVHQAENGVYTWEIENPLYFTMFLVEDPIYTNSRVYNIQIRFNHNLRKALHLHKAFLNFQVWTISITASGSTYLARFRRLVNMYLDQLGVICINNVIRAVRFATDRFYVTRVLENHSIKFKIY
>nYP_004064945
MVSRTGELITARQAENGVYIWEIENPLYFKIYWVEDQIYTRTRVYHIQIRFNHNLRRALGLHKAYLNFQVWTTSMTASGSTYLARFGQLVNEYLYQLGVIGINNVIRAVRFATAKPYVTHVLENHEIKFKFY
>nYP_980244
MDSRTGEPITARQAENGVYIWEIENPLYFKIFRVEDPLYTRSRVYSVQIRFNHNLRRALHLHKAYLNFQVWTTSMTASGSTYLARFKQLVNMYLDQLGVISINNVIRAVRFATDRSYVNYVLENHSIKFKFY
>nNP_808802
MDLRTGESITVYQAENSVFIWEVPNPLYFKITEVEDTVHSHMRIYHIQIRFNHNLRRALNLHKAFLNYQVWTESIRASGTTYLNRFKHLVLLYLDRLGVIGLNNVVRAVSWATDRSYVYYVHEKHEIKFNLY
>nNP_620010
MDSRTGELITAHQAENGVYIWEISNPLYFKMYNVEDILYTRTRVYHVQIRFNHNLRRVLGLHKAYLNFQIWTTSLRASGMTYLNRFKYLVVLYIDQLGVISINNVIRAVRFATDRQYVNAVLEDHSIKYKLY
>nYP_619881
MDSRTGEPITARQAGNGVFIWDVPNPLYFKIYNVEDLLYTNIRIYHVQIRFNHNVRKALDLHKAYLNFQVWTTSLTASGTTYLNRFRSLVLLYLDRLGVISLNNVIRAVRFATDKPYVNHVLERHSIKFKIY
>nYP_001249280
MDSLTGENITASQAENSVFIWEVPNPLYFKMCRVEDPLYTTSRVYHIQIRFNYNIRKALNLRKAFLNFQVWTTSVRASGTTYLSRFRHLVLLYLDRLGVVGLNNVIRAVRYATDKCYVTDVLESHEIKFNFY
>nNP_044923
MDSRTGELITAHQAENGVYIWEIQNPLYFKMYRVEDLLFTRTRVYHAQIRFNHNLRRALHLHKAYLNFQVWTTSTTASGSTYLARFRFLVNMYLDQIGVISINNVIRAVRFATNRAYVNYVLENHSIKFKFY
>nNP_066374
MDSRTGELITAHQAENGVYTWEISNPLYFKMYNVEDILYTRTRVYHVQIRFNHNLRRVLGLHKAYLNFQIWTTSLRASGMTYLNRFKYLLMLYIDQLGVISVNNVIRAVRFATDRQYVNAVLENHSIKVKIY
>nYP_003622542
MDSRTGELITARQVENGVYIWEITNPLYFKMYRVEDPPYTRTRVYHIQIRFNHNLRRALGLHKAFLNFQVWTTSLTASGKTYLARFKHLVMLYLEQLGVIALNNVIRAVRFATDKSYVNHVLENHSIKFKFY
>nYP_004207820
MDSRTGELITAPQAENGVYIWEVDNPLYFKMYRVEDQLYTNNRVYHIQIRFNHNLRKALDLHKCFLNFQVWTTSIQPSGTTYLSRFKSIVTMYLDELGVITINNVIRAVRYATARRYVNYVLEDHAIKFKLY
>nYP_004958225
MDSRTGELITARQAENGVYIWEITNPLYFKIIRVEDPPYTRTRVYHIQIRFNHNLRRALGLHKAFLNFQVWTTSLTASGSTYLTRFRHLVMLYLDRLGVITLNNVIRAVRFATDKSYVSYVLENHVIKFKFY
>nYP_001960960
MDSRTGELITAPQAENGVYIWETPNPLYFKTYQVEDIRYTTTRVYHIQIRFNHNVRKALDLHKAYLNFQVWTTSLTASGTTYLNRFQYLVMLYLNRSGVISINNVIRAVRFATDKAYIHHVLEQHSIKFRIY
>nYP_004958240
MDSRTGELITAPQAENGVYTWEITNPLYFKIYDAVEILSRTTRVYHVQIRFNHNLRKALDLHKAFLNFQVWTVSVTASGQTYLNRFKHLVLMYLNNVGVISLNNVIRAVTFATDRPYVRRVRENHSIQFKLY
>nYP_794163
MDSRTGELITARQAENGVYIWEIENPLYFKMYRVEEPLYTRTRVYHVQIRFNHNLRRALHLHKAYLNFQVWTTSMTASGPIYLARLKHLVHMYLDQLGVISLNNVIRAVRFATDRSYVNYVLENHSIKFKFY
>nYP_115509
MDLRTAEPITASQAENSAFIWEVPNPLYFRIIDAWEYNRRNILMFQIRFNHNLRRRLHLHKCFLNFRIWTTSSWLIRSFFQVFCSRINRYLYNIGVIGINNVIRAIQYAVDSLPYVECNEQQHIIKFNLY
>nYP_794169
MDSRTGEIITAHQAENGVYIWEIENPLYFKMCKVEDPLYTNTRIYTVQIRFNHNLRRALHLHKAYLNFQVWTTWTTASGLTYLTRFRQLVNMYLDQLGIIGLNNVIRAVRFATARSYVHDVLENHEIKFKFY
>nYP_717928
MDSRTGENITASQAENSVFIWEVPNPLYFKIIRVEDPVHTWVRVYHVQIRFNYNLRKALNLHQAYLNFQVWTTSVRASGTSYLSRFRHLVMLYLDRLGVIGINNVIRAVRFATDRSYVNYVLEDHEIKFNIY
>nYP_002791012
MDLSTGEFITVSQAENSVFIWEVPNPLYFKIIGVEDPIYTSLRIYHIQIRFNYNLRRALNLRKAFLNFQVWTTSIRASGMTYLSRFRHLVLMYLDQLGVVGLNHVIRAVRFATDRSYVNDVLENHEIKFNFY
>nYP_005352906
MDSRTGELITAHQAENGVYIWEISNPLYFKIYNVEDLLYTSTRVYHVQIRFNHNLRKALALHKAYLNFQVWTTSLRASGMTYLSRFKFLVQLYLDQLGVISVNNVIRAVRFATDKSYVYDVLENHSIKFKLY
>nYP_003828905
MDSRTGESITVYQAENSVFIWTVPNPLFFKIYHVEQPIYTRTRIYHIQIRFNHNLRKALDLHQAFLNFQIWTTSLTASGTTYLNRFKHVVMHYLNMLGVIGLNNVVRAVRFATNRKYVTDVLENHVIKFKFY
>nYP_004429243
MDSRTGEPITAAQATSGVFIWEVPNPLYFKIIRVDRPMFTHSRVFHIQIRANHNLRKALDLHKAYFNFQVWTTLTTASGQIYLSRFKFLVMKFLDNLGVISVNNVIRAVSYATDRQYVNDVLEQHEIKFKFY
>nYP_579168
MDSRTGEPITAHQAMNGVFIWEVPNPLYFKIIQVEEPIYTTTRIYTIQIRFNYNLRKALSLHKAYLNFQIWTTSVQASGTTYLNRFKDLVLMYLDQLGVVSLNNVIRAVRFATDKPYVNCVLERHSIKFNLY
>nYP_002154618
MDSRTGEFITAPQTENGVYIWEVPNPLYFKIYNLEDLPYTRTRIYHIQIRFNHNLRRALGLHKAYLNFQVWTTSLTASGTTYLARFKMLVMMYLDQLGVIAINNVIRAVRFATDRPYVSYVLENHSIKFKLY
>nYP_003587819
MDSRTGELITAPQSENGVYIWEIENPLYFKMYRVEDPLYTRTRVYHVQIRFNHNLRRALHLHKAYLNFQVWTTSMTASGSTYLARFMHLVNLYLDRLGVISLNNVIRAVRFATDRSYVNYVLENHSIKFKLY
>nYP_002941853
MDSRTGEIITAPQAENGAFIWEIPNPLYFKITHVEDLLYTNTRVYHIQIRFNHNLRKALDLHRCFLNFQVWTRYLTASGTTYLNRFRYLVNMYLDQVGVISINFVIRAVRFATDRFYVNHVLENHSIKYKLY
>nYP_004429237
MDSRTGEPITAAQATNGVFIWEVQNPLYFKIINVERPMYTNSTVFDIQIRANHNLRKALALHKAYFNFQVWTTLTTASGQIYLSRFKYLVMYYLDNLGVISVNNIIRAVSYATDRRYVNNVVEDHEIKYKFY
>nNP_957672
MDSRTGEFITAHQAENGVYIWEITNPLYFKMYNVEDLPYTRTRVYHIQIRFNHSLRKVLGLHKAYLNFQVWTTSLTASGTTYLIRLRRLVMMYLDQLGVISLNNVIRAVRFATDKAYVNYVLEDHDIKFKFY
>nYP_004958220
MDSRTGEHITAHQAENGVYIWEITNPLYFKIYRVEDLLYTTTRVYHVQIRFNHNLRRALGLHKAFLNFQVWTTSLTASGTTYLTRFRHLVMLYLEQLGVIALNNVIRAVRFATDRSYVNHVLENHSIKFKFY
>nYP_004207825
MDSRTGEIITAHQAESGVYIWEVTNPLYFKITSVEDIIYTNTRIYHIQIRFNHNLRKALDLHKAFLNFQVWTTLTTASGRSYLNRFKYLVSLYLDRLGVICINNVIRAVRFATDRSYVNHVLEKHSIKFKIY
>nYP_004207813
MDSRTGELITVPQAENGVYIWEITNPLYFKIYHVEDLVYTRTRVYHVQIRFNHNLRRALHLHKAYFNFQVWTISVRASGKTYLNRFKYLVLMYLDELGVISINNVIRAVRHATNKSYVNHVLENHSIKFKIY
>nYP_004901694
MDSRTGEFITARQAENGVYIWEIENPLYFKMYRVEDPLYTRTRVYHVQIRFNHNLRRALHLHKAYLNFQVWTTSMTASGSTYLARFRHLVNMYLDQLGVISLNNVIRAVRFATDRSYVNHVLENHSIKFKFY
>nYP_004564602
MDSRTGESITAAQAENSVFIWETPNPLYFKIHHVENPLYTRTRIYHIEVRFNYNLRKALGLHKAFFNFQVWTTSMTASGQRYLSRFKLLVMSYLDSLGVIGINNVIRAVRFATDKSYVTDVLENHEIKFKIY
>nYP_001960953
MDSRTGERITVRQAENGVYIWELTNPLYFKMYQVEDIRYTRTRVYHVQIRFNHNLRRALGLHKAFLNFQVWTTSLTASGTTYLNRFKYLVMLYIDQLGVISVNNVIRAVRFATDRSYVNAVLENHSIKFKLY
>nYP_004958247
MDLRTGEFITAPQAANGVFIWEITNPLYFKIIDVEDPSYTTTRIYHVQIRFNHSLRRALGLHKAFLNFQVWTTSVTASGMTYLSRFKYLVLLYVNQLGVISLNNVIRAVRYATDRYYVNYVLENHDIKFKLY
>nYP_001960946
MDSRTGESITAPQAENGVYIWEISNPLYFKIYNVEDLRYTATRVYHIQIRFNHNLRRMLGLHKAFLNFQVWTTSVRASGTTYLHRFRQLVMLYLDQLGVISLNNVIRAVRFATDKPYVNYVLENHSIKFKFY
>nYP_002268203
MDSRTGELITARQAENGVYTWEIENPLYFKMYRVEDPLYTRTRVYHIQIRFNHNLRRALHLHKAYLNFQVWTTSMKASGSTYLIRFRHLVNMYLDQLGVICINNVIRAVRFATDRSYVSHVLENHSIKFKFY
>nYP_006457
MDSRTGETITARQAQNGVFIWEVPNPLFFKIQRVEDPLYTTTRVYHIQIRFNHNLRKALTLHKAYLNFQVWTTSVQASGTTYLNRFKHYVLLYLDQLGVISINNVIRAVSYATDRKYVNHVLEDHEIKFKLY
>nYP_459914
MDSRTGELITVPQAENGVYIWEISNPLYFKIYLVEEIMYTTTKVYHIQIRFNHNLRRALDLHQAFLNFQVWTTSLTASGTTYLHRFRHLVMLYLDRLGIITINNVIRAVRFATDRSYVNHVLENHSIKFKIY
>nYP_001974405
MDSRTGELITAPQAANGVFIWEITNPLYFKIINVEDPLYTTTRIYHLQIRFNHNLRKALDLHKAFLNFQVWTTSLRASGMTYLSRFKYLVLLYLNQLGVISVNNVIRAVRFATDKSYVNYVLENHSIKFRLY
>nYP_001974400
MDSRTGELITAPQAGNGVYIWEIENPLYFKIYRVEDPLYTRTRVYHIQIRFNHNLRRALHLHKAYLNFQVWTTSMTASGSTYLLRFMHLVNMYLDQLGVISINNVIRAVRFATARSYVSHVLENHSINFKIY
>nYP_006905831
MDSRTEESITARQAESSVFIWKVPNPLFFMIHKVEDPPYTTTRIYSIQIRFNHNLRKELNLHKAYFNFQIWTTSIRASGMDYLNRFKHLVMLYLNQLGVIGINNVIRAVRFATLKSYVNHVLENHEIQFKLY
>nYP_007250559
MDSRTGESITAHQAENSVFIWDVPNPLYFRMCRVEEPLYTSTRIYHIQIRCNHNLRRALNLHKAFLNFQVWTTSIRASGKTYLNRFKYLVLLYLDRIGVIGINNVIRAVRFATDKAYVNHVLENHEIKVNLY
>nYP_006590062
MDSRTGELITARQAENGVYIWEISNPLYFKMNHVEDPLHTTTRIYHVQIRFNHNLRRALALHKAYLNFQVWTISLRASGTTYLNRFKFLVMLYLERVGVISLNNVIRAVRFATDKSYVNYVLENHVIKFKFY
>nYP_006860597
MDSRTGESITAAQAENSVFIWEVPNPLYFKITRVEDPMYTRNRVYHIQIRFNHNLRKELGLLRAFFNFQVWTTSLTASGQIYLNRFRHLVLLYLDRLGVIGINHVIDAVSFAVNRPYVNAVLENHDIKFKIY
>nYP_007024781
MDSRTGESISAHQAENGVYIWEIENPLYFKIYRVEDPLYTTTRVYHVQIRFNHNLRKALGLHKAYLNFQVWTTSMRASGTTYLVRFRQLVLMYLDQLGVISLNNVIRAVRFATDKSYVNYVLENHSIKFKFY
