# Supplementary material for: Bioinformatic Analysis Reveals Genome Size Reduction and the Emergence of Tyrosine Phosphorylation Site in the Movement Protein of New World Bipartite Begomoviruses
Source: PLoS One. 2014 Nov 10;9(11):e111957. doi: 10.1371/journal.pone.0111957 (PMC4226511; doi:10.1371/journal.pone.0111957)
Supplement: Data S1 — Genomes and protein sequences used in this study. (TAR.GZ) [file pone.0111957.s002.gz › ren_peptides_bipartite_nodup_ow.fasta]

>oNP_803534
MDLRTGEDIGALQWRSGAFIWEIPNPLYFTILNHDSMPFNMTHDIIDVQIRFNYNLRQALGMHKCFLNFRIWTRLHPQTWRFFRTFRTQVMKYLTNLGVISISTVIDAVHHVLNVVFVGTLSVSQDHAIKFNIY
>oYP_002317396
MDSRTGELITAPQARNGVFTWDITNPLYFEITNHDKRPGNMNHDIITLQIRFNHNLRKALGIHKCFLNFRVWTTLRPQTGLFLRVFRYQMLKYLDMIGVISINTVLQAVDHVMYDVLLNTLQVTEQHAIKFNLY
>oNP_808885
MDSRTGELITAPQAKNGVFTWEITNPLYFEITNHDRRPGNMNHDIITLQIRFNHNLRKALGIHKCFLNFKVWTTLRPQTGLFLRVFKYQVLKYLDMIGVISINTVLQAVAHVLYNVLLNTLQVTEQHAIKFNLY
>oNP_981936
MDFRTGDNITAAQLRNGVYIWEVRNPLSFKILQHRPMGAGSRMIVTQIRLMFNHGLKKALQMHKCFLDLKLYHYMTTTSGMILSIFRNQLFRYLNNLGVISLGNVLNGASHILYEKLHLVEDVSFTHNVQYKLY
>oNP_047231
MDSRTGELITAAQAMNGVFIWEVPNPLYFKIIQHDNRPFVMNQDIITVQIRFNHNLRKALGLHQCWMDFKVWTTLQPQTWRFLRVFKTQVLKYLDSLGVISINTIVKAVEHVLYNVIHGTDRVEQSNLIKLNIY
>oNP_852652
MITDSRTGEYITADRAESGVFIWEIPNPLYFKILKHDSRPFMTEHDIIVVQILFNHNLRKALGLHKCALTFQIWTGLRPPIGIFLRVFKTQVLKYLDMLGVLSIYNVIRSVYHVLDNVLERTIDVRSSYDVKVNIY
>oNP_803148
MDFRTGENITAAQLRSGVYIWEVQNPLSFKIMHHSPILAESRMNGHQAAHMFNHRLKKALGMHKCFLDLKLYHYMKATSGMILSIFRNQLFKFLNNLGVISLANILYFASDFLYNKTPLGGGCKLYA
>oNP_077090
MDFRTGDNITAAQLRNGVFTWEVRNPLSFKIMQHRLIRPESQMYVTQIRIMFNHGLKKALLMHKCFLDLKLYHYLTATSGMILSIFSRQLFRYLNNLGVISIGNVLQGASHILYEKLHHVEDVSFTHNVQYKIY
>oYP_293691
MITDSRTGEYITVDRAESGAYIWEVPNPLYFKIIKHDIRPCLEEHDIIKVQVVFNHNLRKALRLHKCAITFQIWTGLQPPTGIFLRVFKTQVLKYLDRLGVIGIYNVIRAVYHVLDDVLEKTIDVWTTYDVKLNIY
>oYP_006441
MITDSRTGEYITADRAESGVYIWDVPNPLYFKIMKHDIRPCLEEHDIIKVHIMFNHNLRKALGLHKCVLMFQIWTGLRPQTGIFLRVFKTQVLKYLDMLGVISIYNVIRAVYHVLDNVLEKTIDVWITYDVKLNIY
>oNP_620865
MDSRTGELITAAQAMNGVYIWEVPNPLYFKIIQHDSRPFSMPWDIITVQIRFNHNLRRALGLHQCWMDFKVWTTLQPQTWRFLRVFKTQVLKYLDRLGVISINTVVNAVEHVLYNVIHGTDRVEQSNLIKLNIY
>oNP_077736
MDSRTGEPITVPQAENGVYIWEITNPLYFKIISVEDPLYTNTRIYHLQIRFNHNLRRALDLHKAFLNFQVWTTSTTASGRTYLNRFKYLVMLYLEQLGVICINNVIRAVRFATDRSYITHVLENHSIKYKFY
>oNP_783154
MDSRTGEFITAAQAENGVFIWEIQNPLYFKITEHQNRPFLMNEDIITVQIQFNHNLRKVLGIHKCFLTYRCWMTSQPPTGRFLRVFKTQVMKFLNNLGVISLNNVIRAVNYVLWDALTQTTFVDSSNIIKFNIY
>oNP_803222
MITDSRTGEYITADRAESGVYTWEIRNPLYFKILKHDSRPFLTQHDIIKIQIQFNHNLRKALGLHKCFLTFKIWTGLRPQIGIFLRVFKTQVLKYLDMLGVIGIYNVIRAVYHVLDNVLEQTIDVWTSYDIKLDIY
>oNP_995304
MDLRTGETITAAQAQNGVYIWEVPNPLYFKVLKHNSKPFNDNNDYLEIQIQFNHNLRKALGIHKCFLIFRIWTPLQPQTWHFLRVFKNQCMKYLNNLGIVSINNVIRAADYVLWDVLENTSYVDQCHIIKFNIY
>oNP_049916
MDSRTGELLTATQSESGVYIWTVKNPLYFKITRHLERPFQRNHDIITLQIQFNYNLRKALGIHKCFLACKIWTHLHPQTSRFLRVFKYQCNKYLNRLGVISINNVIRAISHVLYNVLEGTIDVIEEHDIKFNIY
>oNP_620295
MDSRTGEYITADQAWNGVFTWKINNPLYFTITEHHQRPFLCRHDIIQMQIRFNHNLRRALGIHKAFLNFRIWTTLRPQTGRFLRVFRTQVLKYLDMLGVISLNLVVRAVSHVLENVLIGTIDVQEKHVIKFDLY
>oYP_004958231
MDSRTGEYITAHQANNGIFIWEIRNPLHMRVTQYDQTPFNNQYNIIHLQIRFNHNLRQALGLHKCYMNFQVWTTSWSSSTSCLRSFKIQVNRYLDALGVISVNNVIRSVDHVLYDVWEGTIDVICTHDIKFKIY
>oYP_005352915
MDSRTGALITAPQAQNGVFTWEINNPLYFTIPRHDSRPSHLNHDIITIQIRFNHNIRKELGIHKCFLNFQVWTTLHPQTGHFLSVFKRQVLKYLDNVGVISINTVIRAVDHVLYNVLVNTLQVMESHEIKFNLY
>oYP_002268196
MDSRTGEIITATQAENGVFIWEVPNPLYFKITEHDSRPFNMNHDIITVQIQFNHNLRKALGLHKCFLSFRIWTRLTPPTGRFLRVFKNECCKYLNNLGVISINNVIRTVTHVLNNVIAGTLDVIEKHSIKFNVY
>oYP_001911130
MDSRTGEIITATQAESGVFIWEVPNPLYFKIISHLDRPMFRPHDIITIQIQFNHNLRRALGLHKCFLSFRIYTRLNPPTGRFLRVFKNECMKYLDSLGVISINNVIRTVRHVLYDVIAGTLDVIDHHSVNFKYY
>oYP_002455916
MDSRTGEPITAAQAGNGAYIWDVPNPSYFKIISHVNRPFTTNMDILTIRIQFNYNTRKALGLHKCFLTFRIWTTLHPQTGLFLRVFKTQVLKYLNNLGVISINLVIKAVEHVLYNVIQQTMYVDQYSEIKFKLY
>oYP_001333678
MDLRTGVSITAAQLENGVFTWEVANPLSFKIMDHDRVWYHNLIQWPKFRTTIRIMFNHSLKKALGIHKAFLDLTIYHRFIQPSGRICSTFKNQLLRYINNLGVISLSTVLKACSHVLFTVFEHVDDVTLKHNVQYKLY
>oYP_717092
MDFRTGEYITAAQAQNGVYIWKVPNPLYFKVLRHSTRPFNTDMDYMEVQIQFNHNLRKALGIHKCFLIFHIWTRLRPQTWHFLRVFKNNVISYLSNLGIVSINNVIRAVNYVLWDVLEHTVYAKQLHIIKFNLY
>oYP_001936687
MDSRTGEPITATQAENGVYTWTVKNPLYFKIVRHDVNVFLTRKDIITLQIQFNHNLRKALGIHQCFLTCRIWTRLRPQTWRFLNVFRYQCIKYLNNLGIISINNVVRAIRYVLYDVLDGTIDAELSHIIKFNLY
>oYP_003622557
MDLRTGESITAVQAGNGVYIWAVPNPLHFKVIEHHMNIPGLPYNIIKLRVQFNHNLRRALGLHKCWITLTILTRLTRSTNPTGIFLRVFKTQVLRYLDSIHVISINGVIRAINHCLYDVLVGTEEVRTKYEIKFNLY
>oNP_077098
MDLRTGEVITAPQAMNGVYTWEINNPLYFTITRHQQRPFLLNQDIITVQVRFNHNLRKELGIHKCFLNFQIWTTLQPQTGLFLRVFRYQVIKYLDNIGVISINNVIRAADHVLFNVIANTIECKLTHEIKFNVY
