# Supplementary material for: Bioinformatic Analysis Reveals Genome Size Reduction and the Emergence of Tyrosine Phosphorylation Site in the Movement Protein of New World Bipartite Begomoviruses
Source: PLoS One. 2014 Nov 10;9(11):e111957. doi: 10.1371/journal.pone.0111957 (PMC4226511; doi:10.1371/journal.pone.0111957)
Supplement: Data S1 — Genomes and protein sequences used in this study. (TAR.GZ) [file pone.0111957.s002.gz › rep_peptides_bipartite_nodup_ow.fasta]

>oNP_803536
MPRAGRFQINAKNYFITYPRCSLAKEEALSQLKAISYPTNIKFIRVCRELHQDGVPHLHVLIQFEGKFQCTNPRFFDLISPSRSTHFHPNIQGAKSSSDVKAYIEKGGEFLDDGIFQVDARSARGEGQHLAQVYAEALNASSKSEALQIIKEKDPKSFFLQFHNISANADRIFQAPPQTYVSPFLSSSFTQVPEEIEVWVSENICRPAARPWRPISIVLEGDSRTGKTMWARSLGPHNYLCGHLDLSPKIYSNDAWYNVIDDVDPHYLKHFKEFMGAQRDWQSNTKYGKPIQIKGGIPTIFLCNPGPNSSYKEYLDEDKNSNLKNWAIKNALFISLTEPLFSSTDQSQAQAS
>oYP_002317398
MPRAGRFSIKAKNYFLTYPKCSLSKEEALDQIRQLQTPTNKLFIKICRELHENGEPHLHALIQFEGKYNCTNHRFFDLISPSRSAHFHPNIQGAKSSSDVQSYMDKDGDTIQWGTFQIDGRSARGGQQSANDAYAKALNSANKSEALNVIRELAPKDFVLQFHNLHSNLDRIFQEPLTPYVSPFLSSSFTNVPEELEDWVSENVMGSAARPWRPTSIVIEGDSRTGKTMWARSLGPHNYLCGHLDLSPKVYSNDAWYNVIDDVDPHYLKHFKEFMGAQRDWQSNTKYGKPIQIKGGIPTIFLCNPGPTSSYKEFLDEEKNQSLKAWALKNATFITLHEPLFSSAHQSPTPHSEDQGRQT
>oNP_808887
MTPPKRFKIQAKNYFLTYPKCSLSKHEALSQILNIPTPTNKKYIKVCRELHDDGQPHLHMLIQFEGKFSCTNKRFFDLVSPTRSTHFHPNIQGAKSSSDVKSYIDKDGDTTEWGEFQIDARSARGGCHNANDACAEALNSGSKAAALLIIKEKLPKEFIFQYHNLSSNLDRIFQEPPAPYVSPFLSSSFTNVPEELEVWVSENVMGSAARPWRPNSIVIEGDSRTGKTMWARSLGPHNYLCGHLDLSPKVYSNDAWYNVIDDVDPHYLKHFKEFMGAQRDWQSNTKYGKPIQIKGGIPTIFLCNPGPTSSYKEFLDEEKNQSLKAWALKNATFITLHEPLFSSAHQSPTPHSEDQGRQT
>oNP_981938
MPRERRFAINAKNYFLTYPRCPLTKEDTLEQLLDLSTPVNKKIHSHLPRAYENGEPHLHVLLQFEGKFHTRNQRFFDLVSSTRSTHFHPNIQAAQSCSDVKQYMEKDGDVLDHGTFQIDGRSARGGKQSANDAYAEALNCGSKSQALDILKEKAPKDYILQFHNLNCNLNKIFISPIQAYVSPYSIDTFSRVPEYISSWASENVRSRCAPERPISIVIEGDSRTGKTMWARALGPHNYLCGHLDLNDKIFSNEAWYNVIDDVDPHYLKHFKEFMGAQRDWQSNVKYGKPTHIKGGIPTIFLCNPGPKSSYKEYLDEADNASLKVWASKNAEFYTLKEPLFSSVDQSATQGCQEASNSTLSN
>oNP_047233
MSPPKRFQINAKNYFLTYPRCSLTKEEALSQIRNFQTPTNPKFIKICRELHENGEPHLHVLIQFEGKYKCQNQRFFDLVSPTRSAHFHPNIQGAKSSSDVKSYIDKDGDTWRWGTFQIDGRSARGGQQSANDAYAAALNSGSKSEALKILRELAPRDYLRDFHHISSNLDRIFTKPPPPYENPFPLSSFDRVPEELDEWFHENVMGRARPLRPKSIVIEGDSRTGKTMWSRALGPHNYLCGHLDLSPKVYNNDAWYNVIDDVDPHYLKHFKRIHGGPEDWQSNTKYGKPVQIKGGIPTIFLCNPGPNSSYKEFLDEEKNSALKAWALKNATFISLEGPLYSGTNQGPTQSC
>oNP_852654
MPRTNQFQVKAKNIFLTFPKCPIPKEHMLELLRNISCPSDKLFIRVSQEKHQDGSLHIHALIQFKGKCQFRNPRHFDVTHPNTSTQYHPNFQGAKSSSDVKSYIEKDGDYIDWGQFQIDGRSARGGQQTANDAAAEALNAGSKEAALSIIREKLPKDYIFQFHNLNSNLDRIFAPPLEVFVCPFLSSSFDQVPEELEVWVSENVRDAAARPWRPKSIVIEGDSRTGKTMWARSLGPHNYLCGHLDLSPRVYNNEAWYNVIDDVDPHYLKHFKEFMGAQRDWQSNTKYGKPVMIKGGIPTIFLCNKGPNSSYKEYLDEEKNSALKQWAIKNAVFIQLEEPLYSGRSNNAPTEEEEEHQTQTD
>oNP_803150
MPREGRFAINAKNYFLTYPKCPLTKEDALEQLLALSTPVNKKFIRICRELHEDGQPHLHVLLQFEGKQQTKNQRFFDLHSRCRSAYYHPNIQRAKSCSDVKTYMEKDGDILDHGTFQIDGRSARGGKQSANDAYAEALNSGSKLEALLILKEKAPKDFILQFHNLNCNLSRIFTEPTQAYESPFTLESFDKVPSYISSWAERNVRDAARPDRPISIVIEGDSRTGKTMWARAIGPHNYLCGHLDLNDKTYSNEAWYNVIDDVDPHYLKHFKEFMGAQRDWQSNVKYGKPTKIKGGIPTIFLCNPGPKSSYKEYLDEENNAALKQWASKNAEFYTLKEPLFSTVNQGSTQGRQEESNSTISN
>oNP_077091
MPRLGRFAINAKNYFLTYPRCPLRKEDALEELLALSTPVNKKFIRVCRELHEDGEPHLHVLLQFEGKFQTKNERFFDLVSSTRSAHYHPNVQAAKSASDVKSYMDKDGDVVDHGSFQVDGRSARGGKQSANDAYAEALNSGSKLQALNILREKAPKDYILQFHNLNCNLSRIFSDEVPLYVSPYSLSAFDKVPSYISSWASENVRHPAAPERPISIVIEGDSRTGKTMWARALGPHNYLCGHLDLNSKIYSNDAWYNVIDDVDPHYLKHFKEFMGAQRDWQSNVKYGKPTHIKGGIPTIFLCNPGPKSSYKEYLDEADNTALKLWASKNAEFYTLKEPLFSSVDQSATQGCQEASNSTLSN
>oYP_293693
MAPPKHFKISAKNYFLTYPKCSLSKEEALSQLRTLETPTSKKFIKICRELHEDGAPHIHVLIQFEGKFQCKNNRFFDLVSPSRSTHFHPNIQGAKSASDVKQYIDKDGDVLEWGVFQIDGRSARGGQQTANDAYARAINTGNKEDALKVLKELAPKDYVLQFHNMNSNLDRIFPPRAEVYVSPFSISSFDRVPQELVDWVSSNVGCCAARPNRPIGIVLEGDSRTGKTAWARSLGPHNYLCGHLDLSPRVYNNDAWYNVIDDVDPHYLKHFKEFMGAQRDWQSNTKYGKPVMIKGGIPTIFLCNKGPNSSYKEYLDEEKNAALKQWALKNAIFITIEEPLYSGRESIATAEEEEEHQT
>oYP_006443
MAPPKRFRIQAKNYFLTYPKCSLTKEEALSQLQTLETPTSKKFIKICRELHEDGSPHIHVLIQFEGKFVCTNNRFFDLVSPSRSAHFHPNIQGAKSSSDVKSYIDKDGDTLEWGKFQVDGRSARGGQQSANDTAAKALNSGSAEAALAIIREELPKDFIFQYHNIKNNLDRIFAPPVEVYVSPFSISSFDKVPQELVDWVSGNVVCSARPIRPIGIVLEGDSRTGKTAWARSLGTQLLVRPLDLSPKVYSNDAWYNVIDDVDPHYLKHFKEFMGAQRDWQSNTKYGKPVMIKGGIPTIFLCNPGPNSSYKEYLDEDKNAALKQWALKNAIFITLEEPLYSGRERIATAEEEEEHQAQTN
>oNP_620867
MRNPRFRIQSKNIFLTYPKCSLTKEHLLDFFRSLSLPTNIKFIKICRELHHNGEPHLHALLQFEGKLTITNNRQFDCVHPSSSTSFHPNIQSAKSSSDVKSYIDKDGDTIDWGEFQIDGRSARGGQQTANDAYAAALNTGSKPEALRVIKELAPKDYVLQFHNLNANLDRIFTPPPEVYVSPFSASSFDQVPDELEEWVSENVMGASARPLRPNSIVIEGDSRTGKTMWARSLGPHNYLCGHLDLSPRVYSNDAWYNVIDDVDPHYLKHFKEFMGAQRDWQSNTKYGKPVQIKGGIPTIFLCNPGPNSSYKEFLDEAKNIALKAWALKNATFISLSEPLYSGSNQGPTQSS
>oNP_077735
MPSHPKRFQINAKNYFLTYPQCSLSKEESLSQLQALNTPINKKFIKICRELHEDGQPHLHVLIQFEGKYCCQNQRFFDLVSPTRSAHFHPNIQRAKSSSDVKTYIDKDGDTLVWGEFQVDGRSARGGCQTSNDAAAEALNASSKEEALQIIREKIPEKYLFQFHNLNSNLDRIFDKTPEPWLPPFHVSSFTNVPDEMRQWAENYFGKSSAARPERPISIIIEGDSRTGKTMWARSLGPHNYLSGHLDLNSRVYSNKVEYNVIDDVTPQYLKLKHWKELIGAQRDWQTNCKYGKPVQIKGGIPSIVLCNPGEGASYKVFLDKEENTPLKNWTFHNAKFVFLNSPLYQSSTQSS
>oNP_783156
MAAPNRFKINAKNYFLTYPKCSLTKEEALSQLLNLQTPTFKKFIRICRELHDDGTPHLHVLIQFEGKFQCKNNRFFDLTSPTRSAHFHPNIQGAKSSSDVKSYMEKDGDVIDHGVFQVDGRSARGGCQSANDAYAEAINSGSKAQALNILREKAPKDFVLQFHNLNSNLDRIFTPPMDVYVSPFISSSFDQVPEELEAWAAENVCSPAARPLRPISIVIEGDSRTGKTMWARSLGPHNYLCGHLDLSPKVYSNDAWYNVIDDVDPHYLKHFKEFMGAQRDWQSNTKYGKPVQIKGGIPTTFLCNPGPNSSYKEYLDEEKNSALKNWALKNATFVTLEGPLYSSTNQSTAQASQEGDQTSTS
>oNP_803224
MASPRRFRVNAKNYFLTYPKCSLTKEEALSQLQTLETPTKKKFIKICRELHEDGSPHIHVLIQFEGKFQCKNNRFFDLVSPSRSAHFHPNIQGAKSASDVKNYIAKDGDVLEWGVFQIDGRSARGGQQTANDAYAQAINTGNKDDALRVLKELAPKDYVLQFHNLNTNLDRIFQPPSEVYVSPFSISSFDRVPADLVDWVSSNVVCAAARPFRPISIVIEGDSRTGKTMWARCLGPHNYLCGHLDLSPKVYSNDAWYNVIDDVDPHYLKHFKEFMGAQRDCQSNTKYGKPVMIKGGIPTIFLCNKGPNSSYKEYLDEEKNAALKQWAIKNAVFITLEEPLYSGRENIALPEEEEEHSQEAS
>oNP_995306
MPSLNKFRINAKNYFLTYPQCSLSKEETLSQLKELQTPTSKKYIKICRELHEDGSPHLHVLIQFEGKFQCKNNRFFDLVSPTRSAHFHPNVQGAKSSSDVKSYLEKDGDTIEWGEFQVDGRSARGGQQSANDAYAKAINCGSKSEALAVLKELAPKDYVLQYHNLNANLDRIFAPIQELFVNPYELSSFNQVPKELASWAEKNVCDAAARPWRPIGMVIEGESRTGKTMWARSLGPHNYLCGHLDLSPKVYSNDAWYNVIDDVDPHYLKHLKEFMGAQRDWQSNTKYGKPIQIKGGIPTIFLCNPGPSSSFKEFLDEPKNEALKNWALKNAEFVTLQQPLYNCTSQSTT
>oNP_049918
MPPSKKFLINAKNYFLTYPHCSLTKEEEALSQILNLSTPTNKLIIRICRELHEDGTPHLHLLIQFEGKFKCQNNRFFDLTSPTRSAHFHPNIQGAKSSTDVKAYMEKDGDVLDHGIFQIDGRSARGGCQSANDAYAEAINSGSKASALNILREKAPKDFVLQFHNLNSNLDRIFTPPIEEYISPFSSSSFNQVPEELEEWACNNVLSRARPLRPITIVIEGDSRTGKTMWARSLGPHNYLCGHLDLSPKVYNNDAWFNVIDDVDPHYLKHFKEFMGAQRDWQSNTKYGKPVQIKGGIPTIFLCNPGPNSSYKEYLEEEKNSALRNWAIKNAIFVTLEGPLYSGTYQGATPNSQEDNQTTES
>oNP_620297
MRPPRFRIQAKNIFLTYPRCSLSKEELLSFLVGLSLPSNLKYVKVCRELHQNGEPHLHVLLQFAGKITITDNRLFDHVHPSRSACFHPNIQSAKSSTDVKSYLDKDGDIVEWGKFQIDGRSARGGQQTANDAYATALNMSNKGEAMSVIKELAPKDYVLHYHNIRSNLDRIFEEPVAPFVCPFPMSSFTLLPPELVDWASTNVCSSAARPWRPKSIVVEGESRTGKTMWARSLGPHNYLCGHLDLSPKIYSNDAWYNVIDDVDPHYLKHFKEFMGAQRDWQSNTKYGKPIQIKGGIPTIFLCNPGPSSSYKEFLEEEKNYALKEWAEKNAEFVFLTEPLFSAEHQDQTQTRQKEDDSATTR
>oYP_004958233
MPRVGRFKINAKNYFLTYPQCSISKEEALQKLISLRTPTNIKFIRVCRELHQDGEPHLHVLIQFEGKYQCTNQRFFDLESPTRPTPYHPNIQGAKSSSDVKSYIEKGGDFIDHGQFQVDPRSARGEGQCLADVYAEALNAADKDSALQVIKEKDPKNFFLQYHNISANANHIFAPKITPYVSPYDPNSFDNVPEAMKEWASKNVMGPAARPDRPLSIVIEGPSRSGKTKWARALGPHNYMCGHIDLSLKVYNNNAWYNVIDDVDPHYLKHFKEFMGAQHNWQSNVKYSKPVQIKGGIPTIFLCNPGPQSSYKEYLEEPKNAQLKIWAEQNASFIYLEAPLYTSTNQSEPQTGEEEAPEAQNN
>oYP_005352917
MPPPKRFKIQAKNYFLTYPKCSLSKHDALSQILNIPTPTNKKYIKVCRELHEDGQPHLHMLIQFEGKFSCTNKRLFDLVSPTTSTHFHPNIQGAKSSSDVKSYIDKDGDTTEWGEFQIDARSARGGCQNANDACAEALNSRSKAAALLIIKEKLPKEFIFQYHNLSSNLDRIFQEPPAPYVSPFLSSSFDQVPDDLEVWVSENIMHPAARPWRPNSIVIEGDSRTGKTMWARSLGPHNYLCGHLDLSPKVFTNDAWYNIIDDVDPHYLKHFKEFMGAQRDWQSNTKYGKPIQIKGGIPTIFLCNPGPTSSYKEYLDEEKNASLKAWALKNATFVTLSEPLFTGSHQGPTPHSQDETHQT
>oYP_002268198
MPYGDKVYIVHQSPIHSTEFFVTDTKTTILMAPPRRFRISAKNYFLTYPHCSVTKDEALSQLRSINTQVNKKYIKVCRELHEDGSPHLHVLIQFEGKYVCTNNRLFDLVSPTRSTHFHPNIQGAKSSSDVKSYIDKDGDTLEWGQFQIDGRSARGGQQSANDAYAQALNTGSKQDALRVIRELAPKDFILQFHNLSSNLDRIFAPEVPVYTSPFLSSSFNRVPEELEAWVSENVKSAAARPLRPKSIVIEGVSRTGKTVWARSLGPHNYLCGHLDLSPKVYSNDAWYNVIDDVDPHYLKHFKEFMGAQRDWQSNTKYGKPVQIKGGIPTIFLCNPGPGSSYIEFLNEEKQTALKNWALKNAEFVSLTEPLFSSPNQGPTQDFQEEANTTTEG
>oYP_001911132
MPPPTKFRINAKNYFLTYPQCSLTKEETLARLLAIVTPTNKKFIKICRELHEDGSPHLHVLMQFEGKFQCKNQRFFDLVSPTRSAHFHPNIQGAKSSSDVKSYMDKDGDTLEWGEFQIDGRSARGGPQTANDAYAQALNTGSKHEALKVIKELAPKDFILQFHNLNSNLDRIFVQEVPIYRSPFLSSSFNQVPEELELWVSENVMSAAARPLRPKSIVLEGDSRTGKTMWARSLGPHNYLCGHLDLSPKVYSNDAWYNVIDDVDPHYLKHFKEFMGAQRDWQSNTKYGKPVQIKGGIPTIFLCNPGPGASYIQFLNEEKQSALKTWALKNAEFVTLTEPLYSSTNQGPTQDCQET
>oYP_002455918
MPRNSSFCVNAKNIFLTYPKCPIPKEQMLDNLRSINCPSDKLFIRVAQEKHQDGSLHIHALIQFKGKAKFRNPRHFDVTHPNNSTQFHPNFQGAKSSSDVKSYIEKDDDYIDWGQFQVDGRSARGGQQTANDAAAEALNAGSAEAALAIIREKLPKDYIFQYHNLKCNLDRIFTPPVEVYVSPFSPSSFDQVPEELEVWAIDNVVDPAARPLRPRSIVIEGDSRTGKTMWARSLGPHNYLCGHLDLSPKVYSNDAWYNVIDDVDPHFLKHFKEFMGAQRDWQSNTKYGKPVQIKGGIPTIFLCNPGPTGSYKEFLDEEKNTALKNWAVKNAIFITLEGPLYSGTNQSTAQGSEETHQEEESRS
>oYP_001333680
MSRPKGFRVNAKNFFLTYPRCSLSKEAALEQLQNIQTNVNKKFIRVCREFHENGEPHLHVLLQFEGKFQCRNERFFDLVSETRSAHFHPNIQGAKSSSDVKKYMEKDGDVIDFGIFQIDGRSNRGGSQCANDAYAEAINSGDTTSALNILKEKASRDFIIHLHNIRANLNFLFAPPPTVYETPFSIESFNNVPETLTSWAAENVVCPAARPFRPISIVVEGESRTGKTMWARSLGRHNYLCGHLDLSAKVYSNDAWYNVIDDVDPHYLKHFKEFMGAQKDWQSNVKYGKPTQIKGGIPTIFLCNAGPRSSYKMFLDEENNASLKEWALKNAIFYTLTEPLFSTTNQGATQVGQETCNSTQTN
>oYP_717094
MPPPRRFKLQSKNYFLTYPHCSLTKEEALEQLKSFNTPVNKLFVKICRELHEDGSPHLHVLIQFEGKYVCTNNRFFDLLSSTRAAHFHPNIQGAKSSSDVKAYMDKDGDSIEWGEFQIDGRSARGGQHTVNDVYAQALNCGSKSDALQLIKELAPKDYVLQYHNLNVNFDKIFAKPVDAFVSPYPSSSFDQVPEELREWASENVKDAAARPWRPISIVLEGESRTGKTMWARSLGLHNYLCGHLDLSPKVYNNDAWYNVIDDVDPHYLKHFKEFMGAQRNWQSNTKYGKPIQIKGGIPTIFLCNPGPTSSYKEYLDEDKNNALKSWALKNATFVTINGPLYSSSTEDTAPNCEEENNPQETY
>oYP_001936689
MAPPRRFTINAKNYFLTYPQCPLSKEEALSQLLNLSTPTNKKFIKICRELHEDGSPHLHVLIQFEGKYKCQNNRFFDLVSPTRSTHFHPNIQGAKSSSDVKKYMEKDGDTAEWGEFQVDGRSARGGQQSANDAYAQAINTGSKLLALNVIKELAPKDYVLQFHNLNANLDKIFAPPVEVFNCPFLSSSFDQVPEEIECWVADNIKDAAARPWRPISIVIEGESRTGKTMWARSLGPHNYLCGHLDLSPRVYNNDAWYNVIDDVDPHYLKHFKEFMGAQRDWQSNTKYGKPIQIKGGIPTIFLCNPGPTSSYKEYLDEERNAALKRWALQNAKFFFLSEALYSSANQGPTQNSQEGYSQT
>oYP_004123935
MANSSRFKINAKNYFLTYPRCTLSKEAALEQLLAISTPVNKKFIRICRELHEDGIPHLHVLLQFEGKFQCKNQRFFDLHAETRSTYFHPNIQGAKSSSDVKKYMEKDGDVVDHGEFQIDGRSSRGGKQSANDAYAEAINAGNTSEALVILKEKAPKDFVLYFHNLAKNFDKIFEKSVPVYEPRYSIESFDNVPPYISSWAERNVKDSAARPERPISIVIEGDSRTGKTTWARALGPHNYLCGHLDLSPKVYSNDAWYNVIDDVDPHYLKHFKEFMGAQRDWQSNVKYGKPTMIKGGIPTIFLCNPGNKSSYKEFLDEEANASLKLWASKNAEFYTIKEPFFTTVNQSATQVRQEESNSTQTN
>oYP_003622559
MPRSGAFRVNAKNIFLTYPRCSLSKDEALELLKGIPTPVNKKFIKVARELHEDGQPHLHVLLQFEGKFSIKNPRLFDLVSRASAHVFHPNVQGAKSSSDVKSYIDKDGDTVSWGEFQIDGRSSRGGKQSANDAYAAAINTGSPTKALQLLKEPCPKDYVLQFHHLKGNLERIFMKEPTPWACPYDPRSFNNVPDVMLDWVSVNVKDPAARPNRPMSIVVEGDSRTGKTMWARSLGVHNYLCGHLDLSPKVYSNNAWYNVIDDVDPHYLKHFKEFMGAQHDWQSNTKYGKPIQIKGGIPTIFLCNPGHSSSYKSYLDEEKNSSLKQWALKNAIFVSIAFPLYSSPDQGKTSPGEEEANPTPPC
>oNP_077100
MRTPRFRIQAKNVFLTYPKCSIPKEHLLSFIQTLSLQSNPKFIKICRELHQNGEPHLHALIQFEGKITITNNRLFDCVHPSCSTSFHPNIQGAKSSSDVKSYLDKDGDTVEWGQFQIDGRSARGGQQSANDAYAKALNSGSKSEALNVIRELVPKDFVLQFHNLNSNLDRIFQEPPAPYVSPFPCSSFDQVPVEIEEWVADNVRDSAARPWRPNSIVIEGDSRTGKTIWARSLGPHNYLCGHLDLSPKVFNNAAWYNVIDDVDPHYLKHFKEFMGSQRDWQSNTKYGKPVQIKGGIPTIFLCNPGPTSSYKEFLAEEKQEALKAWALKNAIFITLTEPLYSGSNQSHSQTSQEASHPA
