# Supplementary material for: Bioinformatic Analysis Reveals Genome Size Reduction and the Emergence of Tyrosine Phosphorylation Site in the Movement Protein of New World Bipartite Begomoviruses
Source: PLoS One. 2014 Nov 10;9(11):e111957. doi: 10.1371/journal.pone.0111957 (PMC4226511; doi:10.1371/journal.pone.0111957)
Supplement: Data S1 — Genomes and protein sequences used in this study. (TAR.GZ) [file pone.0111957.s002.gz › trap_peptides_bipartite_nodup_nw.fasta]

>nNP_047217
MRSSSPSQPPSIKKAHRQAKRRAIRRRRIDLQCGCSIYFHIDCTGHGFTHRGIHHCTSGGEWRVYLGDSKSPVFQDIQSRGPAIHQNEDIPCTNTVQPQPEESVASPQSLPELPSLDDFDDSFWVNLFK
>nNP_612596
MESRFKLKAGYHQSCCAIQERGPVIKISSTKRKTHRLKIGQSKMLNSSSSTPPSIKAQHRIAKRRAIRRRRIDLNCGCSIFLHINCADNGFTHRGVHHCGSSREFRFYLGGSKSPLFQDIHDRGSNVHKDENIPHPNPVQLQPKEVTESTQSFPEFPNLDDVSSSFWNDLFTEI
>nNP_047226
MQSSSLSTPPSIKKAHRQAKRRAIRRRRIDLECGCSIYIHIGCTGHGFTHRGAHHCTSSREWRVYLGDRKSPLFQDIQSRGTVVHQQQGIQRTDTVQPQPEESVASPQSLPELPSLDDIDDSFWVDLFK
>nNP_660084
MRNSSSSTPPSIKVQHRAAKKRAIRRRRVDLECGCTIYVHINCSGHGFTHRGTHHCTSSGEWRVYLGDIKSPLFQDVQRRGSTIHNDQSIPPPNTVQPQPQEQTGSTQGFPEFPSLDDISSSFWDDIFK
>nNP_040775
MESRFKLKEEYHQSCCAIQVRVPVIKTSSTKRKTELYTTGPFIMRSSSPSQPPSIKAQHRIAKHKAIRRRRIDLNCGCSIFYHIKCADHGFTHRGEHHCASGREFRFYLGGTKSPLFQDHAGGRSSIHTDKDIPHPSQVQSQPQESTGSPQSIPELPSLDDIDSSFWDDIFK
>nNP_620887
MQNSSLLKPPSIKAQHKIAKRRAVRRRRIDLNCGCSIFLHINCADNGFTHRGEHHCSSGREFRFYLGGSKSPIFQDTTRRGPVVHQNQDLPHPSPVQPQPTESIGSPQSLLQLPSLDDFDESFWADIFK
>nNP_620747
MRSSSPSHPPSIKTAHRQAKKRAIRRRRIDLRCGCSIYFHIGCTGHGFTHRGIHHCTSGGEWRVYLGDRKSPLFQDVQSGGSTVYENQGLPRSDTVQPQPEESVASPQSLPELPSLDDIDDSFWVDLFS
>nNP_795339
MLSSSLSTPPSIKKAHRQAKRRAIRRRRIDLNCGCTIYFHIGCTGHGFTHRGNHHCTSGREWRVYLGDNKSPIFQDIRSRGSAIHQDAYIPRPDPIQPQLTESVASPQSLPELPSLDDISDSFWVDLFN
>nNP_620851
MESQFKLKGAFHQSCYAILVRAPAIKISLINKKIRHYKTGQYIMPSSSPSQAPSIKPIHKRAKKRAIRRRRVDLNCGCSIYIHINCANHGFTHRGTHHCSSSNEWRFYLGSSKSPLFQDTPSRGSNVHTQQGVSPSDKVQLQPSEEIESSQSLLQLPSLDDFSDSFWDDIFK
>nNP_671460
MTGHRKTPSTSPLRNHSTPPSIKPRHRHAKRQTRRRRLDLECGCSIYIHISCANHGFTHRGTHHCSSSNEWRFYLGDYKSPLFQNNQRGEANVHEQHGVRHSNPSQPQPEESVGSPQSLLQFPSLDDIDDSFWADLFK
>nNP_671467
MRSSSPSQPPSIKALHRIAKKRAIRRKRIDLNCGCSIFMHINCRDHGFTHRGEHHCASGREFRFYLGGSKSPLFQDNHGGGSTIHSNKDLPHTSPSQPQREESVGSPQSLLQLPNLDDINDSFWNDIFK
>nYP_001876451
MESRFKLKEVSLQSCCAILVRVPVIKTSSVKKKTELYTTGPFIMRYSSPSQPPSIKAQHRLAKRRAIRRRRLDLNCGCSIFLHINCHDHGFTHRGEHHCASGREFRFYLGGSKSPLFQDHHGGGSTIHSNKDLPHTSQSQPQRAESVGSPQSLLQLPSLDDINDSFWDDIFK
>nNP_671474
MLNSSSSTLPSIKAQHRIAKKRPIRRRRIDLNCGCSIFLHINCANNGFTHRGEHHCASGREFRFYLGGSKSPIFQDTARGGPVVHQNQDIPHRSPVQPQPTSSISSPQGIPPFPSLDDFDDSFWDDIFK
>nNP_040323
MTGSKKTPSTSPSKKLSSPPEVKLRHRFAKRQIRRRRIDLACGCSIYIHINCVNNGFTHRGTHHCSSSSEWRFYLGASKSPIFQNTASGDANVHTQPGISHSSQSKPQHEDSVGSPQSLLQLPSLDDVDDDFWADLLK
>nNP_047240
MRSSSPSQPPSIKKAHRQAKKRAIRRRRIDLDCGCSIYFHIDCAGHGFTHRGAHHCTSGREWRVYLGDRKSPLFQDKPSRGHAIHQDQDIQRPNPVQPQPQESIGSPQSIPELPSLDDIDDSFWVELFS
>nYP_001655007
MTGHNKTPSSSPLRNRSSPLSIKVQHRYAKRQTRRKRIDLQCGCSIYVHINCANHGFTHRGTHHCCSSNEWRFYLGGSKSPIFQDSQGGGPSIHTQQGLPHTNQSQPQPAESVGSPQSLLQFPSLDDFDDSFWADLFK
>nNP_808910
MVRVPVIKISWTKRRTQHSKTGPSRMRSSSPSTPPSIKKTHRQAKKRSVRRRRIDLECGCSIYFHIGCTGHGFTHRGTHHCTSFREWRLYLGDRKSPLFQDIQGRGSTVHEHQDIQYPNPVQPQPEESVASPQSVPELPSLDDIPDSFWVDLFK
>nYP_003856010
MPYSSPSQPPSIKKAHRQAKRRAIRRRRIDLDCGCSIYFHIGCTGHGFTHRGTHHCTSGREWRVYLGDRKSPLFQDIQRRGPAIHQNQSVPHTDKIQPQPEESVGSPQSLPELPSLDDIDDSFWVNLFS
>nNP_808896
MRSSSPSHPPSIKTAHRQAKKRSIRRRRIDLECGCSIYFHIGCTGHGFTHRGTHHCTSGREWRLYLGDRKSPLFHDVPSRGSNLHQQQGIQYPDTVQPQPEESIASPQSLPELPSLDDIDNGFWVDLFS
>nYP_004064946
MPNSSPSQPPSIKKAHRQSKRRAIRRRRIDLNCGCSIYFHINCTGHGFTHRGTHHCTSGREWRVYLGDRKSPLFQDILGRGPDIHQNQSVPHTDTIQPQPEESVGSPQSLPELPSLDDIDDSFWVNLFS
>nYP_980245
MRSSSPSHPPSIKTAHRQAKRRAIRRRRIDLECGCSIYFHIGCTGHGFTHRGTHHCTSGREWRLYLGDRKSPLFQDIPSRGPAVHEEQGVQRTNTVQPQPEESVASPQSLPELPSLDDIDDSFWVDLFS
>nNP_808803
MLNSSSSRAPSIKAQHKIAKRRAVRRRRIDLNCGCSIFFHINCTNHGFTHRGEHHCVSGREFRFYLGGSKSPVFQDNRSGGYRPLSHADISYPNPVQPQPEESTKSSQSVPELPSLDGVDSSFWDDLFK
>nNP_620011
MRNSSFSTPPSIKVQHRAAKKRAIRRRRIDLQCGCSIFVHIDCAGHGFTHRGTHHCTSGREWRVYLGNIKSPLFQDVQCRGHTVHEDQSVPRTDPVQSQPEESTGSSQGLSQLPNLDDIPESFWDDIFK
>nYP_619882
MQNSSSSTPPSIKPKHRIAKRKGIRRKRIDLDCGRTIYVHINCANNGFTHRGTHHCSSSREWRFYLGCSKSPLFQDIQRRGSPIHEHQDIPRADQVQPQREESFGSTQGIPKFPSLDDIPDGFWDDLFESV
>nNP_044924
MRCSSPSQPPSIKIAHRQGKKRAIRRRRVDLQCGCSIYFHLNCAGHGFTHRGTHHCTSGGEWRVYLGNTKSPLFQDVQSRGLAVHQNQGIPRTNTIQPQPEESVASPQSLPELPSLDDIDDSFWINIFS
>nNP_066375
MHNSSSSTPPSIKVQHRAAKRRAIRRRRIDLQCGCSIFVHIDCAGHGFTHRGTHHCTSGREWRVYLGNIKSPLFQDVQRRGHTIHEDQSLPRPNTVQPQPEESTGSPQGLSQLPNLDDIPESFWDDIFK
>nYP_003622543
MLNSSSSTPPSIKPRHRIAKKRAIRRRRIDLDCGCSIYQHLNCTGHGFTHRGTHHCTSGREWRLYLGDNKSPVFQDVQGRGSTVHSDKSVPHPDKVQPQPQESIGSPQGIPELPSLDDFSDSFWEDLFS
>nYP_004207821
MRNSSSSTPPSIKPHHRAAKRRVTRRRRIDLNCGCSIYVHLNCSNHGFTHRGTHHCASGREWRLYLGGRQSPLFQDVQSRGPAVHQQQGIPHTNTVQPQPEESIGSPQMLPELPSLDDIDSTFWDDLFK
>nYP_004958226
MLNSSSSTPPSIKPRHRIAKKRAIRRRRIDLDCGCSIYQHLNCTGHGFTHRGTHHCTSGREWRLYLGDNKSPVFQDNQGRGSTVHSDKSVPHPDKVQPQPQESIGSPQGIPELPSLDDFSDSFWVNLFD
>nYP_001960961
MRNSSFSTPPSIKAQHRAAKQRQRAIRRRRIDLVCGCSIFLHINCRGHGFTHRGTHHCTSGGEWRLYLGDTKSPLFQDVPSRGHQIHNDSSVSHTDPVQPQRAESVGSPQGVSELPSLDDFPDSFWDDILK
>nYP_004958241
MRGSSSSNLPSIKVQHRVAKRRAIRRRRIDLNCGCTIYIHLNCANNGFTHRGTHHCASSGEWRVYMGDNKSPVFQDIRRGGDPVQNDEGLPRTNPVQPQPEESVGSPQGVPQLPSLDSIGDSFWADLFK
>nYP_794164
MRSSSPSHPPSIKXAHRQAKKRAIRRRRIDLECGCSIYFHIGCTGHGFTHRGTHHCTSGREWRLYLGDRKSPLFQDVPSRGTVIHEDQGLPRTDKVQPQPEESVASPQSLPEFPSLDDIDDSFWADLFS
>nYP_115510
MTGPRRTPSTSPSRSLSTAPSIKPRHRHAKKVVRRRRIDLECGCTIYVSISCREDGFTHRGTHHCVSGREFRFYLGGSKSPLFQDNRRLGIQPEEHTNVPDPVQPQLAEASSSSQVFPEFPHLDDIQLADQEFFSSFLFKD
>nYP_794170
MRSSSPSHPPSIKKAHRQAKKRAVRRRRIDLDCGCSIYFHIDCTGHGFTHRGNHHCTSGREWRVYLGDRKSPLFQDVQSRGPLVHQHQDIHRTNTVQPQPEESVASPQSLPELPSLDDLDDSFWVDLFN
>nYP_717929
MLNSSSSTPPSIKPQHRIAKKRAIRRRRIDLNCGCSIFLHINCADNGFTHRGEHHCVSGREFRFYLGGSKSPLFQDNQSRGSSSYVGQSIPRPNPVQLQPQEGVESTPSLPELPSLDDISSSFWDELFKSL
>nYP_002791013
MLNSSSSTPPSIKAQHRVAKRRAIRRRRIDLNCGCSIFLHIDCADYGFKHRGIHHCVSGREFRFYLGGSKSPLFQDHRGGGPDIHVTPDIPHPDPVQLQPQEGTESTQSFPELPSLDDIDSSFWDDLFK
>nYP_005352907
MRNSSFSTPPSIKVQHREAKKRSAKKRATRRRRIDLQCGCSIYVHIHCAGHGFTHRGTHHCTSGGEWRVYLGDIKSPIFQDIQCRGPTLHLDQSVPRPDTVQPQPEESVGSPQGLSELPSLDDIPESFWDDIFK
>nYP_003828906
MLTSSSSTPPSIKTKHRIAKKKGVRRRRIDLNCGCSIFVHIACAENGFTHGGEHHCLSGREFRFYLDGSKSPVFQNIPRRTTDIHKNQNLPHTNQVQPQLEEGTGSTPSFSQLPNLDDFTDSFWDDLFK
>nYP_004429244
MTGQRKTPSSSPLRNHSTPPSIKPRHRFAKRQTRRKRIDLQCGCSYYLHINCSNHGFTHRGTHHCSSSNEWRFYLGGSKSPLFQNNQGGPSNVHPQQSVPHTNSRQPQPQESVGSPQSLLQFPSLDDFDDSFWADLFK
>nYP_579169
MKTHLSERGRSTMQNSSSSTPPSIKAQHRRAKRSKSVIRRRRLDLDCGCSIYVHINCRNHGFTHRGTHHCSSSNEWRFYLGGSKSPLFQDNPSGGANIHHNQNIHHPNTVQLQPEEGVESTQSIPELPNLDDISSSFWDDIFK
>nYP_002154619
MLNSSSSTPPSIKPRHRIAKKRAIRRRRVDLECGCSIYVHFNCNGHGFTHRGIHNCTSDREWRLYLGGSKSPLFQDIQPRGSTVHENQNIPHTDKVQPQPQESIGSPQGLPQLPSLDDFSDSFWDDIFS
>nYP_003587820
MRSSSPSHPPSIKTAHRQAKRRAIRRRRIDLECGCSIYLHIGCTGHGFTHRGTHHCTSEREWRLYLGDRKSPVFQDVPSRRSTIHEDQSIPRTNTVQPQPEESVASPQGLPELPSLDDIDDSFWVDLFS
>nYP_002941854
MRNSSSSTPPSIKPQHRIAKKRAVRRRRIDCECGCTIYVHIDCRDHGFTHRGNHHCASGREWRIYLGDTKSPLFQDHTRGGPSVHQHQSVSHTNQVQPQPEESTGSPQVLLELPGLDQISDSFWDDLFK
>nYP_004429238
MTGHKKTPSTSPLRNHSTPPSIKPRHRYAKRQTRRRRFDLQCGCSIYVHINCSNHGFTHRGTHHCSSSNEWRFYLGGSKSPLFQDNQRGASDVHEQHGVRHTNPSQPQPEESVGTSQSLLQFPSLDDIDDSFWADLFK
>nNP_957673
MHSSVLGHSTMLNSSSSTPPSIKPRHRIAKKRAIRRRRVDIQCGCSIYLHLNCSGHGFTHRGIHHCTSGREWRLYLGDNKSPVFQDVQRRGPAVHEDQSVPHTDKVQPQPQESIGSPQGLPELPSLDDFSDSFWNDLFD
>nYP_004958221
MLNSSSSTPPSIKPRHRIAKSRATRRRRVDLDCGCSLYVHINCSNNGFTHRGTHHCASGREWRLYLGDNKSPVFQDLPSRGPVVHNDQSVPRTDKVQPQPQESIGSPQGIPELPSLDDFSDSFWNDLFD
>nYP_004207826
MRNSSSSTPPSIKPQHRAAKRRATRRRRIDLNCGCSIYVHINCSNHGFTHRGNHHCASSREWRLYLGGNKSPVFQDNQRRGHNLHQHEDLPHPNPVQPQPEESIGSPQGISQFPSLDDIDDSFWEELFK
>nYP_004207814
MRNSSSSTPPSIKPQHRAAKRRATRRKRIDISCGCSIYVHIGCSNHGFTHRGTHHCASGREWRLYLGNNKSPVFQDIPCRGPGIYEDQSIPRADTVQPQPEESIASPQSLFQFPSLDDISSSFWEDLFK
>nYP_004901695
MRSSSPSQPPSIKIAHRQAKKRAIRRRRIDLQCGCSIYFHIDCTGHGFTHRGIHHCTSGGEWRVYLGDRKSPVFQDVQSRGPVVHQNEGVSRTDTVQSQPEESVASPQSLPELPSLDDIDDSFWVNLFS
>nYP_004564603
MLNSSPLKPPSIKAQHRIAKKRAVRRRRIDLNCGCSIFLHINCADNGFTHRGEHHCGSGREFRFYLGDSKSPLFQDTPRREPVVHENQDLPHRSPVQLQPSESVGSPQSLLQFPSLDDFDDSFWAEIFK
>nYP_001960954
MLNSSSSTPPSIKLRHRIAKRAPRRRRIDLNCGCSLYVNLNCSNYGFTHRGTHHCASGREWRLYMGANKSPLFQDVPSRGHPVHQDQSVPCPNKVQPQPEESTGSPQGISQLPSLDDIPDSFWDDLLK
>nYP_004958248
MLNSSSSTPPSIKAQHRAAKRRATRRRRIDLNCGCTIYVHIGCCNHGFTHRGIHHCASSSEWRLYLGDYKSPVFQDNRRGGPVIHNNQDIPRPDTVQPQPAESTGSPQGISQFPSLDDISDSFWDDIFK
>nYP_001960947
MLNSSSSTPPSIKPKHRIAKKRATRRRRIDLDCGCSVFVHLNCAGHGFTHRGEHHCTSGREWRIYLGDIKSPLFQDIQRRGSTVHGDQSVPHPDTVQPQPQEDAGSTQGLPELPSLDDISSSFWDDIFT
>nYP_002268204
MRSSSPSHPPSIKKAHRQAKKRAIRRRRIDLECGCSIYFHIGCTGHGFTHRGTHHCTSGGEWRVYLGDRKSPVFQDVQGRGSVVHQDKGLPYPDTVQPQPEESVASPQSLPELPSLDDIDESFWVNLFN
>nYP_006458
MQNSSSSTPPSIKPTHRLAKRRPRRKRIDLSCGCTIYVHLLCSNYGFTHRGNHHCSSGTEWRFYLGGAESPLFQDSTSGGPSVHNDQSVPHPNQVQPQPEEGIDSTQGLSELPSLDDISSSFWDDIFK
>nYP_459915
MLNSSSSTPPSIKPQHRAAKRRGTRRRRIDLECGCTIYVHISCSNHGFTHRGTHHCASGREWRLYLGDIKSPVFQDLPSRRNNVHNDQSVPHPDTVQPQPQESVGSPPGIPELPSLDDISDSFWNDLFA
>nYP_001974406
MLNTSSSTPPSIKPRHRAAKRKVIRRRRIDLNCGCSIYIHLNCRNNGFTHRGTHHCASSSEWRLYLGDYQSPLFQDNQRRGPPLHNDTDIPSTDTFQPQPAESVGSPQGFSQFPSLDDIPESFWDDIFK
>nYP_001974401
MRSSSPSQPPSIKKAHRQAKRRAIRRRRIDIECGCSIYFHIGCTGHGFTHRGTHHCTSGGEWRVYLGDRKSPVFQDIQSRGPAIHQNKGIPHPDTVQPQPEESVASPQSIPELPSLDDIDDSFWVNLFT
>nYP_006905832
MQNSSSSTPPSIKPQHRIAKKRAIRRKRIDFNCGCSIYQHIDCINYGFTHRGEHHCTSGREFRFYLEGSKSPIFHDTQSRRPTIHNNQNILHPNSVQPQPEEGTESTQSLLQFPNLDDFDSSFWDGLFK
>nYP_007250560
MLNSSSSTPPSIKPHHRNAKRRAIRRKRIDLNCGCSIFLHINCSNNGFTHRGEHHCASGREFRFYLGCSKSPLFQDVSSRRATLHIDQNLPHSNQVQPQPQEGTESSQSFSELPSLDDINSSFWEDLLK
>nYP_006590063
MRNSSSSTPPSIKVQHRAAKKRAIRRRRIDIDCGCSIYVHLNCAGHGFTHRGTHHCTSGREWRLYLGDIKSPLFQDEPRRGSTTHNDQNIPRPDQVQPQPEESIGSPQGISQFPSLDDIPESFWDDIFK
>nYP_006860598
MRNSSSSKPPSIKAQHRASKRRAIRRRRLDLNCGCSIFLHINCIDHGFTHRGEHHCGSGREFRFYLGGSKSPLFQDHQSRGSYVHQEQSVPHPDQVQPQPEEGIGSSQSLLQLPSLDDFSDSFWADLFK
>nYP_007024782
MLNSSSSTPPSIKQKHRIAKKRAIRRRRIDLGCGCTIYFHIGCTGYGFTHRGEHQCTSGREWRVYLGDRKSPLFQDIPSRGPVVYDNQSLPRTNTVQPQPQESIGSPQSLPELPSLDDIDESFWNDLFS
