# Supplementary material for: Bioinformatic Analysis Reveals Genome Size Reduction and the Emergence of Tyrosine Phosphorylation Site in the Movement Protein of New World Bipartite Begomoviruses
Source: PLoS One. 2014 Nov 10;9(11):e111957. doi: 10.1371/journal.pone.0111957 (PMC4226511; doi:10.1371/journal.pone.0111957)
Supplement: Data S1 — Genomes and protein sequences used in this study. (TAR.GZ) [file pone.0111957.s002.gz › trap_peptides_bipartite_nodup_ow.fasta]

>oNP_803535
MRSSSPSQSHSSPPPIKARHRQAKLRAPRRRRIDLTCGCSIYRSINCHNHGFTHRGRHWCSSMEEWRLYLGDSKSPIFHNPQPRQHAVQHDSRHNRCPDSVQLQPEASTGDAQVFSQLPDLDSFTSSDLAFLQNL
>oYP_002317397
MPPSSPSTSHCSLVPIKVQHRTAKTRAVRRRRVDLECGCSFYLHIDCINHGFSHRGTHHCASSKEWRFYLGHNKSPLFRNHQPRQEAREHEPRHHHTPDTVQPQPPEGIGDSQVFSQLQGLDDLTASDWSFLKSI
>oNP_808886
MPPSSPSTSHCSLVPIKVQHRTAKTRAVRRRRVDLECGCSFYLHIDCINHGFSHRGTHHCASSQEWRFYLGNNKSPLFRNHQPRQEAREHEPRHHHTPDTVQPQPEEGAGDSQMFSQLQGLDDLTASDWSFLKSI
>oNP_981937
MRNSTPSKNHSSPPSIKAQHRVAKKRAIRRSRIDLTCGCSYYIHINCRNYGFSHRGQHHCSSTQEWRLYLGGAKSPLFQDPSTSSNGSRVPNDRDPNPPNVQPRTEESIADAQMLPRPEAVPLYDDDFWDDIINF
>oNP_047232
MRPSSPSKDHYTQVPIKVQHRAAKRKRIRRKRVDLNCGCSYYVHINCHNHGFTHRGTHHCSSGDEWRLYLGGTKSPLFQDHSTRQQTVRNEPGHNNRPDTVQPQPEESVGTTSMLDGFQGLDDLTASDLAFLEGI
>oNP_852653
MQSSSNSKNHSIPVAQTTLPQKKKRNIRRKRIDLRCGCSYYMSINCHDHGFTHRGVHHCGSSREWRLYLGNSKSPVFQNIETRQPTLHDRTRHNSGTDTVQPQPEESAGTSQVCSNFPNLDGLTPSDWDFLESL
>oNP_803149
MRNSTPSKNHCSPPSIKVQHRVAKKRAIRRSRIDLKCGCSYYIHINCRNYGFSHRGEHHCSSTQEWRLYLGGAKSPLFQDHAPQSNSSRVQNEWSPSCAYVQSQVEESTGDAQVLPGLEALPLYEGDFWDDLIDLP
>oYP_293692
MQSSSQSKNHSIPVAKASQPLKKKKNIRRRRIDLPCGCSYYMSINCHDHGFTHRGVHHCGSSREWRVYLGSSKSPLFQNNKTRHQTLSRGTRHNQGAGSVQPQPAESTAASQMCDNFPNLDGLTTADWDFLESL
>oYP_006442
MQSLSHSKNHSIPVAKESQPQRKKKNIRRRRIDLPCGCSYYMSINCHDHGFTHRGVHHCGSSREWRVYLGRSKSPLFQNNETRHQTLPGRTRHNQSAHHVQPQPAESTGASQMCSNVPDLDGLTPADWDFLESL
>oNP_620866
MRPSSPSASRSTQVPIKVQHRAAKRKAIRRRRVDLNCGCSYYVHINCHNHGFTHRGTHHCSSGDEWRLYLGGSKSPLFQDHPARQPAVQHAVGHNNRPDTVQPQPEESVGTTPMLDGFQGLDDLTASDLAFLEGI
>oNP_077737
MRNSSSSTPPSIKAQHRAAKRRAIRRRRIDLNCGCSIYIHIDCRNNGFTHRGTYHCASSREWRLYLGDNKSPLFQDNQRRGSPLHQHQDIPLTNQVQPQPEESIGSPQGISQLPSMDDIDDSFWENLFK
>oNP_783155
MQPSSPSKAHSTQVPIKVQHRLAKKGTRRRRVDLPCGCSYFIALTCNDHGFTHRGIHHCSSSREWRVYLGDSKSPIFQDNRAPKPALPDERRHHHRPDTVQSQPEESVGDTQMFPNLPMLDDLTASDWSFLKGI
>oNP_803223
MQSSSHSKNHSIPVAKTSLSQKKKKSIRRRRVDLPCGCSYYISINCHDHGFTHRGIHHCGSSREWRIYLGNSKSPVFQNFETRQQALPNTARHNQDSNTVQPQPAESPGTSQVFSNFQNLDGLTPSDWDFLESLQNPGP
>oNP_995305
MQNSSPSNSHSTIVPVKVQHKIAKKKIPRRRRVDLDCGCSYYVNINCHKYGFTHRGNHYCSSSAEWRVYMGSSKSPVFQGAEAQQQTIQRQQRLFGDTDPIQPQPQEGVGDSQVFPDLQNMDSFTTSDLAFLKSI
>oNP_049917
MRSSSPSKAHCTQVPIKVQHRIAKRTTRRRRVDQPCGCSYLCIAVTYCHNNGFTHRGTTHCNSIREWRIYLDGQKSPIFQDNQAPRETIPEEPRHNHVTNPVQLQPEESVGDTQMFSSLQNLDSFTSSDLAFLKSI
>oNP_620296
MPNSSSSQNLSSQPSIKIRHRLAKKKTIRRRRVDLKCGCSYYLHISCQNHGFSHRGIHYCGSSMEWRVYLEDKQPPIFHDNRTPPTPLSLPSRHNTNANTIQPQPSEGVGDSQSFPELPNLDDFTASDWSFLKGI
>oYP_004958232
MPPSYTSKHLSTPVPIKVSHRLAKKRRQRRKTINLRCGCAFLISESCTDYGFSHRGVHHCTSSKQWHIHLGDQESTTHEGNTVRPNTIQQPVQHHTPADQIQPQPEASIGTTQMLHELPSLDDFLEFEYELSEILQDTS
>oYP_005352916
MQPSSPSASHCSQVPIKVLHRIAKTRRIRRRRIDLSCGCSYYLHIDCINHGFTHRGTHHCSSSAEWRFYLGDKQSPLFHDTQTRLETVPPEPRHHHHPNTLQPQHPEGIGDSQMFSELPGLDDLTPSDWSFLKRI
>oYP_002268197
MQNSSPSQSHSSQVPIKVQHKISKRRPTRRRRVDLDCGCSYYLSIDCHNHGFTHRGNHHCNSGGERRFYLGGTKSPIFQNNGTRLEAVQHEPRHYHRPDTIQPQPEESTGTSQMFPLLSNLDTFDSADWEIFKGL
>oYP_001911131
MQSSSHSQSLSIQVPIKVQHKIAKKRSRRRRIDLECGCSYFLSINCHNHGFTHRGNHHCNSSGEWRFYLGGSKSPIFQNHQPPRQANVPTTRHHHHPDTIQPQPTESTGTSQMLPILSDLHTFESTDWEIFKSL
>oYP_002455917
MRSSSHLKDPCTQVPIKVQHREAKRRIRRRRVDLDAGCSYYLSINCHNHGFTHRGTHHCSSSREWRIYLGRSKSLLFQDHQPRQPSIHDEYGYTHDQDPVQLQHSESSGTAQVFSNLPNLDDLTPSDWSFLKGIQNPSPQIFEQSRCNFN
>oYP_001333679
MLSSTRSQNPCSPPPIKAQHRLAKKRAIRRRRIDLKCGCSYYLHINCYNHGFTHRGEHHCSSAREWRLYLGGSKSPEFQDHGPRQSMVPQPHPVAKVPDNNPHNVQPLSEESVGDTQGLPGLDDLPSFHTAEWADLLDF
>oYP_717093
MRPSSPSTGHSTQVPQKILHQIAKKKIIRRRRIDLDCGCSYYLSINCHGYGFSHRGVHHCSSGAEWRLYLEGSKSPLFQGAEAQHQTVQHRHGLHGSANPIQPQLEESAGDSQVFFNLPHLDSFTSSDLAFLKSI
>oYP_001936688
MQLSKGGHYKMQNSSSSPKRSTQVPIKVQHKIAKKAIRRRRVDLPCGCTYYFALECASHGFTHRGTHHCNSGREWRLYLDGQKSPIFQDRPPRRECIPDKEGHHHTPDPVQPQPEESVGDSPVFSDLPDLDSFTSSDLAFLKCI
>oYP_004123934
MRNSTPSKNHFSPPSIKAQHRCAKKKAIRRKRIDLKCGCSYYMHINCANHGFTHRGEHHCNSSTEWRIYLGDKKSPIFQDPRASQETVQQQQRHFDCPDQIQPQLKEGTGDSQMFFDLQNLDDLTASDWSFLKDI
>oYP_003622558
MRSSSASPSHSTAVPIKVRHRQAKKRQIRRRRVDLRCGCSYFVSINCANHGFTHRGIHHCSSSREWRLYLGGPKSSALQSDRASHEYSGVAIQHNQASSAVQPQPPESIRTPQVLDNLDDINAIDPLYQSDWDFLEGL
>oNP_077099
MQSSSPSQNHSTQVPIKVTHRQVKKRAIRRRRVDLVCGCSYYLHINCFNHGFTHRGSHHCSSSNEWRVYLGNKQSPVFHNHQAPTTTIPAEPGHHNSPGSIQSQPEEGAGDSQMFSQLPDLDNLTASDWSFLKGL
